# Supplementary material for: Feature-based classification of human transcription factors into hypothetical sub-classes related to regulatory function
Source: BMC Bioinformatics. 2016 Nov 14;17:459. doi: 10.1186/s12859-016-1349-2 (PMC5109715; doi:10.1186/s12859-016-1349-2)
Supplement: Additional file 2: Table S7. — Full list of transcription factors, with properties and their classification. (XLS 945 kb) [file 12859_2016_1349_MOESM2_ESM.xls]

## Sheet: First sheet
Symbol	Approved symbol	UniProt ID	Uniprot_Gene_Names	HGNC	length	DNA_binding(y/n)	DNA_binding Domains	Non_DNA_binding Domains	PPI(y/n)	PTM(y/n)	PTM type	PTM domains	TFClass	Motif	Chromatin Opening Type
AATF	AATF	AATF_HUMAN	AATF; CHE1; DED; HSPC277	HGNC:19235	560	-		PF13339(AATF-Che1) 220-373; PF08164(TRAUB) 464-548	+	+	ACETYLATION; PHOSPHORYLATION; UBIQUITINATION	AATF-Che1(PF13339) PHOSPHORYLATION; TRAUB(PF08164) UBIQUITINATION; TRAUB(PF08164) PHOSPHORYLATION; AATF-Che1(PF13339) UBIQUITINATION; AATF-Che1(PF13339) ACETYLATION
ABL1	ABL1	ABL1_HUMAN	ABL1; ABL; JTK7	HGNC:76	1130	-		PF00018(SH3_1) 67-113; PF00017(SH2) 127-202; PF07714(Pkinase_Tyr) 242-493; PF08919(F_actin_bind) 953-1130	?	+	ACETYLATION; PHOSPHORYLATION; UBIQUITINATION	F_actin_bind(PF08919) PHOSPHORYLATION; Pkinase_Tyr(PF07714) PHOSPHORYLATION; SH3_1(PF00018) PHOSPHORYLATION; Pkinase_Tyr(PF07714) UBIQUITINATION; Pkinase_Tyr(PF07714) ACETYLATION; SH2(PF00017) PHOSPHORYLATION
ABT1	ABT1	ABT1_HUMAN	ABT1	HGNC:17369	272	-			-	+	ACETYLATION; MONO-METHYLATION; PHOSPHORYLATION; UBIQUITINATION
ABTB1	ABTB1	ABTB1_HUMAN	ABTB1; BPOZ; PP2259	HGNC:18275	478	-		PF13857(Ank_5) 10-76; PF00651(BTB) 105-212; PF00651(BTB) 267-376	-	+	PHOSPHORYLATION; UBIQUITINATION	BTB(PF00651) UBIQUITINATION; BACK(PF07707) UBIQUITINATION
ADNP	ADNP	ADNP_HUMAN	ADNP; ADNP1; KIAA0784	HGNC:15766	1102	+	PF00046(Homeobox) 765-813	Pfam-B_37097 855-1100	?	+	ACETYLATION; MONO-METHYLATION; PHOSPHORYLATION; UBIQUITINATION	Homeobox(PF00046) PHOSPHORYLATION; Homeobox(PF00046) UBIQUITINATION	2.3.4.0.77		POSITIVE MIGRANT
AEBP1	AEBP1	AEBP1_HUMAN	AEBP1; ACLP	HGNC:303	1158	-		Pfam-B_40346 1-99; Pfam-B_40346 161-369; PF00754(F5_F8_type_C) 399-537; PF00246(Peptidase_M14) 570-896; PF13620(CarboxypepD_reg) 907-982; Pfam-B_265221 1011-1079; Pfam-B_91008 1081-1157	?	+	ACETYLATION; PHOSPHORYLATION	F5_F8_type_C(PF00754) PHOSPHORYLATION; Peptidase_M14(PF00246) ACETYLATION
AEBP2	AEBP2	AEBP2_HUMAN	AEBP2	HGNC:24051	517	+	PF13894(zf-C2H2_4) 261-286; PF13465(zf-H2C2_2) 315-341	Pfam-B_31857 1-239; Pfam-B_12008 361-516	-	+	PHOSPHORYLATION; UBIQUITINATION	zf-C2H2(PF00096) PHOSPHORYLATION	2.3.2.4.9		PIONEER
AES	AES	AES_HUMAN	AES; GRG	HGNC:307	197	-		PF03920(TLE_N) 2-135	?	+	PHOSPHORYLATION; UBIQUITINATION	TLE_N(PF03920) PHOSPHORYLATION; TLE_N(PF03920) UBIQUITINATION
AFF1	AFF1	AFF1_HUMAN	AFF1; AF4; FEL; MLLT2; PBM1	HGNC:7135	1210	-		PF05110(AF-4) 8-1208	?	+	ACETYLATION; PHOSPHORYLATION; UBIQUITINATION	AF-4(PF05110) UBIQUITINATION; AF-4(PF05110) ACETYLATION; AF-4(PF05110) PHOSPHORYLATION
AFF3	AFF3	AFF3_HUMAN	AFF3; LAF4	HGNC:6473	1226	-		PF05110(AF-4) 20-171; PF05110(AF-4) 162-1224	-	+	ACETYLATION; PHOSPHORYLATION	AF-4(PF05110) ACETYLATION; AF-4(PF05110) PHOSPHORYLATION
AFF4	AFF4	AFF4_HUMAN	AFF4; AF5Q31; MCEF; HSPC092	HGNC:17869	1163	-		PF05110(AF-4) 2-1160	?	+	ACETYLATION; PHOSPHORYLATION; UBIQUITINATION	AF-4(PF05110) UBIQUITINATION; AF-4(PF05110) ACETYLATION; AF-4(PF05110) PHOSPHORYLATION
AHCTF1	AHCTF1	ELYS_HUMAN	AHCTF1; ELYS; TMBS62; MSTP108	HGNC:24618	2266	-		PF13934(ELYS) 721-956; Pfam-B_18566 1052-2264	?	+	ACETYLATION; MONO-METHYLATION; PHOSPHORYLATION; UBIQUITINATION
AHR	AHR	AHR_HUMAN	AHR; BHLHE76	HGNC:348	848	+	PF00010(HLH) 35-80	PF00989(PAS) 113-227; PF08447(PAS_3) 297-383; Pfam-B_6373 594-846	?	+	ACETYLATION; PHOSPHORYLATION; UBIQUITINATION	PAS_3(PF08447) PHOSPHORYLATION; HLH(PF00010) UBIQUITINATION; HLH(PF00010) PHOSPHORYLATION	1.2.5.1.1	MA0006.1 Arnt::Ahr	Settler
AIP	AIP	AIP_HUMAN	AIP; XAP2	HGNC:358	330	-		PF00254(FKBP_C) 26-95	+	+	ACETYLATION; PHOSPHORYLATION; UBIQUITINATION	FKBP_C(PF00254) ACETYLATION; FKBP_C(PF00254) PHOSPHORYLATION; TPR_11(PF13414) PHOSPHORYLATION
AIRE	AIRE	AIRE_HUMAN	AIRE; APECED	HGNC:360	545	+	PF01342(SAND) 189-249	PF03172(Sp100) 1-106; PF00628(PHD) 298-343	?	+	PHOSPHORYLATION	Sp100(PF03172) PHOSPHORYLATION	5.3.1.0.1		POSITIVE MIGRANT
ALF	GTF2A1L	TF2AY_HUMAN	GTF2A1L; ALF; GTF2A1LF	HGNC:30727	478	-		PF03153(TFIIA) 9-478	+	-
ALS2CR8	CARF	AL2S8_HUMAN	ALS2CR8; CARF	HGNC:14435	725	-		Pfam-B_80189 692-723	-	+	PHOSPHORYLATION
ALX3	ALX3	ALX3_HUMAN	ALX3	HGNC:449	343	+	PF00046(Homeobox) 154-210		?	+	PHOSPHORYLATION	Homeobox(PF00046) PHOSPHORYLATION	3.1.3.1.2	PH0001.1 Alx3	Negative Migrant
ALX4	ALX4	ALX4_HUMAN	ALX4; KIAA1788	HGNC:450	411	+	PF00046(Homeobox) 215-271	Pfam-B_21171 1-48; Pfam-B_21171 79-192; PF03826(OAR) 386-406	+	+	PHOSPHORYLATION	OAR(PF03826) PHOSPHORYLATION	3.1.3.1.3	PH0002.1 Alx4	Negative Migrant
ANKRA2	ANKRA2	ANRA2_HUMAN	ANKRA2; ANKRA	HGNC:13208	313	-		PF00023(Ank) 181-213; PF12796(Ank_2) 211-278; PF13637(Ank_4) 215-268	?	+	PHOSPHORYLATION
ANKRD1	ANKRD1	ANKR1_HUMAN	ANKRD1; C193; CARP; HA1A2	HGNC:15819	319	-		Pfam-B_63262 31-70; PF13637(Ank_4) 121-173; PF12796(Ank_2) 124-216; PF12796(Ank_2) 214-282; PF00023(Ank) 251-283	-	+	PHOSPHORYLATION	Ank_2(PF12796) PHOSPHORYLATION
ANKRD10	ANKRD10	ANR10_HUMAN	ANKRD10	HGNC:20265	420	-		PF13637(Ank_4) 24-78; PF12796(Ank_2) 96-187; PF13857(Ank_5) 111-165; Pfam-B_27347 305-418	-	-
ANKRD2	ANKRD2	ANKR2_HUMAN	ANKRD2; ARPP	HGNC:495	360	-		Pfam-B_250298 1-37; PF12796(Ank_2) 152-244; PF12796(Ank_2) 244-310; PF13637(Ank_4) 247-300	+	+	PHOSPHORYLATION
ANKRD22	ANKRD22	ANR22_HUMAN	ANKRD22	HGNC:28321	191	-		PF12796(Ank_2) 9-93; PF12796(Ank_2) 104-187	+	-
ANKRD25	KANK2	KANK2_HUMAN	KANK2; ANKRD25; KIAA1518; MXRA3; SIP	HGNC:29300	851	-		PF12075(KN_motif) 31-69; Pfam-B_100824 472-560; PF00023(Ank) 666-694; PF12796(Ank_2) 707-803	?	+	ACETYLATION; MONO-METHYLATION; DI-METHYLATION; PHOSPHORYLATION; UBIQUITINATION	Ank_2(PF12796) PHOSPHORYLATION; KN_motif(PF12075) PHOSPHORYLATION; Ank_2(PF12796) ACETYLATION; KN_motif(PF12075) UBIQUITINATION
ANKRD30A	ANKRD30A	AN30A_HUMAN	ANKRD30A	HGNC:17234	1397	-		PF12796(Ank_2) 27-103; PF12796(Ank_2) 97-169; PF12796(Ank_2) 151-235; PF12796(Ank_2) 176-270; Pfam-B_13920 281-1396	?	+	ACETYLATION; PHOSPHORYLATION; UBIQUITINATION	Ank_2(PF12796) PHOSPHORYLATION
ANKRD32	ANKRD32	ANR32_HUMAN	ANKRD32; BRCTD1	HGNC:25408	1058	-		Pfam-B_48633 205-686; PF12796(Ank_2) 783-871; PF12796(Ank_2) 845-931	?	+	ACETYLATION; PHOSPHORYLATION; UBIQUITINATION	Ank_2(PF12796) UBIQUITINATION; BRCT(PF00533) ACETYLATION; BRCT(PF00533) PHOSPHORYLATION
ANKRD33	ANKRD33	ANR33_HUMAN	ANKRD33; C12orf7	HGNC:13788	272	-		PF12796(Ank_2) 1-62; PF13857(Ank_5) 49-106	?	-
ANKRD42	ANKRD42	ANR42_HUMAN	ANKRD42	HGNC:26752	389	-		PF12796(Ank_2) 30-128; PF13857(Ank_5) 51-105; PF12796(Ank_2) 125-204; PF12796(Ank_2) 240-334	-	+	PHOSPHORYLATION; UBIQUITINATION	Ank_2(PF12796) PHOSPHORYLATION; Ank_2(PF12796) UBIQUITINATION
ANKRD45	ANKRD45	ANR45_HUMAN	ANKRD45	HGNC:24786	282	-		PF12796(Ank_2) 55-156	?	+	PHOSPHORYLATION
ANKRD49	ANKRD49	ANR49_HUMAN	ANKRD49; FGIF	HGNC:25970	239	-		PF12796(Ank_2) 78-171	-	+	PHOSPHORYLATION	Ank_2(PF12796) PHOSPHORYLATION
ANKRD5	ANKEF1	ANKR5_HUMAN	ANKRD5	HGNC:15803	776	-		PF12796(Ank_2) 16-111; PF12796(Ank_2) 120-215; PF12796(Ank_2) 213-281; PF12796(Ank_2) 498-588	+	+	ACETYLATION; PHOSPHORYLATION; UBIQUITINATION	Ank_2(PF12796) UBIQUITINATION
ANKRD53	ANKRD53	ANR53_HUMAN	ANKRD53	HGNC:25691	530	-		Pfam-B_169403 1-89; PF12796(Ank_2) 178-274; Pfam-B_46153 280-528	+	+	PHOSPHORYLATION
ANKRD6	ANKRD6	ANKR6_HUMAN	ANKRD6; KIAA0957	HGNC:17280	727	-		PF12796(Ank_2) 14-105; PF12796(Ank_2) 82-171; PF12796(Ank_2) 172-268; PF13857(Ank_5) 193-247; Pfam-B_11960 380-725	?	+	ACETYLATION; PHOSPHORYLATION; UBIQUITINATION	Fib_alpha PHOSPHORYLATION; DUF445 PHOSPHORYLATION; Apolipoprotein PHOSPHORYLATION; Ank_2(PF12796) UBIQUITINATION
ANKRD7	ANKRD7	ANKR7_HUMAN	ANKRD7	HGNC:18588	254	-		PF12796(Ank_2) 29-122; PF00023(Ank) 125-156; PF00023(Ank) 157-189	-	+	PHOSPHORYLATION
ANKS1A	ANKS1A	ANS1A_HUMAN	ANKS1A; ANKS1; KIAA0229; ODIN	HGNC:20961	1134	-		PF00023(Ank) 79-111; PF00023(Ank) 112-144; PF00023(Ank) 148-180; PF00023(Ank) 183-213; PF00023(Ank) 214-246; PF13857(Ank_5) 246-287; Pfam-B_37978 309-457; Pfam-B_12982 459-687; PF00536(SAM_1) 696-760; PF00536(SAM_1) 768-832; PF00640(PID) 942-1068	?	+	PHOSPHORYLATION	SAM_1(PF00536) PHOSPHORYLATION
ANKS3	ANKS3	ANKS3_HUMAN	ANKS3; KIAA1977	HGNC:29422	656	-		PF12796(Ank_2) 22-99; PF12796(Ank_2) 84-165; PF13637(Ank_4) 135-189; PF07647(SAM_2) 422-485	-	+	PHOSPHORYLATION	Ank_2(PF12796) PHOSPHORYLATION
ANKZF1	ANKZF1	ANKZ1_HUMAN	ANKZF1; ZNF744	HGNC:25527	726	-		PF00023(Ank) 534-566	+	+	ACETYLATION; MONO-METHYLATION; PHOSPHORYLATION
APBB1	APBB1	APBB1_HUMAN	APBB1; FE65; RIR	HGNC:581	710	-		PF00397(WW) 255-283; PF00640(PID) 370-509; PF00640(PID) 543-664	?	+	PHOSPHORYLATION; UBIQUITINATION	Sigma70_ner PHOSPHORYLATION; Nop14 PHOSPHORYLATION; PID(PF00640) PHOSPHORYLATION
APBB2	APBB2	APBB2_HUMAN	APBB2; FE65L; FE65L1	HGNC:582	758	-		PF00397(WW) 292-320; PF00640(PID) 419-555; PF00640(PID) 590-712	-	+	ACETYLATION; PHOSPHORYLATION; UBIQUITINATION	PID(PF00640) UBIQUITINATION; PID(PF00640) PHOSPHORYLATION
APC	APC	APC_HUMAN	APC; DP2.5	HGNC:583	2843	-		Pfam-B_44931 1-56; PF11414(Suppressor_APC) 126-208; PF00514(Arm) 512-553; PF00514(Arm) 649-689; PF00514(Arm) 691-731; PF05972(APC_15aa) 1020-1035; PF05972(APC_15aa) 1136-1151; PF05972(APC_15aa) 1155-1170; PF05972(APC_15aa) 1172-1187; PF05923(APC_crr) 1256-1281; PF05923(APC_crr) 1369-1394; PF05923(APC_crr) 1485-1510; PF05924(SAMP) 1569-1589; PF05923(APC_crr) 1636-1661; PF05924(SAMP) 1718-1738; PF0…	?	+	ACETYLATION; DI-METHYLATION; PHOSPHORYLATION	APC_crr(PF05923) PHOSPHORYLATION; Arm(PF00514) DI-METHYLATION; SAMP(PF05924) PHOSPHORYLATION; APC_basic(PF05956) PHOSPHORYLATION; APC_15aa(PF05972) PHOSPHORYLATION; EB1_binding(PF05937) PHOSPHORYLATION; Arm(PF00514) PHOSPHORYLATION
APEX1	APEX1	APEX1_HUMAN	APEX1; APE; APE1; APEX; APX; HAP1; REF1	HGNC:587	318	+	PF03372(Exo_endo_phos) 65-309		+	+	ACETYLATION; DI-METHYLATION; PHOSPHORYLATION; UBIQUITINATION	Exo_endo_phos(PF03372) PHOSPHORYLATION; Exo_endo_phos(PF03372) DI-METHYLATION; Exo_endo_phos(PF03372) UBIQUITINATION; Exo_endo_phos(PF03372) ACETYLATION		MA0312.1 HAP1
AR	AR	ANDR_HUMAN	AR; DHTR; NR3C4	HGNC:644	919	+	PF00105(zf-C4) 557-626	PF02166(Androgen_recep) 6-75; PF02166(Androgen_recep) 72-447; PF00104(Hormone_recep) 687-894	?	+	ACETYLATION; SUMOYLATION; PHOSPHORYLATION; UBIQUITINATION	Hormone_recep(PF00104) ACETYLATION; zf-C4(PF00105) PHOSPHORYLATION; Androgen_recep(PF02166) PHOSPHORYLATION; Hormone_recep(PF00104) PHOSPHORYLATION; Androgen_recep(PF02166) SUMOYLATION; Hormone_recep(PF00104) UBIQUITINATION	2.1.1.1.4	MF0004.1 Nuclear-Receptor-class	Positive Migrant
ARID1A	ARID1A	ARI1A_HUMAN	ARID1A; BAF250; BAF250A; C1orf4; OSA1; SMARCF1	HGNC:11110	2285	+	PF01388(ARID) 1015-1104	Pfam-B_22707 1-588; Pfam-B_45020 590-968; PF12031(DUF3518) 1975-2231	-	+	ACETYLATION; MONO-METHYLATION; DI-METHYLATION; PHOSPHORYLATION; UBIQUITINATION	ARID(PF01388) PHOSPHORYLATION	3.7.1.1.1		SETTLER
ARID1B	ARID1B	ARI1B_HUMAN	ARID1B; BAF250B; DAN15; KIAA1235; OSA2	HGNC:18040	2236	+	PF01388(ARID) 1050-1140	Pfam-B_22707 1-399; Pfam-B_9794 401-999; Pfam-B_12014 1581-1899; PF12031(DUF3518) 1926-2182	-	+	ACETYLATION; DI-METHYLATION; PHOSPHORYLATION; UBIQUITINATION	ARID(PF01388) PHOSPHORYLATION	3.7.1.1.2		SETTLER
ARID3A	ARID3A	ARI3A_HUMAN	ARID3A; DRIL1; DRIL3; DRX; E2FBP1	HGNC:3031	593	+	PF01388(ARID) 236-326	Pfam-B_49303 41-189; Pfam-B_10018 351-592	-	+	SUMOYLATION; PHOSPHORYLATION	ARID(PF01388) PHOSPHORYLATION	3.7.1.3.1	MA0151.1 ARID3A	Negative Migrant
ARID3B	ARID3B	ARI3B_HUMAN	ARID3B; BDP; DRIL2	HGNC:14350	561	+	PF01388(ARID) 213-303	Pfam-B_30967 6-166; Pfam-B_10018 327-523; Pfam-B_58119 525-559	+	+	ACETYLATION; PHOSPHORYLATION	ARID(PF01388) PHOSPHORYLATION	3.7.1.3.2		PIONEER
ARID4A	ARID4A	ARI4A_HUMAN	ARID4A; RBBP1; RBP1	HGNC:9885	1257	+	PF01388(ARID) 306-397	PF08169(RBB1NT) 168-263; PF11717(Tudor-knot) 573-630	?	+	ACETYLATION; SUMOYLATION; PHOSPHORYLATION; UBIQUITINATION	ARID(PF01388) PHOSPHORYLATION; Tudor-knot(PF11717) PHOSPHORYLATION	3.7.1.4.1		SETTLER
ARID4B	ARID4B	ARI4B_HUMAN	ARID4B; BRCAA1; RBBP1L1; RBP1L1; SAP180	HGNC:15550	1312	+	PF01388(ARID) 304-394	PF08169(RBB1NT) 166-264; PF11717(Tudor-knot) 569-626	?	+	ACETYLATION; SUMOYLATION; PHOSPHORYLATION	ARID(PF01388) PHOSPHORYLATION	3.7.1.4.2		SETTLER
ARID5B	ARID5B	ARI5B_HUMAN	ARID5B; DESRT; MRF2	HGNC:17362	1188	+	PF01388(ARID) 315-406	Pfam-B_13001 1-213; Pfam-B_17794 214-308; Pfam-B_40705 641-1186	?	+	ACETYLATION; DI-METHYLATION; PHOSPHORYLATION; UBIQUITINATION	ARID(PF01388) PHOSPHORYLATION; ARID(PF01388) DI-METHYLATION	3.7.1.5.2		SETTLER
ARNT	ARNT	ARNT_HUMAN	ARNT; BHLHE2	HGNC:700	789	+	PF00010(HLH) 90-143	PF00989(PAS) 163-270; PF08447(PAS_3) 373-461	-	+	ACETYLATION; PHOSPHORYLATION		1.2.5.2.1	MA0004.1 Arnt	Positive Migrant
ARNT2	ARNT2	ARNT2_HUMAN	ARNT2; BHLHE1; KIAA0307	HGNC:16876	717	+	PF00010(HLH) 64-117	PF00989(PAS) 137-244; PF08447(PAS_3) 347-435	+	+	ACETYLATION; PHOSPHORYLATION	HLH(PF00010) PHOSPHORYLATION	1.2.5.2.2		SETTLER
ARNTL	ARNTL	BMAL1_HUMAN	ARNTL; BHLHE5; BMAL1; MOP3; PASD3	HGNC:701	626	+	PF00010(HLH) 73-126	PF00989(PAS) 146-253; PF08447(PAS_3) 350-438; Pfam-B_3053 446-624	+	+	ACETYLATION; SUMOYLATION; PHOSPHORYLATION; UBIQUITINATION	PAS_3(PF08447) PHOSPHORYLATION; HLH(PF00010) UBIQUITINATION; PAS(PF00989) PHOSPHORYLATION; HLH(PF00010) PHOSPHORYLATION	1.2.5.2.3		SETTLER
ARNTL2	ARNTL2	BMAL2_HUMAN	ARNTL2; BHLHE6; BMAL2; CLIF; MOP9; PASD9	HGNC:18984	636	+	PF00010(HLH) 109-161	PF00989(PAS) 181-287; PF08447(PAS_3) 381-469	?	+	ACETYLATION; PHOSPHORYLATION	PAS(PF00989) PHOSPHORYLATION; HLH(PF00010) PHOSPHORYLATION; PAS(PF00989) ACETYLATION	1.2.5.2.4		SETTLER
ARX	ARX	ARX_HUMAN	ARX	HGNC:18060	562	+	PF00046(Homeobox) 329-385	Pfam-B_33213 1-278; PF03826(OAR) 525-545	?	+	MONO-METHYLATION; PHOSPHORYLATION		3.1.3.3.1	PH0003.1 Arx	Negative Migrant
ASB1	ASB1	ASB1_HUMAN	ASB1; KIAA1146	HGNC:16011	335	-		PF12796(Ank_2) 21-108; PF12796(Ank_2) 41-141; PF12796(Ank_2) 82-174; PF12796(Ank_2) 148-267; PF07525(SOCS_box) 296-335	-	+	PHOSPHORYLATION
ASB10	ASB10	ASB10_HUMAN	ASB10	HGNC:17185	467	-		Pfam-B_80276 17-57; PF12796(Ank_2) 58-178; PF12796(Ank_2) 120-211; PF12796(Ank_2) 185-291; PF12796(Ank_2) 266-360; PF07525(SOCS_box) 422-461	?	+	ACETYLATION; PHOSPHORYLATION	SOCS_box(PF07525) PHOSPHORYLATION
ASB11	ASB11	ASB11_HUMAN	ASB11	HGNC:17186	323	-		PF12796(Ank_2) 69-161; PF12796(Ank_2) 156-226; PF12796(Ank_2) 200-289; PF07525(SOCS_box) 284-323	?	+	PHOSPHORYLATION
ASB12	ASB12	ASB12_HUMAN	ASB12	HGNC:19763	309	-		PF12796(Ank_2) 30-127; PF12796(Ank_2) 68-160; PF12796(Ank_2) 134-245; PF07525(SOCS_box) 268-308	+	+	PHOSPHORYLATION	SOCS_box(PF07525) PHOSPHORYLATION
ASB15	ASB15	ASB15_HUMAN	ASB15	HGNC:19767	588	-		Pfam-B_49811 1-37; PF12796(Ank_2) 89-173; PF12796(Ank_2) 150-241; PF12796(Ank_2) 214-307; PF12796(Ank_2) 247-337; PF12796(Ank_2) 280-380; PF12796(Ank_2) 312-409; PF00023(Ank) 381-409; PF07525(SOCS_box) 534-576	?	+	ACETYLATION; MONO-METHYLATION; PHOSPHORYLATION	Ank_2(PF12796) PHOSPHORYLATION; Ank_2(PF12796) ACETYLATION; SOCS_box(PF07525) MONO-METHYLATION
ASB3	ASB3	ASB3_HUMAN	ASB3	HGNC:16013	518	-		PF12796(Ank_2) 7-73; PF12796(Ank_2) 83-176; PF12796(Ank_2) 150-242; PF07525(SOCS_box) 459-501	-	+	PHOSPHORYLATION	Ank_2(PF12796) PHOSPHORYLATION; SOCS_box(PF07525) PHOSPHORYLATION
ASB4	ASB4	ASB4_HUMAN	ASB4	HGNC:16009	426	-		PF00023(Ank) 76-105; PF00023(Ank) 106-137; PF00023(Ank) 174-206; PF00023(Ank) 207-250; PF07525(SOCS_box) 381-420	?	+	DI-METHYLATION; PHOSPHORYLATION	Ank_2(PF12796) DI-METHYLATION
ASB6	ASB6	ASB6_HUMAN	ASB6	HGNC:17181	421	-		PF12796(Ank_2) 40-133; PF12796(Ank_2) 134-207; PF07525(SOCS_box) 372-412	-	+	PHOSPHORYLATION
ASB8	ASB8	ASB8_HUMAN	ASB8; PP14212	HGNC:17183	288	-		PF12796(Ank_2) 26-115; PF12796(Ank_2) 94-181; PF00023(Ank) 117-149; PF07525(SOCS_box) 247-288	+	+	PHOSPHORYLATION; UBIQUITINATION	SOCS_box(PF07525) UBIQUITINATION
ASB9	ASB9	ASB9_HUMAN	ASB9	HGNC:17184	294	-		PF12796(Ank_2) 23-99; PF12796(Ank_2) 40-132; PF12796(Ank_2) 106-197; PF12796(Ank_2) 182-254; PF07525(SOCS_box) 255-294	+	+	PHOSPHORYLATION
ASCC1	ASCC1	ASCC1_HUMAN	ASCC1; CGI-18	HGNC:24268	400	-		PF00013(KH_1) 93-148; PF10469(AKAP7_NLS) 161-375	?	+	ACETYLATION; PHOSPHORYLATION; UBIQUITINATION	KH_1(PF00013) ACETYLATION; KH_1(PF00013) PHOSPHORYLATION; UPF0158 ACETYLATION
ASCC2	ASCC2	ASCC2_HUMAN	ASCC2; ASC1P100	HGNC:24103	757	-		PF02845(CUE) 468-509	+	+	ACETYLATION; PHOSPHORYLATION; UBIQUITINATION
ASCC3	ASCC3	ASCC3_HUMAN	ASCC3; HELIC1	HGNC:18697	2202	-			-	+	ACETYLATION; DI-METHYLATION; PHOSPHORYLATION; UBIQUITINATION	Helicase_C(PF00271) UBIQUITINATION; DEAD(PF00270) UBIQUITINATION; Sec63 UBIQUITINATION; DEAD(PF00270) ACETYLATION; Sec63 PHOSPHORYLATION; DEAD(PF00270) PHOSPHORYLATION
ASCL1	ASCL1	ASCL1_HUMAN	ASCL1; ASH1; BHLHA46; HASH1	HGNC:738	236	+	PF00010(HLH) 121-171		-	+	MONO-METHYLATION	HLH(PF00010) MONO-METHYLATION	1.2.2.2.1	MA0276.1 ASH1	Settler
ASCL2	ASCL2	ASCL2_HUMAN	ASCL2; BHLHA45; HASH2	HGNC:739	193	+	PF00010(HLH) 53-103		?	+	PHOSPHORYLATION		1.2.2.2.2	PB0003.1 Ascl2_1	Settler
ASCL3	ASCL3	ASCL3_HUMAN	ASCL3; BHLHA42; HASH3; SGN1	HGNC:740	180	+	PF00010(HLH) 94-145		?	+	PHOSPHORYLATION	HLH(PF00010) PHOSPHORYLATION
ASH1L	ASH1L	ASH1L_HUMAN	ASH1L; KIAA1420; KMT2H	HGNC:19088	2969	-		Pfam-B_43192 81-109; Pfam-B_77320 121-821; Pfam-B_23708 1411-2018; PF00856(SET) 2156-2261; PF00439(Bromodomain) 2453-2538; PF00628(PHD) 2587-2631; PF01426(BAH) 2661-2798	?	+	ACETYLATION; MONO-METHYLATION; DI-METHYLATION; PHOSPHORYLATION; UBIQUITINATION	BAH(PF01426) UBIQUITINATION; BAH(PF01426) PHOSPHORYLATION
ASH2L	ASH2L	ASH2L_HUMAN	ASH2L; ASH2L1	HGNC:744	628	-		PF00622(SPRY) 418-498	+	+	ACETYLATION; PHOSPHORYLATION; UBIQUITINATION	SPRY(PF00622) PHOSPHORYLATION
ASXL1	ASXL1	ASXL1_HUMAN	ASXL1; KIAA0978	HGNC:18318	1541	+	PF13922(PHD_3) 1475-1539	PF13919(ASXH) 240-368; Pfam-B_38250 623-791; Pfam-B_42150 793-1071; Pfam-B_17757 1073-1141; Pfam-B_56843 1143-1341	?	+	ACETYLATION; MONO-METHYLATION; PHOSPHORYLATION; UBIQUITINATION
ATBF1	ZFHX3	ZFHX3_HUMAN	ZFHX3; ATBF1	HGNC:777	3703	+	PF12874(zf-met) 726-750; PF00096(zf-C2H2) 1596-1620; PF00046(Homeobox) 2146-2202; PF00046(Homeobox) 2243-2299; PF00046(Homeobox) 2642-2698; PF00046(Homeobox) 2947-3003	Pfam-B_13285 1-78; Pfam-B_15806 79-101; Pfam-B_5060 102-439; Pfam-B_294915 457-503; Pfam-B_12675 2325-2354; Pfam-B_12675 2359-2622; Pfam-B_24509 2704-2939; Pfam-B_8137 3022-3701	?	+	ACETYLATION; PHOSPHORYLATION	Homeobox(PF00046) PHOSPHORYLATION	3.1.8.4.2	MF0010.1 Homeobox-class	Negative Migrant
ATF1	ATF1	ATF1_HUMAN	ATF1	HGNC:783	271	+	PF00170(bZIP_1) 211-271	PF02173(pKID) 43-83	-	+	O-GlcNAc; PHOSPHORYLATION; UBIQUITINATION	ASD2 PHOSPHORYLATION; pKID(PF02173) PHOSPHORYLATION; bZIP_1(PF00170) UBIQUITINATION; ASD2 UBIQUITINATION; ASD2 O-GlcNAc	1.1.7.1.2	PB0004.1 Atf1_1	Pioneer
ATF2	ATF2	ATF2_HUMAN	ATF2; CREB2; CREBP1	HGNC:784	505	+	PF00170(bZIP_1) 349-413		+	+	ACETYLATION; PHOSPHORYLATION; UBIQUITINATION	bZIP_1(PF00170) ACETYLATION; bZIP_1(PF00170) UBIQUITINATION; Shugoshin_N UBIQUITINATION; bZIP_1(PF00170) PHOSPHORYLATION	1.1.1.3.1		PIONEER
ATF3	ATF3	ATF3_HUMAN	ATF3	HGNC:785	181	+	PF00170(bZIP_1) 84-143		+	+	PHOSPHORYLATION; UBIQUITINATION	Spc24 UBIQUITINATION; APG6 UBIQUITINATION; APG6 PHOSPHORYLATION; Spc24 PHOSPHORYLATION; SRP14 PHOSPHORYLATION; SRP14 UBIQUITINATION	1.1.2.2.1		PIONEER
ATF4	ATF4	ATF4_HUMAN	ATF4; CREB2; TXREB	HGNC:786	351	+	PF00170(bZIP_1) 276-339		+	+	ACETYLATION; PHOSPHORYLATION; UBIQUITINATION	Laminin_II ACETYLATION; IncA UBIQUITINATION; Laminin_II UBIQUITINATION; GAS UBIQUITINATION; DUF3450 UBIQUITINATION; bZIP_1(PF00170) UBIQUITINATION; DUF3450 ACETYLATION; HOOK ACETYLATION; HOOK UBIQUITINATION; IncA ACETYLATION; GAS ACETYLATION	1.1.6.0.1		PIONEER
ATF5	ATF5	ATF5_HUMAN	ATF5; ATFX	HGNC:790	282	+	PF00170(bZIP_1) 206-269		+	+	ACETYLATION		1.1.6.0.2		PIONEER
ATF6	ATF6	ATF6A_HUMAN	ATF6	HGNC:791	670	+	PF00170(bZIP_1) 305-367		?	+	PHOSPHORYLATION; UBIQUITINATION	bZIP_1(PF00170) PHOSPHORYLATION	1.1.7.3.1	MF0002.1 bZIP-CREB/G-box-like-subclass	Settler
ATF7	ATF7	ATF7_HUMAN	ATF7; ATFA	HGNC:792	494	+	PF00170(bZIP_1) 341-404		?	+	SUMOYLATION; PHOSPHORYLATION; UBIQUITINATION	bZIP_1(PF00170) UBIQUITINATION	1.1.1.3.2		SETTLER
ATF7IP	ATF7IP	MCAF1_HUMAN	ATF7IP; MCAF; MCAF1	HGNC:20092	1270	-		Pfam-B_24049 1-1160	?	+	ACETYLATION; DI-METHYLATION; PHOSPHORYLATION; UBIQUITINATION
ATM	ATM	ATM_HUMAN	ATM	HGNC:795	3056	-		PF11640(TAN) 5-166; PF02259(FAT) 2096-2489; PF00454(PI3_PI4_kinase) 2711-2962; PF02260(FATC) 3024-3056	?	+	ACETYLATION; MONO-METHYLATION; PHOSPHORYLATION; UBIQUITINATION	FAT(PF02259) PHOSPHORYLATION; TAN(PF11640) PHOSPHORYLATION; PI3_PI4_kinase(PF00454) PHOSPHORYLATION; FAT(PF02259) UBIQUITINATION; HEAT_2 UBIQUITINATION
ATOH1	ATOH1	ATOH1_HUMAN	ATOH1; ATH1; BHLHA14	HGNC:797	354	+	PF00010(HLH) 160-212	Pfam-B_94175 4-36; Pfam-B_35509 233-352	?	+	PHOSPHORYLATION		1.2.3.4.8		SETTLER
ATRX	ATRX	ATRX_HUMAN	ATRX; RAD54L; XH2	HGNC:886	2492	-		Pfam-B_58648 1010-1200; Pfam-B_39583 1263-1293; PF00176(SNF2_N) 1563-1889; PF00271(Helicase_C) 2076-2155	-	+	ACETYLATION; DI-METHYLATION; PHOSPHORYLATION; UBIQUITINATION	SNF2_N(PF00176) UBIQUITINATION; SNF2_N(PF00176) PHOSPHORYLATION	2.2.1.2.12		NEGATIVE MIGRANT
BACH1	BACH1	BACH1_HUMAN	BACH1	HGNC:935	736	+	PF00170(bZIP_1) 558-618	PF00651(BTB) 24-129; Pfam-B_39191 213-243	?	+	PHOSPHORYLATION		1.1.1.2.5		SETTLER
BACH2	BACH2	BACH2_HUMAN	BACH2	HGNC:14078	841	+	PF00170(bZIP_1) 647-706	PF00651(BTB) 27-133; Pfam-B_33009 149-596	?	+	SUMOYLATION; PHOSPHORYLATION		1.1.1.2.6		SETTLER
BAPX1	NKX3-2	NKX32_HUMAN	NKX3-2; BAPX1; NKX3B	HGNC:951	333	+	PF00046(Homeobox) 207-263	Pfam-B_14090 1-31	?	-			3.1.2.16.2	MA0122.1 Nkx3-2	Negative Migrant
BARD1	BARD1	BARD1_HUMAN	BARD1	HGNC:952	777	-		Pfam-B_28343 129-283; PF00023(Ank) 427-459; PF00023(Ank) 460-491; PF00023(Ank) 493-525; PF00533(BRCT) 568-640	?	+	ACETYLATION; PHOSPHORYLATION; UBIQUITINATION	Ank_2(PF12796) PHOSPHORYLATION; Ank_2(PF12796) UBIQUITINATION; BRCT(PF00533) PHOSPHORYLATION
BARHL1	BARHL1	BARH1_HUMAN	BARHL1; FKSG31	HGNC:953	327	+	PF00046(Homeobox) 179-235	Pfam-B_12896 1-149	+	+	ACETYLATION; PHOSPHORYLATION	Homeobox(PF00046) ACETYLATION	3.1.2.1.1	PH0005.1 Barhl1	Negative Migrant
BARHL2	BARHL2	BARH2_HUMAN	BARHL2	HGNC:954	387	+	PF00046(Homeobox) 233-289	Pfam-B_53738 2-88; Pfam-B_100777 90-179	-	-			3.1.2.1.2	PH0006.1 Barhl2	Negative Migrant
BARX1	BARX1	BARX1_HUMAN	BARX1	HGNC:955	254	+	PF00046(Homeobox) 143-199		?	+	PHOSPHORYLATION		3.1.2.2.1	PH0007.1 Barx1	Negative Migrant
BARX2	BARX2	BARX2_HUMAN	BARX2	HGNC:956	279	+	PF00046(Homeobox) 134-190	Pfam-B_130631 230-277	?	+	ACETYLATION; UBIQUITINATION; PHOSPHORYLATION; TRI-METHYLATION	Homeobox(PF00046) ACETYLATION	3.1.2.2.2	PH0008.1 Barx2	Negative Migrant
BATF	BATF	BATF_HUMAN	BATF	HGNC:958	125	+	PF00170(bZIP_1) 24-87	Pfam-B_46060 88-123	+	+	PHOSPHORYLATION	AAA_11(PF13086) PHOSPHORYLATION; DivIVA PHOSPHORYLATION; IncA PHOSPHORYLATION; HAP1_N PHOSPHORYLATION; Phlebovirus_NSM PHOSPHORYLATION; Paramyxo_NS_C PHOSPHORYLATION; Jnk-SapK_ap_N PHOSPHORYLATION; Seryl_tRNA_N PHOSPHORYLATION; SR-25 PHOSPHORYLATION; HALZ PHOSPHORYLATION; bZIP_1(PF00170) PHOSPHORYLATION	1.1.4.0.1		PIONEER
BAZ1A	BAZ1A	BAZ1A_HUMAN	BAZ1A; ACF1; WCRF180; HSPC317	HGNC:960	1556	+	PF10537(WAC_Acf1_DNA_bd) 22-122; PF02791(DDT) 422-487	Pfam-B_1276 783-1146; PF00628(PHD) 1150-1198; Pfam-B_38469 1209-1430; PF00439(Bromodomain) 1438-1521	?	+	ACETYLATION; PHOSPHORYLATION; UBIQUITINATION	Bromodomain(PF00439) PHOSPHORYLATION
BAZ1B	BAZ1B	BAZ1B_HUMAN	BAZ1B; WBSC10; WBSCR10; WBSCR9; WSTF	HGNC:961	1483	+	PF10537(WAC_Acf1_DNA_bd) 20-120	PF00628(PHD) 1186-1234; Pfam-B_100844 1247-1285; PF00439(Bromodomain) 1348-1431	?	+	ACETYLATION; DI-METHYLATION; PHOSPHORYLATION; UBIQUITINATION	WAC_Acf1_DNA_bd(PF10537) PHOSPHORYLATION
BAZ2B	BAZ2B	BAZ2B_HUMAN	BAZ2B; KIAA1476	HGNC:963	2168	+	PF01429(MBD) 739-813; PF02791(DDT) 1087-1149	Pfam-B_7749 1-603; Pfam-B_33094 902-1042; Pfam-B_44186 1296-1325; PF00628(PHD) 1933-1981; PF00439(Bromodomain) 2069-2151	?	+	ACETYLATION; PHOSPHORYLATION; UBIQUITINATION	MBD(PF01429) PHOSPHORYLATION
BBX	BBX	BBX_HUMAN	BBX; HBP2	HGNC:14422	941	+	PF00505(HMG_box) 80-148; PF09667(DUF2028) 191-323	Pfam-B_18400 1-79	?	+	ACETYLATION; PHOSPHORYLATION	HMG_box(PF00505) PHOSPHORYLATION	4.1.1.9.3	PB0005.1 Bbx_1	Negative Migrant
BCL11A	BCL11A	BC11A_HUMAN	BCL11A; CTIP1; EVI9; KIAA1809; ZNF856	HGNC:13221	835	+	PF13912(zf-C2H2_6) 45-73; PF13465(zf-H2C2_2) 391-416; PF13465(zf-H2C2_2) 756-781; PF00096(zf-C2H2) 800-823		?	+	PHOSPHORYLATION; UBIQUITINATION	zf-C2H2(PF00096) PHOSPHORYLATION	2.3.4.15.1		SETTLER
BCL11B	BCL11B	BC11B_HUMAN	BCL11B; CTIP2; RIT1	HGNC:13222	894	+	PF13912(zf-C2H2_6) 55-83; PF13465(zf-H2C2_2) 441-466; PF13465(zf-H2C2_2) 810-835; PF00096(zf-C2H2) 854-877		?	+	ACETYLATION; PHOSPHORYLATION; UBIQUITINATION	zf-C2H2(PF00096) PHOSPHORYLATION	2.3.4.15.2		SETTLER
BCL3	BCL3	BCL3_HUMAN	BCL3; BCL4; D19S37	HGNC:998	454	-		Pfam-B_100769 1-76; PF00023(Ank) 134-170; PF00023(Ank) 172-203; PF00023(Ank) 241-273; PF00023(Ank) 275-307; Pfam-B_87974 393-452	?	+	PHOSPHORYLATION; UBIQUITINATION		6.1.2.1.8		POSITIVE MIGRANT
BCL6	BCL6	BCL6_HUMAN	BCL6; BCL5; LAZ3; ZBTB27; ZNF51	HGNC:1001	706	+	PF13465(zf-H2C2_2) 560-585; PF13465(zf-H2C2_2) 588-613; PF13465(zf-H2C2_2) 616-641; PF13465(zf-H2C2_2) 644-669	PF00651(BTB) 22-129; Pfam-B_23347 151-404; Pfam-B_34481 406-454	-	+	ACETYLATION; PHOSPHORYLATION; UBIQUITINATION	zf-H2C2_2(PF13465) PHOSPHORYLATION	2.3.3.22.2		PIONEER
BCL6B	BCL6B	BCL6B_HUMAN	BCL6B; BAZF; ZNF62	HGNC:1002	479	+	PF13465(zf-H2C2_2) 342-367; PF13465(zf-H2C2_2) 370-395; PF13465(zf-H2C2_2) 398-423; PF13465(zf-H2C2_2) 426-451	PF00651(BTB) 28-135; Pfam-B_62888 240-288	-	+	PHOSPHORYLATION		2.3.3.22.1	PB0110.1 Bcl6b_2	Pioneer
BCLAF1	BCLAF1	BCLF1_HUMAN	BCLAF1; BTF; KIAA0164	HGNC:16863	920	-		Pfam-B_17966 1-555	?	+	ACETYLATION; PHOSPHORYLATION; MONO-METHYLATION; DI-METHYLATION; SUMOYLATION; UBIQUITINATION	THRAP3_BCLAF1 PHOSPHORYLATION; THRAP3_BCLAF1 ACETYLATION
BCOR	BCOR	BCOR_HUMAN	BCOR; KIAA1575	HGNC:20893	1755	-		Pfam-B_31219 429-754; Pfam-B_18547 756-1389; PF12796(Ank_2) 1459-1560; PF13637(Ank_4) 1497-1550	?	+	ACETYLATION; O-GlcNAc; DI-METHYLATION; PHOSPHORYLATION; UBIQUITINATION	Ank_2(PF12796) PHOSPHORYLATION
BDP1	BDP1	BDP1_HUMAN	BDP1; KIAA1241; KIAA1689; TFNR	HGNC:13652	2624	-		Pfam-B_55356 376-2622	-	+	ACETYLATION; PHOSPHORYLATION; UBIQUITINATION	Y_phosphatase PHOSPHORYLATION
BHLHB2	BHLHE40	BHE40_HUMAN	BHLHE40; BHLHB2; DEC1; SHARP2; STRA13	HGNC:1046	412	+	PF00010(HLH) 53-108	PF07527(Hairy_orange) 140-182; Pfam-B_8142 196-410	-	+	ACETYLATION; PHOSPHORYLATION; UBIQUITINATION	HLH(PF00010) ACETYLATION	1.2.4.1.12	PB0007.1 Bhlhb2_1	Positive Migrant
BHLHB3	BHLHE41	BHE41_HUMAN	BHLHE41; BHLHB3; DEC2; SHARP1	HGNC:16617	482	+	PF00010(HLH) 45-100	PF07527(Hairy_orange) 129-173; Pfam-B_8142 181-480	?	+	ACETYLATION; PHOSPHORYLATION	Hairy_orange(PF07527) PHOSPHORYLATION; HLH(PF00010) ACETYLATION	1.2.4.1.13		SETTLER
BHLHB8	BHLHA15	BHA15_HUMAN	BHLHA15; BHLHB8; MIST1	HGNC:22265	189	+	PF00010(HLH) 76-128		-	-			1.2.3.4.16		SETTLER
BIN1	BIN1	BIN1_HUMAN	BIN1; AMPHL	HGNC:1052	593	-		PF03114(BAR) 18-269; PF07653(SH3_2) 524-590	+	+	PHOSPHORYLATION	BAR(PF03114) PHOSPHORYLATION
BLZF1	BLZF1	GO45_HUMAN	BLZF1; JEM1	HGNC:1065	400	-		PF08227(DASH_Hsk3) 181-227	+	+	PHOSPHORYLATION; UBIQUITINATION
BNC1	BNC1	BNC1_HUMAN	BNC1; BNC	HGNC:1081	994	+	PF12874(zf-met) 357-378; PF13894(zf-C2H2_4) 748-776; PF00096(zf-C2H2) 928-951		?	+	ACETYLATION; PHOSPHORYLATION		2.3.4.19.1		SETTLER
BOLA1	BOLA1	BOLA1_HUMAN	BOLA1; CGI-143	HGNC:24263	137	-		PF01722(BolA) 38-114	?	+	ACETYLATION; PHOSPHORYLATION	BolA(PF01722) PHOSPHORYLATION
BOLA2	BOLA2	BOLA2_HUMAN	BOLA2; BOLA2A; My016; BOLA2B	HGNC:29488	86	-		PF01722(BolA) 10-80	?	+	UBIQUITINATION
BRCA1	BRCA1	BRCA1_HUMAN	BRCA1; RNF53	HGNC:1100	1863	-		PF00097(zf-C3HC4) 24-64; PF12820(BRCT_assoc) 344-508; PF04873(EIN3) 648-978; Pfam-B_21664 1369-1422; PF00533(BRCT) 1648-1723; PF00533(BRCT) 1756-1842	?	+	ACETYLATION; SUMOYLATION; PHOSPHORYLATION; UBIQUITINATION	BRCT(PF00533) UBIQUITINATION; zf-C3HC4_2(PF13923) ACETYLATION; EIN3(PF04873) PHOSPHORYLATION; EIN3(PF04873) UBIQUITINATION; BRCT_assoc(PF12820) PHOSPHORYLATION; BRCT(PF00533) PHOSPHORYLATION
BRCA2	BRCA2	BRCA2_HUMAN	BRCA2; FACD; FANCD1	HGNC:1101	3418	-		PF00634(BRCA2) 1002-1036; PF00634(BRCA2) 1212-1246; PF00634(BRCA2) 1421-1455; PF00634(BRCA2) 1517-1551; PF00634(BRCA2) 1664-1698; PF00634(BRCA2) 1837-1871; PF00634(BRCA2) 1971-2005; PF00634(BRCA2) 2051-2085; PF09169(BRCA-2_helical) 2479-2667; PF09103(BRCA-2_OB1) 2670-2800; PF09121(Tower) 2831-2872; PF09104(BRCA-2_OB3) 3052-3190	?	+	ACETYLATION; DI-METHYLATION; PHOSPHORYLATION; UBIQUITINATION	BRCA-2_helical(PF09169) ACETYLATION; BRCA2(PF00634) ACETYLATION
BRD1	BRD1	BRD1_HUMAN	BRD1; BRL; BRPF2	HGNC:1102	1058	-		PF10513(EPL1) 46-196; PF13831(PHD_2) 228-262; PF13832(zf-HC5HC2H_2) 269-388; PF00439(Bromodomain) 571-654; PF00855(PWWP) 927-1024	+	+	ACETYLATION; PHOSPHORYLATION; UBIQUITINATION	PWWP(PF00855) ACETYLATION; EPL1(PF10513) PHOSPHORYLATION; Bromodomain(PF00439) ACETYLATION
BRD7	BRD7	BRD7_HUMAN	BRD7; BP75; CELTIX1	HGNC:14310	651	-		Pfam-B_8201 1-89; PF00439(Bromodomain) 140-223; PF12024(DUF3512) 286-534	+	+	ACETYLATION; PHOSPHORYLATION; UBIQUITINATION	DUF3512(PF12024) UBIQUITINATION; Bromodomain(PF00439) PHOSPHORYLATION; DUF3512(PF12024) PHOSPHORYLATION; Bromodomain(PF00439) UBIQUITINATION
BRD8	BRD8	BRD8_HUMAN	BRD8; SMAP; SMAP2	HGNC:19874	1235	-		Pfam-B_12379 1-39; Pfam-B_6618 46-700; PF00439(Bromodomain) 714-799; Pfam-B_6618 874-1079; PF00439(Bromodomain) 1112-1195	-	+	ACETYLATION; PHOSPHORYLATION; UBIQUITINATION	Syntaxin UBIQUITINATION; Bromodomain(PF00439) PHOSPHORYLATION; Syntaxin PHOSPHORYLATION
BRDT	BRDT	BRDT_HUMAN	BRDT	HGNC:1105	947	-		PF00439(Bromodomain) 36-121; Pfam-B_75458 122-242; PF00439(Bromodomain) 276-364	?	+	ACETYLATION; PHOSPHORYLATION	Bromodomain(PF00439) PHOSPHORYLATION
BRF1	BRF1	TF3B_HUMAN	BRF1; BRF; GTF3B; TAF3B2; TAF3C	HGNC:11551	677	+	PF00382(TFIIB) 93-163; PF00382(TFIIB) 187-260	PF08271(TF_Zn_Ribbon) 4-46; PF07741(BRF1) 453-547	+	+	ACETYLATION; PHOSPHORYLATION; UBIQUITINATION	BRF1(PF07741) PHOSPHORYLATION; Tis11B_N(PF04553) UBIQUITINATION; Tis11B_N(PF04553) ACETYLATION; zf-CCCH(PF00642) PHOSPHORYLATION; BRF1(PF07741) UBIQUITINATION; Tis11B_N(PF04553) PHOSPHORYLATION
BRIP1	BRIP1	FANCJ_HUMAN	BRIP1; FANCJ	HGNC:20473	1249	-		PF06733(DEAD_2) 248-415; PF13307(Helicase_C_2) 680-867; Pfam-B_123717 951-1248	?	+	ACETYLATION; PHOSPHORYLATION; UBIQUITINATION	Helicase_C_2(PF13307) PHOSPHORYLATION; Helicase_C_2(PF13307) UBIQUITINATION; DEAD_2(PF06733) UBIQUITINATION; DEAD_2(PF06733) PHOSPHORYLATION
BRPF1	BRPF1	BRPF1_HUMAN	BRPF1; BR140	HGNC:14255	1214	-		PF10513(EPL1) 105-255; PF13831(PHD_2) 287-321; PF13832(zf-HC5HC2H_2) 328-447; PF00439(Bromodomain) 637-720; PF00855(PWWP) 1083-1182	+	+	ACETYLATION; PHOSPHORYLATION	EPL1(PF10513) ACETYLATION; EPL1(PF10513) PHOSPHORYLATION
BRPF3	BRPF3	BRPF3_HUMAN	BRPF3; KIAA1286	HGNC:14256	1205	-		PF10513(EPL1) 47-194; PF13831(PHD_2) 226-260; PF13832(zf-HC5HC2H_2) 267-386; PF00439(Bromodomain) 598-681; Pfam-B_75468 701-1029; PF00855(PWWP) 1073-1171	-	+	ACETYLATION; PHOSPHORYLATION	DNA_topoisoIV(PF00521) ACETYLATION; PWWP(PF00855) ACETYLATION; EPL1(PF10513) ACETYLATION; Bromodomain(PF00439) ACETYLATION
BRWD1	BRWD1	BRWD1_HUMAN	BRWD1; C21orf107; WDR9	HGNC:12760	2320	-		PF00400(WD40) 177-214; PF00400(WD40) 218-256; PF00400(WD40) 260-302; PF00400(WD40) 358-396; PF00400(WD40) 458-497; Pfam-B_8998 706-742; PF00439(Bromodomain) 1166-1252; PF00439(Bromodomain) 1322-1405; Pfam-B_25218 1431-2318	-	+	ACETYLATION; MONO-METHYLATION; PHOSPHORYLATION; UBIQUITINATION	Bromodomain(PF00439) PHOSPHORYLATION; WD40(PF00400) PHOSPHORYLATION
BTAF1	BTAF1	BTAF1_HUMAN	BTAF1; TAF172	HGNC:17307	1849	-		PF12054(DUF3535) 586-1053; Pfam-B_482 1100-1250; PF00176(SNF2_N) 1269-1585; PF00271(Helicase_C) 1665-1744	?	+	ACETYLATION; PHOSPHORYLATION; UBIQUITINATION	Vac14_Fab1_bd UBIQUITINATION; DUF3535(PF12054) ACETYLATION; Vac14_Fab1_bd PHOSPHORYLATION; SNF2_N(PF00176) PHOSPHORYLATION; DUF3535(PF12054) PHOSPHORYLATION
BTBD11	BTBD11	BTBDB_HUMAN	BTBD11	HGNC:23844	1104	-		PF12796(Ank_2) 553-680; PF12796(Ank_2) 608-718; PF12796(Ank_2) 654-765; PF00651(BTB) 914-1022	-	+	PHOSPHORYLATION
BTBD4	ZBTB46	ZBT46_HUMAN	ZBTB46; BTBD4; ZNF340	HGNC:16094	589	+	PF13465(zf-H2C2_2) 433-457	PF00651(BTB) 21-129; Pfam-B_20034 140-405; Pfam-B_73576 510-545	-	-			2.3.2.1.11		PIONEER
BTF3	BTF3	BTF3_HUMAN	BTF3; NACB; OK; SW-cl.8	HGNC:1125	206	-		PF01849(NAC) 85-142	-	+	ACETYLATION; MONO-METHYLATION; PHOSPHORYLATION; UBIQUITINATION	NAC(PF01849) UBIQUITINATION
BTG1	BTG1	BTG1_HUMAN	BTG1	HGNC:1130	171	-		PF07742(BTG) 11-127	+	+	PHOSPHORYLATION	BTG(PF07742) PHOSPHORYLATION
BTG2	BTG2	BTG2_HUMAN	BTG2; PC3	HGNC:1131	158	-		PF07742(BTG) 9-125	?	-
BUD31	BUD31	BUD31_HUMAN	BUD31; EDG2	HGNC:29629	144	-		PF01125(G10) 1-144	-	+	ACETYLATION; PHOSPHORYLATION; UBIQUITINATION	G10(PF01125) ACETYLATION; G10(PF01125) UBIQUITINATION; G10(PF01125) PHOSPHORYLATION
BZW1	BZW1	BZW1_HUMAN	BZW1; BZAP45; KIAA0005	HGNC:18380	419	-		PF02020(W2) 335-415	-	+	ACETYLATION; PHOSPHORYLATION; UBIQUITINATION	W2(PF02020) ACETYLATION; W2(PF02020) UBIQUITINATION; W2(PF02020) PHOSPHORYLATION
C14orf106	MIS18BP1	M18BP_HUMAN	MIS18BP1; C14orf106; KIAA1903; KNL2; M18BP1	HGNC:20190	1132	-		PF09133(SANTA) 383-475; Pfam-B_23734 871-1130	+	-
C14orf92	TOX4	TOX4_HUMAN	TOX4; C14orf92; KIAA0737	HGNC:20161	621	+	PF00505(HMG_box) 223-291	Pfam-B_5676 484-613	-	+	ACETYLATION; DI-METHYLATION; PHOSPHORYLATION	HMG_box(PF00505) PHOSPHORYLATION	4.1.2.0.4		NEGATIVE MIGRANT
C19orf2	URI1	RMP_HUMAN	URI1; C19orf2; NNX3; PPP1R19; RMP; URI	HGNC:13236	535	-		PF02996(Prefoldin) 37-152	-	+	PHOSPHORYLATION; UBIQUITINATION
C19orf7	ZC3H4	ZC3H4_HUMAN	ZC3H4; C19orf7; KIAA1064	HGNC:17808	1303	-		Pfam-B_31927 1-380; PF00642(zf-CCCH) 420-445	?	+	PHOSPHORYLATION		2.8.1.0.2		POSITIVE MIGRANT
C1D	C1D	C1D_HUMAN	C1D	HGNC:29911	141	-		PF04000(Sas10_Utp3) 17-96	+	+	UBIQUITINATION	Sas10_Utp3(PF04000) UBIQUITINATION
C1orf83	TCEANC2	TEAN2_HUMAN	TCEANC2; C1orf83	HGNC:26494	208	-		PF08711(Med26) 61-112; PF07500(TFIIS_M) 127-208	?	+	PHOSPHORYLATION	OSCP PHOSPHORYLATION; Mit_KHE1 PHOSPHORYLATION
C20orf100	TOX2	TOX2_HUMAN	TOX2; C20orf100; GCX1	HGNC:16095	488	+	PF00505(HMG_box) 255-305		-	+	MONO-METHYLATION; UBIQUITINATION	HMG_box(PF00505) UBIQUITINATION	4.1.2.0.2		NEGATIVE MIGRANT
C20orf151	RBBP8NL	CT151_HUMAN	C20orf151	HGNC:16144	664	-		PF10482(CtIP_N) 4-123; Pfam-B_55632 124-610	-	+	PHOSPHORYLATION; UBIQUITINATION
C20orf18	RBCK1	HOIL1_HUMAN	RBCK1; C20orf18; RNF54; UBCE7IP3; XAP3; XAP4	HGNC:15864	510	-		Pfam-B_26478 1-269; PF13639(zf-RING_2) 280-326; PF01485(IBR) 348-411; PF01485(IBR) 423-485	-	-
C21orf66	PAXBP1	GCFC1_HUMAN	GCFC1; C21orf66; GCFC	HGNC:13579	917	-		Pfam-B_37823 10-84; PF07842(GCFC) 595-810	-	-
C21orf7	MAP3K7CL	TAK1L_HUMAN	TAK1L; C21orf7	HGNC:16457	242	-		Pfam-B_261155 1-69; Pfam-B_5061 71-241	-	-
C2orf26	SOWAHC	SWAHC_HUMAN	SOWAHC; ANKRD57; C2orf26	HGNC:26149	525	-		PF12796(Ank_2) 1-1	+	-
C2orf3	GCFC2	GCFC2_HUMAN	GCFC2; C2orf3; GCF; TCF9	HGNC:1317	781	-		Pfam-B_64013 1-129; PF07842(GCFC) 467-684	?	+	ACETYLATION; PHOSPHORYLATION	GCFC(PF07842) PHOSPHORYLATION; GCFC(PF07842) ACETYLATION
C7orf11	MPLKIP	MPLKI_HUMAN	MPLKIP; C7orf11; TTDN1	HGNC:16002	179	-		Pfam-B_32037 1-177	-	-
CALCOCO1	CALCOCO1	CACO1_HUMAN	CALCOCO1; KIAA1536; PP13275; UNQ2436; PRO4996	HGNC:29306	691	-		PF07888(CALCOCO1) 9-596	+	+	SUMOYLATION; PHOSPHORYLATION	CALCOCO1(PF07888) SUMOYLATION; CALCOCO1(PF07888) PHOSPHORYLATION
CART1	ALX1	ALX1_HUMAN	ALX1; CART1	HGNC:1494	326	+	PF00046(Homeobox) 133-189	PF03826(OAR) 301-321	+	+	PHOSPHORYLATION	OAR(PF03826) PHOSPHORYLATION; Homeobox(PF00046) PHOSPHORYLATION	3.1.3.1.1	PH0010.1 Alx1_1	Negative Migrant
CASZ1	CASZ1	CASZ1_HUMAN	CASZ1; CST; SRG; ZNF693	HGNC:26002	1759	-		Pfam-B_250195 1684-1727	?	+	ACETYLATION; MONO-METHYLATION; PHOSPHORYLATION		2.3.4.0.1		SETTLER
CBFA2T2	CBFA2T2	MTG8R_HUMAN	CBFA2T2; EHT; MTGR1	HGNC:1536	604	-		PF07531(TAFH) 113-208; PF08788(NHR2) 331-397; PF01753(zf-MYND) 507-543	+	+	PHOSPHORYLATION	TAFH(PF07531) PHOSPHORYLATION; zf-MYND(PF01753) PHOSPHORYLATION
CBFA2T3	CBFA2T3	MTG16_HUMAN	CBFA2T3; MTG16; MTGR2; ZMYND4	HGNC:1537	653	-		PF07531(TAFH) 171-266; PF08788(NHR2) 379-445; PF01753(zf-MYND) 556-592	?	+	PHOSPHORYLATION; UBIQUITINATION	NHR2(PF08788) PHOSPHORYLATION
CBFB	CBFB	PEBB_HUMAN	CBFB	HGNC:1539	182	-		PF02312(CBF_beta) 1-177	-	+	ACETYLATION; PHOSPHORYLATION; UBIQUITINATION	CBF_beta(PF02312) PHOSPHORYLATION; CBF_beta(PF02312) ACETYLATION; CBF_beta(PF02312) UBIQUITINATION	4.2.1.0.1		PIONEER
CBX3	CBX3	CBX3_HUMAN	CBX3	HGNC:1553	183	-		PF00385(Chromo) 30-79; PF01393(Chromo_shadow) 119-176	-	+	ACETYLATION; MONO-METHYLATION; PHOSPHORYLATION; UBIQUITINATION	Mtf2_C(PF14061) ACETYLATION; Chromo(PF00385) UBIQUITINATION; Mtf2_C(PF14061) UBIQUITINATION; Chromo(PF00385) PHOSPHORYLATION; Chromo(PF00385) ACETYLATION; Chromo_shadow(PF01393) UBIQUITINATION; Mtf2_C(PF14061) MONO-METHYLATION; Chromo_shadow(PF01393) PHOSPHORYLATION; Chromo_shadow(PF01393) ACETYLATION; Chromo(PF00385) MONO-METHYLATION; Chromo_shadow(PF01393) MONO-METHYLATION
CBX4	CBX4	CBX4_HUMAN	CBX4	HGNC:1554	560	-		PF00385(Chromo) 11-60; Pfam-B_2249 81-558	-	+	ACETYLATION; MONO-METHYLATION; SUMOYLATION; PHOSPHORYLATION; UBIQUITINATION	Chromo(PF00385) PHOSPHORYLATION
CBX6	CBX6	CBX6_HUMAN	CBX6	HGNC:1556	412	-		PF00385(Chromo) 11-60; Pfam-B_50860 181-346; Pfam-B_52486 348-386	+	+	ACETYLATION; PHOSPHORYLATION; UBIQUITINATION	Chromo(PF00385) UBIQUITINATION
CBX7	CBX7	CBX7_HUMAN	CBX7	HGNC:1557	251	-		PF00385(Chromo) 11-60; Pfam-B_2249 81-249	-	+	ACETYLATION; PHOSPHORYLATION	Chromo(PF00385) PHOSPHORYLATION
CBX8	CBX8	CBX8_HUMAN	CBX8; PC3; RC1	HGNC:15962	389	-		PF00385(Chromo) 11-60; Pfam-B_2249 81-139; Pfam-B_2249 141-339; Pfam-B_2249 341-388	-	+	ACETYLATION; PHOSPHORYLATION	FAM131 PHOSPHORYLATION; Chromo(PF00385) PHOSPHORYLATION; VirC1 PHOSPHORYLATION; MIP-T3 PHOSPHORYLATION
CCRN4L	CCRN4L	NOCT_HUMAN	CCRN4L; CCR4; NOC	HGNC:14254	431	+	PF03372(Exo_endo_phos) 146-414		?	+	MONO-METHYLATION; PHOSPHORYLATION
CDC5L	CDC5L	CDC5L_HUMAN	CDC5L; KIAA0432; PCDC5RP	HGNC:1743	802	+	PF13921(Myb_DNA-bind_6) 11-71	PF11831(Myb_Cef) 339-728	+	+	ACETYLATION; PHOSPHORYLATION; UBIQUITINATION	Myb_Cef(PF11831) UBIQUITINATION; Myb_Cef(PF11831) PHOSPHORYLATION; Myb_Cef(PF11831) ACETYLATION; Myb_DNA-bind_6(PF13921) UBIQUITINATION	3.5.1.1.4	MF0009.1 TRP(MYB)-class	Positive Migrant
CDX1	CDX1	CDX1_HUMAN	CDX1	HGNC:1805	265	+	PF00046(Homeobox) 155-211	PF04731(Caudal_act) 13-147	?	+	PHOSPHORYLATION	Caudal_act(PF04731) PHOSPHORYLATION	3.1.1.9.1	PH0012.1 Cdx1	Negative Migrant
CDX2	CDX2	CDX2_HUMAN	CDX2; CDX3	HGNC:1806	313	+	PF00046(Homeobox) 187-243	PF04731(Caudal_act) 13-180	?	+	PHOSPHORYLATION	Homeobox(PF00046) PHOSPHORYLATION	3.1.1.9.2	PH0013.1 Cdx2	Negative Migrant
CDX4	CDX4	CDX4_HUMAN	CDX4	HGNC:1808	284	+	PF00046(Homeobox) 174-230	PF04731(Caudal_act) 13-171	-	+	PHOSPHORYLATION	Homeobox(PF00046) PHOSPHORYLATION	3.1.1.9.3	MF0010.1 Homeobox-class	Negative Migrant
CEBPA	CEBPA	CEBPA_HUMAN	CEBPA	HGNC:1833	358	+	PF07716(bZIP_2) 281-334		?	+	ACETYLATION; PHOSPHORYLATION; UBIQUITINATION	Lipoprotein_20 UBIQUITINATION; bZIP_2(PF07716) UBIQUITINATION; Nup54 PHOSPHORYLATION; bZIP_2(PF07716) PHOSPHORYLATION; GAS UBIQUITINATION; Nup54 UBIQUITINATION; DUF2514 UBIQUITINATION; Myc-LZ(PF02344) PHOSPHORYLATION; DUF2514 PHOSPHORYLATION; IBB PHOSPHORYLATION; IBB UBIQUITINATION; DivIC PHOSPHORYLATION; DivIC UBIQUITINATION; HALZ PHOSPHORYLATION; Lipoprotein_20 PHOSPHORYLATION; GAS PHOSPHORYLAT…	1.1.8.1.1	MF0006.1 bZIP-cEBP-like-subclass	Negative Migrant
CEBPB	CEBPB	CEBPB_HUMAN	CEBPB; LAP; TCF5; PP9092	HGNC:1834	345	+	PF07716(bZIP_2) 270-323		?	+	ACETYLATION; DI-METHYLATION; SUMOYLATION; PHOSPHORYLATION	I_LWEQ PHOSPHORYLATION; bZIP_2(PF07716) PHOSPHORYLATION; DivIC PHOSPHORYLATION; Nup54 PHOSPHORYLATION; Nup54 ACETYLATION; HALZ PHOSPHORYLATION; I_LWEQ ACETYLATION	1.1.8.1.2	MF0006.1 bZIP-cEBP-like-subclass	Negative Migrant
CEBPD	CEBPD	CEBPD_HUMAN	CEBPD	HGNC:1835	269	+	PF07716(bZIP_2) 190-243		?	+	ACETYLATION; SUMOYLATION; PHOSPHORYLATION		1.1.8.1.4	MF0006.1 bZIP-cEBP-like-subclass	Negative Migrant
CEBPE	CEBPE	CEBPE_HUMAN	CEBPE	HGNC:1836	281	+	PF07716(bZIP_2) 203-256		+	+	SUMOYLATION; PHOSPHORYLATION	bZIP_2(PF07716) PHOSPHORYLATION; GAS PHOSPHORYLATION	1.1.8.1.5	MF0006.1 bZIP-cEBP-like-subclass	Negative Migrant
CEBPG	CEBPG	CEBPG_HUMAN	CEBPG	HGNC:1837	150	+	PF07716(bZIP_2) 61-114		+	+	UBIQUITINATION	bZIP_2(PF07716) UBIQUITINATION; Herpes_UL6 UBIQUITINATION; Seryl_tRNA_N UBIQUITINATION; DivIC UBIQUITINATION; HemX UBIQUITINATION; IncA UBIQUITINATION; DUF572 UBIQUITINATION; V_ATPase_I UBIQUITINATION	1.1.8.1.3	MF0006.1 bZIP-cEBP-like-subclass	Negative Migrant
CEBPZ	CEBPZ	CEBPZ_HUMAN	CEBPZ; CBF2	HGNC:24218	1054	-		Pfam-B_1998 37-109; PF03914(CBF) 522-732; Pfam-B_15976 890-1039	+	+	ACETYLATION; PHOSPHORYLATION; UBIQUITINATION	CBF(PF03914) UBIQUITINATION; CBF(PF03914) PHOSPHORYLATION; CBF(PF03914) ACETYLATION
CENPB	CENPB	CENPB_HUMAN	CENPB	HGNC:1852	599	+	PF04218(CENP-B_N) 2-56; PF03221(HTH_Tnp_Tc5) 74-136	PF03184(DDE_1) 186-384; PF09026(Cenp-B_dimeris) 499-599	-	+	PHOSPHORYLATION; UBIQUITINATION	DDE_1(PF03184) UBIQUITINATION; K_channel_TID PHOSPHORYLATION; DDE_1(PF03184) PHOSPHORYLATION; CENP-B_N(PF04218) PHOSPHORYLATION
CENTG3	AGAP3	AGAP3_HUMAN	AGAP3; CENTG3	HGNC:16923	875	-		PF08477(Miro) 93-201; PF00169(PH) 368-604; PF01412(ArfGap) 626-742; PF12796(Ank_2) 753-846	?	+	ACETYLATION; PHOSPHORYLATION	Ank_2(PF12796) PHOSPHORYLATION; PH(PF00169) PHOSPHORYLATION; ArfGap(PF01412) ACETYLATION
CEP110	CNTRL	CNTRL_HUMAN	CNTRL; CEP1; CEP110	HGNC:1858	2325	-			?	+	ACETYLATION; PHOSPHORYLATION; UBIQUITINATION
CHAF1A	CHAF1A	CAF1A_HUMAN	CHAF1A; CAF; CAF1P150	HGNC:1910	956	-		Pfam-B_37209 1-225; PF11600(CAF-1_p150) 226-255; Pfam-B_44427 261-342; Pfam-B_107370 368-434; PF12253(CAF1A) 557-635	+	+	ACETYLATION; PHOSPHORYLATION	CAF-1_p150(PF11600) PHOSPHORYLATION; Macoilin PHOSPHORYLATION
CHD1	CHD1	CHD1_HUMAN	CHD1	HGNC:1915	1710	-		PF00385(Chromo) 273-355; PF00385(Chromo) 389-443; PF00176(SNF2_N) 484-765; PF00271(Helicase_C) 822-902; PF13907(DUF4208) 1400-1500; Pfam-B_21068 1501-1708	?	+	ACETYLATION; MONO-METHYLATION; PHOSPHORYLATION; UBIQUITINATION	Chromo(PF00385) ACETYLATION; Chromo(PF00385) PHOSPHORYLATION; SNF2_N(PF00176) PHOSPHORYLATION; Helicase_C(PF00271) PHOSPHORYLATION
CHD2	CHD2	CHD2_HUMAN	CHD2	HGNC:1917	1828	-		PF00385(Chromo) 261-344; PF00385(Chromo) 378-447; PF00176(SNF2_N) 487-768; PF00271(Helicase_C) 825-905; PF13907(DUF4208) 1455-1555	?	+	ACETYLATION; MONO-METHYLATION; PHOSPHORYLATION; UBIQUITINATION	SNF2_N(PF00176) PHOSPHORYLATION; Chromo(PF00385) PHOSPHORYLATION; Helicase_C(PF00271) PHOSPHORYLATION
CHD4	CHD4	CHD4_HUMAN	CHD4	HGNC:1919	1912	-		PF08073(CHDNT) 163-217; PF00628(PHD) 372-417; PF00628(PHD) 451-496; PF00385(Chromo) 531-577; PF00385(Chromo) 622-674; PF00176(SNF2_N) 729-1025; PF00271(Helicase_C) 1084-1164; PF06465(DUF1087) 1289-1353; PF06461(DUF1086) 1366-1523; Pfam-B_8038 1524-1690; PF08074(CHDCT2) 1724-1896	?	+	ACETYLATION; PHOSPHORYLATION; UBIQUITINATION	Helicase_C(PF00271) UBIQUITINATION; DUF1086(PF06461) UBIQUITINATION; SNF2_N(PF00176) UBIQUITINATION; C1_1 PHOSPHORYLATION; DUF1087(PF06465) UBIQUITINATION; Chromo(PF00385) PHOSPHORYLATION; PHD(PF00628) PHOSPHORYLATION; SNF2_N(PF00176) ACETYLATION; DUF1087(PF06465) PHOSPHORYLATION; DUF1086(PF06461) PHOSPHORYLATION; CHDCT2(PF08074) PHOSPHORYLATION; CHDCT2(PF08074) UBIQUITINATION
CHD5	CHD5	CHD5_HUMAN	CHD5; KIAA0444	HGNC:16816	1954	-		PF08073(CHDNT) 146-200; PF00628(PHD) 345-390; PF00628(PHD) 418-463; PF00385(Chromo) 499-538; PF00385(Chromo) 592-643; PF00176(SNF2_N) 703-999; PF00271(Helicase_C) 1058-1138; PF06465(DUF1087) 1295-1359; PF06461(DUF1086) 1372-1531; Pfam-B_8038 1533-1693; PF08074(CHDCT2) 1731-1903	?	+	ACETYLATION; DI-METHYLATION; PHOSPHORYLATION; UBIQUITINATION	CHDNT(PF08073) ACETYLATION; SNF2_N(PF00176) UBIQUITINATION; Chromo(PF00385) PHOSPHORYLATION; Helicase_C(PF00271) PHOSPHORYLATION; SNF2_N(PF00176) ACETYLATION; SNF2_N(PF00176) DI-METHYLATION; CHDCT2(PF08074) PHOSPHORYLATION; CHDCT2(PF08074) UBIQUITINATION; CHDCT2(PF08074) DI-METHYLATION
CHD7	CHD7	CHD7_HUMAN	CHD7; KIAA1416	HGNC:20626	2997	-		Pfam-B_25449 1-762; PF00385(Chromo) 800-862; PF00385(Chromo) 882-935; PF00176(SNF2_N) 971-1258; PF00271(Helicase_C) 1324-1404; PF07533(BRK) 2562-2612; PF07533(BRK) 2640-2685	?	+	MONO-METHYLATION; SUMOYLATION; PHOSPHORYLATION; UBIQUITINATION	Chromo(PF00385) UBIQUITINATION; SNF2_N(PF00176) PHOSPHORYLATION; SNF2_N(PF00176) SUMOYLATION; BRK(PF07533) PHOSPHORYLATION
CHD8	CHD8	CHD8_HUMAN	CHD8; HELSNF1; KIAA1564	HGNC:20153	2581	-		Pfam-B_36630 1-488; Pfam-B_48762 551-641; PF00385(Chromo) 642-704; PF00385(Chromo) 724-778; PF00176(SNF2_N) 814-1101; PF00271(Helicase_C) 1167-1247; Pfam-B_75538 1972-2119; PF07533(BRK) 2308-2353; Pfam-B_89316 2451-2579	?	+	ACETYLATION; SUMOYLATION; PHOSPHORYLATION; UBIQUITINATION	SNF2_N(PF00176) PHOSPHORYLATION; Chromo(PF00385) PHOSPHORYLATION; SNF2_N(PF00176) SUMOYLATION; BRK(PF07533) PHOSPHORYLATION
CHES1	FOXN3	FOXN3_HUMAN	FOXN3; C14orf116; CHES1	HGNC:1928	490	+	PF00250(Fork_head) 114-210	Pfam-B_18393 1-99; Pfam-B_9938 272-488	-	+	PHOSPHORYLATION		3.3.1.14.3	MF0005.1 Forkhead-class	Negative Migrant
CHURC1	CHURC1	CHUR_HUMAN	CHURC1; C14orf52; CHCH; My015	HGNC:20099	112	-		PF06573(Churchill) 1-112	+	-
CHX10	VSX2	VSX2_HUMAN	VSX2; CHX10; HOX10	HGNC:1975	361	+	PF00046(Homeobox) 149-205	Pfam-B_31569 26-105; PF03826(OAR) 299-319	?	+	PHOSPHORYLATION	OAR(PF03826) PHOSPHORYLATION	3.1.3.28.2	MF0010.1 Homeobox-class	Negative Migrant
CIC	CIC	CIC_HUMAN	CIC; KIAA0306	HGNC:14214	1608	+	PF00505(HMG_box) 200-268	Pfam-B_36668 16-177; Pfam-B_1260 292-1606	?	+	ACETYLATION; MONO-METHYLATION; DI-METHYLATION; PHOSPHORYLATION	HMG_box(PF00505) PHOSPHORYLATION	4.1.1.9.1		NEGATIVE MIGRANT
CIITA	CIITA	C2TA_HUMAN	CIITA; MHC2TA	HGNC:7067	1130	-		PF05729(NACHT) 414-585; PF12799(LRR_4) 984-1043	?	+	ACETYLATION; PHOSPHORYLATION; UBIQUITINATION	NACHT(PF05729) PHOSPHORYLATION
CITED1	CITED1	CITE1_HUMAN	CITED1; MSG1	HGNC:1986	193	-		PF04487(CITED) 1-193	-	+	PHOSPHORYLATION	CITED(PF04487) PHOSPHORYLATION
CITED2	CITED2	CITE2_HUMAN	CITED2; MRG1	HGNC:1987	270	-		PF04487(CITED) 1-183; PF04487(CITED) 170-270	-	+	PHOSPHORYLATION	CITED(PF04487) PHOSPHORYLATION
CITED4	CITED4	CITE4_HUMAN	CITED4; MRG2	HGNC:18696	184	-		PF04487(CITED) 1-184	-	-
CLOCK	CLOCK	CLOCK_HUMAN	CLOCK; BHLHE8; KIAA0334	HGNC:2082	846	+	PF00010(HLH) 35-85	PF00989(PAS) 109-188; PF08447(PAS_3) 286-373; Pfam-B_2022 396-844	?	+	ACETYLATION; DI-METHYLATION; SUMOYLATION; PHOSPHORYLATION; UBIQUITINATION	HLH(PF00010) SUMOYLATION; PAS_3(PF08447) PHOSPHORYLATION; PAS(PF00989) PHOSPHORYLATION; HLH(PF00010) UBIQUITINATION; HLH(PF00010) PHOSPHORYLATION; HLH(PF00010) ACETYLATION; PAS(PF00989) UBIQUITINATION	1.2.5.2.5		SETTLER
CNOT2	CNOT2	CNOT2_HUMAN	CNOT2; CDC36; NOT2; HSPC131; MSTP046	HGNC:7878	540	-		PF04153(NOT2_3_5) 395-522	+	+	ACETYLATION; PHOSPHORYLATION; UBIQUITINATION	NOT2_3_5(PF04153) PHOSPHORYLATION; NOT2_3_5(PF04153) UBIQUITINATION
CNOT3	CNOT3	CNOT3_HUMAN	CNOT3; KIAA0691; LENG2; NOT3	HGNC:7879	753	-		PF04065(Not3) 2-234; Pfam-B_1182 241-509; PF04153(NOT2_3_5) 618-748	+	+	MONO-METHYLATION; PHOSPHORYLATION; UBIQUITINATION	NOT2_3_5(PF04153) PHOSPHORYLATION; NOT2_3_5(PF04153) MONO-METHYLATION; Not3(PF04065) PHOSPHORYLATION; NOT2_3_5(PF04153) UBIQUITINATION; Not3(PF04065) UBIQUITINATION
CNOT4	CNOT4	CNOT4_HUMAN	CNOT4; NOT4	HGNC:7880	575	-		PF13893(RRM_5) 130-191; Pfam-B_16882 223-541	-	+	DI-METHYLATION; PHOSPHORYLATION	RRM_1(PF00076) PHOSPHORYLATION	2.8.4.0.1		POSITIVE MIGRANT
CNOT6	CNOT6	CNOT6_HUMAN	CNOT6; CCR4; KIAA1194	HGNC:14099	557	+	PF03372(Exo_endo_phos) 192-531	Pfam-B_22437 1-42; PF13855(LRR_8) 51-109	?	+	PHOSPHORYLATION; UBIQUITINATION	Exo_endo_phos(PF03372) PHOSPHORYLATION; LRR_4(PF12799) PHOSPHORYLATION
CNOT6L	CNOT6L	CNO6L_HUMAN	CNOT6L; CCR4B	HGNC:18042	555	+	PF03372(Exo_endo_phos) 192-529	PF13855(LRR_8) 56-114	+	+	PHOSPHORYLATION; UBIQUITINATION	Exo_endo_phos(PF03372) PHOSPHORYLATION; LRR_4(PF12799) UBIQUITINATION
CNOT7	CNOT7	CNOT7_HUMAN	CNOT7; CAF1	HGNC:14101	285	-		PF04857(CAF1) 13-240	+	+	PHOSPHORYLATION; UBIQUITINATION	CAF1(PF04857) PHOSPHORYLATION; CAF1(PF04857) UBIQUITINATION
CNOT8	CNOT8	CNOT8_HUMAN	CNOT8; CALIF; POP2	HGNC:9207	292	-		PF04857(CAF1) 13-240	+	+	PHOSPHORYLATION; UBIQUITINATION	CAF1(PF04857) PHOSPHORYLATION; CAF1(PF04857) UBIQUITINATION
COBRA1	NELFB	NELFB_HUMAN	COBRA1; KIAA1182; NELFB	HGNC:24324	580	-		PF06209(COBRA1) 106-580	+	+	ACETYLATION; PHOSPHORYLATION; UBIQUITINATION	COBRA1(PF06209) ACETYLATION; COBRA1(PF06209) PHOSPHORYLATION; COBRA1(PF06209) UBIQUITINATION
COIL	COIL	COIL_HUMAN	COIL; CLN80	HGNC:2184	576	-		Pfam-B_2629 1-99; Pfam-B_29958 101-328; Pfam-B_2629 330-574	-	+	ACETYLATION; MONO-METHYLATION; DI-METHYLATION; PHOSPHORYLATION; UBIQUITINATION
COPS2	COPS2	CSN2_HUMAN	COPS2; CSN2; TRIP15	HGNC:30747	443	-		PF01399(PCI) 309-413	-	+	ACETYLATION; PHOSPHORYLATION; UBIQUITINATION	PCI(PF01399) UBIQUITINATION
COPS5	COPS5	CSN5_HUMAN	COPS5; CSN5; JAB1	HGNC:2240	334	-		PF01398(JAB) 50-164	?	+	ACETYLATION; PHOSPHORYLATION; UBIQUITINATION	Mov34 UBIQUITINATION; Mov34 PHOSPHORYLATION
CRABP2	CRABP2	RABP2_HUMAN	CRABP2	HGNC:2339	138	-		PF00061(Lipocalin) 5-138	-	+	ACETYLATION; SUMOYLATION; UBIQUITINATION	Lipocalin(PF00061) ACETYLATION; Lipocalin(PF00061) UBIQUITINATION; Lipocalin(PF00061) SUMOYLATION
CRAMP1L	CRAMP1L	CRML_HUMAN	CRAMP1L; C16orf34; HN1L; KIAA1426	HGNC:14122	1269	-		Pfam-B_60378 1-150; Pfam-B_10860 152-220; Pfam-B_2423 221-412; Pfam-B_47260 467-579; Pfam-B_34121 667-795; Pfam-B_35992 797-1267	?	+	ACETYLATION; DI-METHYLATION; PHOSPHORYLATION; UBIQUITINATION		3.5.1.3.11		POSITIVE MIGRANT
CREB1	CREB1	CREB1_HUMAN	CREB1	HGNC:2345	341	+	PF00170(bZIP_1) 281-341	PF02173(pKID) 113-155	+	+	SUMOYLATION; PHOSPHORYLATION; UBIQUITINATION	bZIP_1(PF00170) SUMOYLATION; pKID(PF02173) PHOSPHORYLATION; pKID(PF02173) UBIQUITINATION; bZIP_1(PF00170) UBIQUITINATION		MA0018.1 CREB1
CREB3	CREB3	CREB3_HUMAN	CREB3; LZIP	HGNC:2347	395	+	PF00170(bZIP_1) 172-241		-	+	ACETYLATION; PHOSPHORYLATION; UBIQUITINATION	bZIP_1(PF00170) ACETYLATION; bZIP_1(PF00170) UBIQUITINATION; bZIP_1(PF00170) PHOSPHORYLATION	1.1.7.2.1	MF0002.1 bZIP-CREB/G-box-like-subclass	Settler
CREB3L1	CREB3L1	CR3L1_HUMAN	CREB3L1; OASIS; PSEC0238	HGNC:18856	519	+	PF00170(bZIP_1) 288-359		-	+	PHOSPHORYLATION	DUF3552 PHOSPHORYLATION; Prominin PHOSPHORYLATION; ADIP PHOSPHORYLATION; TPR_MLP1_2 PHOSPHORYLATION	1.1.7.2.2	MF0002.1 bZIP-CREB/G-box-like-subclass	Settler
CREB3L3	CREB3L3	CR3L3_HUMAN	CREB3L3; CREBH; HYST1481	HGNC:18855	461	+	PF00170(bZIP_1) 241-314	Pfam-B_76778 411-453	?	+	ACETYLATION; PHOSPHORYLATION	bZIP_1(PF00170) ACETYLATION; bZIP_1(PF00170) PHOSPHORYLATION	1.1.7.2.4	MF0002.1 bZIP-CREB/G-box-like-subclass	Settler
CREB3L4	CREB3L4	CR3L4_HUMAN	CREB3L4; AIBZIP; CREB4; JAL	HGNC:18854	395	+	PF00170(bZIP_1) 215-291		-	+	ACETYLATION; PHOSPHORYLATION; UBIQUITINATION		1.1.7.2.5	MF0002.1 bZIP-CREB/G-box-like-subclass	Settler
CREB5	CREB5	CREB5_HUMAN	CREB5; CREBPA	HGNC:16844	508	+	PF00170(bZIP_1) 372-436		?	+	PHOSPHORYLATION; UBIQUITINATION	bZIP_1(PF00170) UBIQUITINATION	1.1.1.3.3		SETTLER
CREBBP	CREBBP	CBP_HUMAN	CREBBP; CBP	HGNC:2348	2442	-		PF02135(zf-TAZ) 352-432; PF02172(KIX) 587-667; Pfam-B_17843 713-1084; PF00439(Bromodomain) 1094-1180; PF06001(DUF902) 1191-1232; PF08214(KAT11) 1342-1648; PF00569(ZZ) 1701-1742; PF02135(zf-TAZ) 1770-1843; PF09030(Creb_binding) 2016-2115; Pfam-B_16420 2338-2384	?	+	ACETYLATION; MONO-METHYLATION; UBIQUITINATION; PHOSPHORYLATION; METHYLATION	zf-TAZ(PF02135) ACETYLATION; ZZ(PF00569) ACETYLATION; Creb_binding(PF09030) UBIQUITINATION; KIX(PF02172) PHOSPHORYLATION; KAT11(PF08214) PHOSPHORYLATION; KIX(PF02172) METHYLATION; DUF902(PF06001) ACETYLATION; KAT11(PF08214) MONO-METHYLATION; Creb_binding(PF09030) PHOSPHORYLATION; Npa1 UBIQUITINATION; Bromodomain(PF00439) PHOSPHORYLATION; Npa1 PHOSPHORYLATION; KAT11(PF08214) ACETYLATION; KIX(PF021…
CREBL1	ATF6B	ATF6B_HUMAN	ATF6B; CREBL1; G13	HGNC:2349	703	+	PF00170(bZIP_1) 323-386		?	+	PHOSPHORYLATION		1.1.7.3.2	MF0002.1 bZIP-CREB/G-box-like-subclass	Settler
CREBL2	CREBL2	CRBL2_HUMAN	CREBL2	HGNC:2350	120	+	PF07716(bZIP_2) 24-75		-	-			1.1.7.5.1	MF0002.1 bZIP-CREB/G-box-like-subclass	Settler
CREG1	CREG1	CREG1_HUMAN	CREG1; CREG; UNQ727; PRO1409	HGNC:2351	220	-		PF13883(Pyrid_oxidase_2) 50-216	?	+	PHOSPHORYLATION
CREM	CREM	CREM_HUMAN	CREM	HGNC:2352	361	+	PF00170(bZIP_1) 300-360	PF02173(pKID) 114-156	-	+	PHOSPHORYLATION; UBIQUITINATION	pKID(PF02173) PHOSPHORYLATION; bZIP_1(PF00170) UBIQUITINATION; bZIP_1(PF00170) PHOSPHORYLATION	1.1.7.1.3	MF0002.1 bZIP-CREB/G-box-like-subclass	Settler
CRSP2	MED14	MED14_HUMAN	MED14; ARC150; CRSP2; CXorf4; DRIP150; EXLM1; RGR1; TRAP170	HGNC:2370	1454	-		PF08638(Med14) 47-240	?	+	DI-METHYLATION; PHOSPHORYLATION; UBIQUITINATION	MED14 PHOSPHORYLATION; MED14 UBIQUITINATION
CRSP3	MED23	MED23_HUMAN	MED23; ARC130; CRSP3; DRIP130; KIAA1216; SUR2	HGNC:2372	1368	-		PF11573(Med23) 1-1307	?	+	PHOSPHORYLATION; UBIQUITINATION	Med23(PF11573) PHOSPHORYLATION; Med23(PF11573) UBIQUITINATION
CRSP6	MED17	MED17_HUMAN	MED17; ARC77; CRSP6; DRIP77; DRIP80; TRAP80	HGNC:2375	651	-		PF10156(Med17) 5-459	?	+	ACETYLATION; PHOSPHORYLATION; UBIQUITINATION	DUF2364 PHOSPHORYLATION; DUF2364 ACETYLATION; DUF2364 UBIQUITINATION
CRSP7	MED26	MED26_HUMAN	MED26; ARC70; CRSP7	HGNC:2376	600	-		PF08711(Med26) 33-85; Pfam-B_25390 176-598	-	+	ACETYLATION; PHOSPHORYLATION; UBIQUITINATION	Med26(PF08711) ACETYLATION; Med26(PF08711) UBIQUITINATION
CRSP8	MED27	MED27_HUMAN	MED27; CRSP34; CRSP8	HGNC:2377	311	-		PF11571(Med27) 224-310	-	+	ACETYLATION; MONO-METHYLATION; PHOSPHORYLATION; UBIQUITINATION
CRSP9	MED7	MED7_HUMAN	MED7; ARC34; CRSP9	HGNC:2378	233	-		PF05983(Med7) 6-165	+	+	PHOSPHORYLATION; UBIQUITINATION	Med7(PF05983) UBIQUITINATION
CRTC1	CRTC1	CRTC1_HUMAN	CRTC1; KIAA0616; MECT1; TORC1; WAMTP1	HGNC:16062	634	-		PF12884(TORC_N) 6-66; PF12885(TORC_M) 148-295; PF12886(TORC_C) 559-634	-	+	ACETYLATION; PHOSPHORYLATION; UBIQUITINATION
CRX	CRX	CRX_HUMAN	CRX; CORD2	HGNC:2383	299	+	PF00046(Homeobox) 40-96	PF03529(TF_Otx) 164-250	?	+	PHOSPHORYLATION	MRP-L20 PHOSPHORYLATION; Homeobox(PF00046) PHOSPHORYLATION	3.1.3.17.3	MF0010.1 Homeobox-class	Negative Migrant
CRY1	CRY1	CRY1_HUMAN	CRY1; PHLL1	HGNC:2384	586	+	PF03441(FAD_binding_7) 212-488	PF00875(DNA_photolyase) 5-171; Pfam-B_24607 532-584	?	+	ACETYLATION; PHOSPHORYLATION; UBIQUITINATION	FAD_binding_7(PF03441) UBIQUITINATION; FAD_binding_7(PF03441) PHOSPHORYLATION; DNA_photolyase(PF00875) ACETYLATION
CSDA	YBX3	DBPA_HUMAN	CSDA; DBPA	HGNC:2428	372	-		PF00313(CSD) 91-160	-	+	ACETYLATION; MONO-METHYLATION; DI-METHYLATION; PHOSPHORYLATION; UBIQUITINATION	CSD(PF00313) ACETYLATION; CSD(PF00313) UBIQUITINATION; CSD(PF00313) PHOSPHORYLATION	9.1.1.1.1		SETTLER
CSDC2	CSDC2	CSDC2_HUMAN	CSDC2; PIPPIN	HGNC:30359	153	-		PF00313(CSD) 69-135	?	+	PHOSPHORYLATION; UBIQUITINATION	CSD(PF00313) UBIQUITINATION; CSD(PF00313) PHOSPHORYLATION
CSDE1	CSDE1	CSDE1_HUMAN	CSDE1; D1S155E; KIAA0885; NRU; UNR	HGNC:29905	798	-		PF00313(CSD) 26-90; PF00313(CSD) 186-248; PF00313(CSD) 349-413; PF00313(CSD) 519-582; PF00313(CSD) 674-738; PF12901(SUZ-C) 756-789	?	+	ACETYLATION; MONO-METHYLATION; PHOSPHORYLATION; UBIQUITINATION	CSD(PF00313) ACETYLATION; CSD(PF00313) UBIQUITINATION; CSD(PF00313) PHOSPHORYLATION
CSRP2	CSRP2	CSRP2_HUMAN	CSRP2; LMO5; SMLIM	HGNC:2470	193	-		PF00412(LIM) 10-66; PF00412(LIM) 119-175	-	+	PHOSPHORYLATION; UBIQUITINATION	LIM(PF00412) PHOSPHORYLATION; LIM(PF00412) UBIQUITINATION
CSRP3	CSRP3	CSRP3_HUMAN	CSRP3; CLP; MLP	HGNC:2472	194	-		PF00412(LIM) 10-66; PF00412(LIM) 120-176	-	+	ACETYLATION; PHOSPHORYLATION; UBIQUITINATION	LIM(PF00412) PHOSPHORYLATION; Zn_ribbon_2 PHOSPHORYLATION; LIM(PF00412) UBIQUITINATION; E6 UBIQUITINATION
CTBP1	CTBP1	CTBP1_HUMAN	CTBP1; CTBP	HGNC:2494	440	-		PF00389(2-Hacid_dh) 30-352; PF02826(2-Hacid_dh_C) 133-317	+	+	SUMOYLATION; PHOSPHORYLATION; UBIQUITINATION	2-Hacid_dh(PF00389) PHOSPHORYLATION; 2-Hacid_dh_C(PF02826) UBIQUITINATION; 2-Hacid_dh_C(PF02826) PHOSPHORYLATION; 2-Hacid_dh(PF00389) UBIQUITINATION
CTCF	CTCF	CTCF_HUMAN	CTCF	HGNC:13723	727	+	PF13465(zf-H2C2_2) 280-305; PF13465(zf-H2C2_2) 308-333; PF13465(zf-H2C2_2) 336-362; PF13465(zf-H2C2_2) 365-389; PF13465(zf-H2C2_2) 393-418; PF00096(zf-C2H2) 437-460; PF13465(zf-H2C2_2) 481-506; PF13465(zf-H2C2_2) 507-534; PF13894(zf-C2H2_4) 555-578	Pfam-B_20833 49-181; Pfam-B_32719 620-664	-	+	ACETYLATION; SUMOYLATION; PHOSPHORYLATION; UBIQUITINATION	zf-C2H2(PF00096) UBIQUITINATION; zf-C2H2(PF00096) PHOSPHORYLATION	2.3.3.50.1	MA0139.1 CTCF	Pioneer
CTCFL	CTCFL	CTCFL_HUMAN	CTCFL; BORIS	HGNC:16234	663	+	PF13465(zf-H2C2_2) 271-296; PF13465(zf-H2C2_2) 299-324; PF13465(zf-H2C2_2) 327-353; PF13465(zf-H2C2_2) 356-380; PF13465(zf-H2C2_2) 384-409; PF00096(zf-C2H2) 428-451; PF13465(zf-H2C2_2) 472-497; PF13465(zf-H2C2_2) 500-525; PF00096(zf-C2H2) 546-568		?	+	PHOSPHORYLATION	zf-C2H2(PF00096) PHOSPHORYLATION	2.3.3.50.2		POSITIVE MIGRANT
CTDP1	CTDP1	CTDP1_HUMAN	CTDP1; FCP1	HGNC:2498	961	-		PF03031(NIF) 183-337; PF12738(PTCB-BRCT) 637-710; PF09309(FCP1_C) 716-961	?	+	ACETYLATION; DI-METHYLATION; PHOSPHORYLATION; UBIQUITINATION	FCP1_C(PF09309) ACETYLATION; NIF(PF03031) PHOSPHORYLATION; PTCB-BRCT(PF12738) PHOSPHORYLATION; NIF(PF03031) UBIQUITINATION; FCP1_C(PF09309) DI-METHYLATION; FCP1_C(PF09309) PHOSPHORYLATION; PTCB-BRCT(PF12738) UBIQUITINATION
CTDSPL	CTDSPL	CTDSL_HUMAN	CTDSPL; C3orf8; NIF1; NIFL; SCP3; YA22	HGNC:16890	276	-		PF03031(NIF) 107-267	?	+	PHOSPHORYLATION	NIF(PF03031) PHOSPHORYLATION	2.3.4.0.2		SETTLER
CTNNB1	CTNNB1	CTNB1_HUMAN	CTNNB1; CTNNB; OK; SW-cl.35; PRO2286	HGNC:2514	781	-		PF00514(Arm) 224-264; PF00514(Arm) 350-390; PF00514(Arm) 431-473; PF00514(Arm) 583-623	+	+	ACETYLATION; PHOSPHORYLATION; UBIQUITINATION	RIX1 PHOSPHORYLATION; RIX1 UBIQUITINATION; HEAT_2 UBIQUITINATION; HEAT_2 PHOSPHORYLATION; Arm(PF00514) UBIQUITINATION; Arm(PF00514) PHOSPHORYLATION; Arm(PF00514) ACETYLATION
CTNNBIP1	CTNNBIP1	CNBP1_HUMAN	CTNNBIP1; ICAT	HGNC:16913	81	-		PF06384(ICAT) 1-81	+	+	PHOSPHORYLATION; UBIQUITINATION	ICAT(PF06384) PHOSPHORYLATION; ICAT(PF06384) UBIQUITINATION
CTNNBL1	CTNNBL1	CTBL1_HUMAN	CTNNBL1; C20orf33; PP8304	HGNC:15879	563	-		PF08216(DUF1716) 52-162	?	+	ACETYLATION; PHOSPHORYLATION	DUF1716(PF08216) PHOSPHORYLATION; DUF1716(PF08216) ACETYLATION
CUTL1	CUX1	CUX1_HUMAN	CUX1; CUTL1	HGNC:2557	1505	+	PF02376(CUT) 543-629; PF02376(CUT) 935-1021; PF02376(CUT) 1118-1205; PF00046(Homeobox) 1245-1301	Pfam-B_1243 1-528	?	+	ACETYLATION; PHOSPHORYLATION; UBIQUITINATION	NPV_P10 PHOSPHORYLATION; CASP_C UBIQUITINATION; DivIVA PHOSPHORYLATION; Homeobox(PF00046) PHOSPHORYLATION; CUT(PF02376) ACETYLATION; CASP_C PHOSPHORYLATION; DUF869 PHOSPHORYLATION; CUT(PF02376) PHOSPHORYLATION; CUT(PF02376) UBIQUITINATION	3.1.9.2.1	PH0017.1 Cux1_2	Negative Migrant
CUTL2	CUX2	CUX2_HUMAN	CUX2; CUTL2; KIAA0293	HGNC:19347	1486	+	PF02376(CUT) 547-631; PF02376(CUT) 888-970; PF02376(CUT) 1039-1125; PF00046(Homeobox) 1169-1225	Pfam-B_1243 1-537; Pfam-B_88104 1373-1484	?	+	ACETYLATION; DI-METHYLATION; PHOSPHORYLATION	CUT(PF02376) ACETYLATION; CUT(PF02376) DI-METHYLATION; CUT(PF02376) PHOSPHORYLATION; Homeobox(PF00046) DI-METHYLATION	3.1.9.2.2	MF0010.1 Homeobox-class	Negative Migrant
CXXC1	CXXC1	CXXC1_HUMAN	CXXC1; CFP1; CGBP; PCCX1; PHF18	HGNC:24343	656	+	PF02008(zf-CXXC) 160-208	PF00628(PHD) 28-76; PF12269(zf-CpG_bind_C) 400-636	+	+	ACETYLATION; PHOSPHORYLATION	PHD(PF00628) ACETYLATION; zf-CpG_bind_C(PF12269) PHOSPHORYLATION	2.6.1.0.1		POSITIVE MIGRANT
CXorf43	HDX	HDX_HUMAN	HDX; CXorf43	HGNC:26411	690	+	PF00046(Homeobox) 437-496	Pfam-B_14460 69-436	+	+	PHOSPHORYLATION	Homeobox(PF00046) PHOSPHORYLATION	3.1.10.8.1	PH0037.1 Hdx	Negative Migrant
DAB2	DAB2	DAB2_HUMAN	DAB2; DOC2	HGNC:2662	770	-		PF00640(PID) 50-176; Pfam-B_1150 181-768	-	+	ACETYLATION; MONO-METHYLATION; PHOSPHORYLATION; UBIQUITINATION	PID(PF00640) ACETYLATION; EntA_Immun MONO-METHYLATION; PID(PF00640) MONO-METHYLATION; EntA_Immun PHOSPHORYLATION; PID(PF00640) PHOSPHORYLATION
DACH1	DACH1	DACH1_HUMAN	DACH1; DACH	HGNC:2663	758	-		PF02437(Ski_Sno) 166-282; Pfam-B_3989 292-756	?	+	ACETYLATION; PHOSPHORYLATION; UBIQUITINATION	Ski_Sno(PF02437) PHOSPHORYLATION
DACH2	DACH2	DACH2_HUMAN	DACH2	HGNC:16814	599	-		PF02437(Ski_Sno) 31-162; Pfam-B_3989 185-553	+	+	PHOSPHORYLATION
DAXX	DAXX	DAXX_HUMAN	DAXX; BING2; DAP6	HGNC:2681	740	-		PF03344(Daxx) 1-740	?	+	ACETYLATION; SUMOYLATION; PHOSPHORYLATION; UBIQUITINATION	Daxx(PF03344) PHOSPHORYLATION; Daxx(PF03344) UBIQUITINATION; Daxx(PF03344) ACETYLATION; Daxx(PF03344) SUMOYLATION
DAZAP2	DAZAP2	DAZP2_HUMAN	DAZAP2; KIAA0058	HGNC:2684	168	-		PF11029(DAZAP2) 35-168	+	+	PHOSPHORYLATION; UBIQUITINATION	DAZAP2(PF11029) PHOSPHORYLATION; DAZAP2(PF11029) UBIQUITINATION
DBP	DBP	DBP_HUMAN	DBP	HGNC:2697	325	+	PF07716(bZIP_2) 254-307		-	+	ACETYLATION; PHOSPHORYLATION	bZIP_2(PF07716) ACETYLATION	1.1.8.2.1	MF0006.1 bZIP-cEBP-like-subclass	Negative Migrant
DCP1A	DCP1A	DCP1A_HUMAN	DCP1A; SMIF	HGNC:18714	582	-		PF06058(DCP1) 4-126; Pfam-B_14173 491-577	-	+	DI-METHYLATION; PHOSPHORYLATION	DCP1(PF06058) PHOSPHORYLATION
DDB1	DDB1	DDB1_HUMAN	DDB1; XAP1	HGNC:2717	1140	-		PF10433(MMS1_N) 75-546; PF03178(CPSF_A) 788-1099	+	+	ACETYLATION; PHOSPHORYLATION; UBIQUITINATION	CPSF_A(PF03178) PHOSPHORYLATION; CPSF_A(PF03178) ACETYLATION; CPSF_A(PF03178) UBIQUITINATION
DDB2	DDB2	DDB2_HUMAN	DDB2	HGNC:2718	427	-		PF00400(WD40) 112-140; PF00400(WD40) 232-271; PF00400(WD40) 284-316	-	+	ACETYLATION; PHOSPHORYLATION; UBIQUITINATION	WD40(PF00400) PHOSPHORYLATION; WD40(PF00400) UBIQUITINATION
DDIT3	DDIT3	DDIT3_HUMAN	DDIT3; CHOP; CHOP10; GADD153	HGNC:2726	169	+	PF07716(bZIP_2) 97-151	Pfam-B_25056 1-96	+	+	PHOSPHORYLATION	IncA PHOSPHORYLATION; Phlebovirus_NSM PHOSPHORYLATION; Atg14 PHOSPHORYLATION; Macoilin PHOSPHORYLATION; DUF3450 PHOSPHORYLATION; Peptidase_S64 PHOSPHORYLATION; CDC45 PHOSPHORYLATION	1.1.8.1.6	MF0006.1 bZIP-cEBP-like-subclass	Negative Migrant
DDX20	DDX20	DDX20_HUMAN	DDX20; DP103; GEMIN3	HGNC:2743	824	-		PF00270(DEAD) 86-253; PF00271(Helicase_C) 327-404; Pfam-B_39155 625-822	-	+	PHOSPHORYLATION; UBIQUITINATION	DEAD(PF00270) PHOSPHORYLATION; DEAD(PF00270) UBIQUITINATION
DDX5	DDX5	DDX5_HUMAN	DDX5; G17P1; HELR; HLR1	HGNC:2746	614	-		PF00270(DEAD) 118-289; PF00271(Helicase_C) 359-436; PF08061(P68HR) 498-532; PF08061(P68HR) 551-583	-	+	ACETYLATION; PHOSPHORYLATION; TRI-METHYLATION; MONO-METHYLATION; DI-METHYLATION; SUMOYLATION; UBIQUITINATION	Helicase_C(PF00271) UBIQUITINATION; P68HR(PF08061) PHOSPHORYLATION; Helicase_C(PF00271) PHOSPHORYLATION; P68HR(PF08061) UBIQUITINATION; P68HR(PF08061) ACETYLATION; P68HR(PF08061) DI-METHYLATION; DEAD(PF00270) UBIQUITINATION; P68HR(PF08061) MONO-METHYLATION; DEAD(PF00270) PHOSPHORYLATION
DDX54	DDX54	DDX54_HUMAN	DDX54	HGNC:20084	881	-		PF00270(DEAD) 120-287; PF00271(Helicase_C) 356-433; PF08147(DBP10CT) 714-775	-	+	MONO-METHYLATION; DI-METHYLATION; PHOSPHORYLATION	DEAD(PF00270) PHOSPHORYLATION; DBP10CT(PF08147) PHOSPHORYLATION
DEAF1	DEAF1	DEAF1_HUMAN	DEAF1; SPN; ZMYND5	HGNC:14677	565	+	PF01342(SAND) 193-273	Pfam-B_75425 1-49; Pfam-B_26943 51-189; PF01753(zf-MYND) 504-540	?	+	PHOSPHORYLATION		5.3.2.0.1	MA0185.1 Deaf1	Positive Migrant
DEDD	DEDD	DEDD_HUMAN	DEDD; DEDPRO1; DEFT; KE05	HGNC:2755	318	-		PF01335(DED) 25-109	+	+	ACETYLATION; PHOSPHORYLATION; UBIQUITINATION	DED(PF01335) PHOSPHORYLATION
DEDD2	DEDD2	DEDD2_HUMAN	DEDD2; FLAME3; PSEC0004	HGNC:24450	326	-		PF01335(DED) 25-110; Pfam-B_17648 186-311	+	+	PHOSPHORYLATION
DEK	DEK	DEK_HUMAN	DEK	HGNC:2768	375	+	PF02037(SAP) 149-183	PF08766(DEK_C) 321-375	?	+	ACETYLATION; MONO-METHYLATION; PHOSPHORYLATION; UBIQUITINATION	SAP(PF02037) UBIQUITINATION; SAP(PF02037) ACETYLATION; DEK_C(PF08766) PHOSPHORYLATION; SAP(PF02037) PHOSPHORYLATION; DEK_C(PF08766) UBIQUITINATION; DEK_C(PF08766) ACETYLATION
DENND4A	DENND4A	MYCPP_HUMAN	DENND4A; IRLB; MYCPBP	HGNC:24321	1863	-		PF03456(uDENN) 209-276; PF02141(DENN) 308-492; PF03455(dDENN) 558-632	+	+	ACETYLATION; PHOSPHORYLATION; UBIQUITINATION	uDENN(PF03456) PHOSPHORYLATION; PPR PHOSPHORYLATION
DHX38	DHX38	PRP16_HUMAN	DHX38; DDX38; KIAA0224; PRP16	HGNC:17211	1227	-		PF00270(DEAD) 535-694; PF00271(Helicase_C) 766-861; PF04408(HA2) 922-1012; PF07717(OB_NTP_bind) 991-1149	-	+	ACETYLATION; PHOSPHORYLATION	OB_NTP_bind(PF07717) PHOSPHORYLATION; DEAD(PF00270) ACETYLATION; OB_NTP_bind(PF07717) ACETYLATION
DIDO1	DIDO1	DIDO1_HUMAN	DIDO1; C20orf158; DATF1; KIAA0333	HGNC:2680	2240	-		Pfam-B_51674 1-258; PF00628(PHD) 270-322; Pfam-B_73382 396-434; PF07500(TFIIS_M) 666-783; PF07744(SPOC) 1057-1163	-	+	ACETYLATION; MONO-METHYLATION; DI-METHYLATION; PHOSPHORYLATION; UBIQUITINATION	TFIIS_M(PF07500) UBIQUITINATION; TFIIS_M(PF07500) PHOSPHORYLATION
DIP2C	DIP2C	DIP2C_HUMAN	DIP2C; KIAA0934	HGNC:29150	1556	-		PF06464(DMAP_binding) 7-120; PF00501(AMP-binding) 351-819; PF00501(AMP-binding) 1003-1475	+	+	PHOSPHORYLATION; UBIQUITINATION	AMP-binding(PF00501) UBIQUITINATION; DMAP_binding(PF06464) PHOSPHORYLATION; AMP-binding(PF00501) PHOSPHORYLATION
DKFZp762I137	ZNF786	ZN786_HUMAN	ZNF786; DKFZp762I137	HGNC:21806	782	+	PF00096(zf-C2H2) 240-262; PF13465(zf-H2C2_2) 388-407; PF13465(zf-H2C2_2) 411-436; PF13465(zf-H2C2_2) 439-464; PF13465(zf-H2C2_2) 467-491; PF13465(zf-H2C2_2) 495-520; PF13465(zf-H2C2_2) 523-547; PF13465(zf-H2C2_2) 579-603; PF13465(zf-H2C2_2) 607-631; PF13465(zf-H2C2_2) 662-686; PF13465(zf-H2C2_2) 690-715; PF13465(zf-H2C2_2) 718-743	PF01352(KRAB) 9-49	?	-			2.3.4.23.2		SETTLER
DLX1	DLX1	DLX1_HUMAN	DLX1	HGNC:2914	255	+	PF00046(Homeobox) 129-185		-	+	PHOSPHORYLATION		3.1.2.5.1	PH0020.1 Dlx1	Negative Migrant
DLX2	DLX2	DLX2_HUMAN	DLX2	HGNC:2915	328	+	PF00046(Homeobox) 153-209	PF12413(DLL_N) 51-132	-	+	PHOSPHORYLATION; UBIQUITINATION	DLL_N(PF12413) PHOSPHORYLATION; Homeobox(PF00046) UBIQUITINATION	3.1.2.5.2	PH0021.1 Dlx2	Negative Migrant
DLX3	DLX3	DLX3_HUMAN	DLX3	HGNC:2916	287	+	PF00046(Homeobox) 130-186	PF12413(DLL_N) 27-107	-	+	SUMOYLATION; PHOSPHORYLATION	DLL_N(PF12413) SUMOYLATION; DLL_N(PF12413) PHOSPHORYLATION	3.1.2.5.3	PH0022.1 Dlx3	Negative Migrant
DLX4	DLX4	DLX4_HUMAN	DLX4; BP1; DLX7; DLX8; DLX9	HGNC:2917	240	+	PF00046(Homeobox) 118-174	Pfam-B_130588 1-90	-	+	PHOSPHORYLATION		3.1.2.5.4	MF0010.1 Homeobox-class	Negative Migrant
DLX5	DLX5	DLX5_HUMAN	DLX5	HGNC:2918	289	+	PF00046(Homeobox) 138-194	PF12413(DLL_N) 32-118	-	+	PHOSPHORYLATION; UBIQUITINATION	DLL_N(PF12413) PHOSPHORYLATION; Homeobox(PF00046) UBIQUITINATION	3.1.2.5.5	MF0010.1 Homeobox-class	Negative Migrant
DLX6	DLX6	DLX6_HUMAN	DLX6	HGNC:2919	175	+	PF00046(Homeobox) 50-106		-	+	PHOSPHORYLATION		3.1.2.5.6	MF0010.1 Homeobox-class	Negative Migrant
DMAP1	DMAP1	DMAP1_HUMAN	DMAP1; KIAA1425	HGNC:18291	467	-		PF05499(DMAP1) 243-407; Pfam-B_61708 421-457	-	+	ACETYLATION; PHOSPHORYLATION	DMAP1(PF05499) PHOSPHORYLATION; DMAP1(PF05499) ACETYLATION	3.5.1.3.8		POSITIVE MIGRANT
DMBX1	DMBX1	DMBX1_HUMAN	DMBX1; MBX; OTX3; PAXB	HGNC:19026	382	+	PF00046(Homeobox) 72-128	Pfam-B_19576 183-353; PF03826(OAR) 355-374	-	+	ACETYLATION; PHOSPHORYLATION; UBIQUITINATION	Selenoprotein_S ACETYLATION; OAR(PF03826) PHOSPHORYLATION	3.1.3.4.1	MF0010.1 Homeobox-class	Negative Migrant
DMRT1	DMRT1	DMRT1_HUMAN	DMRT1; DMT1	HGNC:2934	373	+	PF00751(DM) 72-118	PF12374(Dmrt1) 130-202	+	+	PHOSPHORYLATION		2.5.1.0.1		POSITIVE MIGRANT
DMRT2	DMRT2	DMRT2_HUMAN	DMRT2; DSXL2	HGNC:2935	561	+	PF00751(DM) 119-165	Pfam-B_4208 187-559	?	+	PHOSPHORYLATION		2.5.1.0.2		POSITIVE MIGRANT
DMRT3	DMRT3	DMRT3_HUMAN	DMRT3; DMRTA3	HGNC:13909	472	+	PF00751(DM) 25-71	PF03474(DMA) 248-286	?	+	ACETYLATION; PHOSPHORYLATION	DM(PF00751) ACETYLATION; DMA(PF03474) PHOSPHORYLATION	2.5.1.0.3		POSITIVE MIGRANT
DMRTA1	DMRTA1	DMRTA_HUMAN	DMRTA1; DMO	HGNC:13826	504	+	PF00751(DM) 93-139	Pfam-B_112020 29-61; PF03474(DMA) 326-364	-	+	MONO-METHYLATION; PHOSPHORYLATION		2.5.1.0.4		POSITIVE MIGRANT
DMRTB1	DMRTB1	DMRTB_HUMAN	DMRTB1	HGNC:13913	342	+	PF00751(DM) 7-53		?	+	PHOSPHORYLATION		2.5.1.0.6		POSITIVE MIGRANT
DMRTC2	DMRTC2	DMRTD_HUMAN	DMRTC2	HGNC:13911	367	+	PF00751(DM) 38-84	Pfam-B_12147 108-175; Pfam-B_63510 177-225; Pfam-B_12147 227-365	+	+	PHOSPHORYLATION		2.5.1.0.7		POSITIVE MIGRANT
DMTF1	DMTF1	DMTF1_HUMAN	DMTF1; DMP1	HGNC:14603	760	+	PF00249(Myb_DNA-binding) 273-329	Pfam-B_84547 624-693	?	+	ACETYLATION	Myb_DNA-binding(PF00249) ACETYLATION	3.5.1.7.1		POSITIVE MIGRANT
DNMT1	DNMT1	DNMT1_HUMAN	DNMT1; AIM; CXXC9; DNMT	HGNC:2976	1616	+	PF02008(zf-CXXC) 645-691; PF00145(DNA_methylase) 1139-1594	PF06464(DMAP_binding) 16-105; PF12047(DNMT1-RFD) 399-534; PF01426(BAH) 755-880; PF01426(BAH) 931-1100	?	+	ACETYLATION; PHOSPHORYLATION; MONO-METHYLATION; DI-METHYLATION; SUMOYLATION; UBIQUITINATION	zf-CXXC(PF02008) SUMOYLATION; DMAP_binding(PF06464) UBIQUITINATION; zf-CXXC(PF02008) UBIQUITINATION; BAH(PF01426) PHOSPHORYLATION; DNA_methylase(PF00145) ACETYLATION; DMAP_binding(PF06464) DI-METHYLATION; BAH(PF01426) UBIQUITINATION; BAH(PF01426) ACETYLATION; DNMT1-RFD(PF12047) PHOSPHORYLATION; DNA_methylase(PF00145) PHOSPHORYLATION; DNA_methylase(PF00145) UBIQUITINATION; BAH(PF01426) SUMOYLATION	2.6.1.0.6		POSITIVE MIGRANT
DNMT3A	DNMT3A	DNM3A_HUMAN	DNMT3A	HGNC:2978	912	+	PF00145(DNA_methylase) 634-776	PF00855(PWWP) 289-362	+	+	MONO-METHYLATION; PHOSPHORYLATION; UBIQUITINATION	DNA_methylase(PF00145) UBIQUITINATION	2.2.1.2.9		NEGATIVE MIGRANT
DNMT3L	DNMT3L	DNM3L_HUMAN	DNMT3L	HGNC:2980	386	-			+	+	DI-METHYLATION; PHOSPHORYLATION		2.2.1.2.11		NEGATIVE MIGRANT
DOT1L	DOT1L	DOT1L_HUMAN	DOT1L; KIAA1814; KMT4	HGNC:24948	1739	-		PF08123(DOT1) 115-317; Pfam-B_2453 337-1737	?	+	ACETYLATION; DI-METHYLATION; PHOSPHORYLATION	DOT1(PF08123) PHOSPHORYLATION
DPF1	DPF1	DPF1_HUMAN	DPF1; BAF45B; NEUD4	HGNC:20225	380	-		PF14051(Requiem_N) 38-111; PF00628(PHD) 256-311; PF00628(PHD) 310-368	?	+	ACETYLATION; PHOSPHORYLATION
DPF2	DPF2	REQU_HUMAN	DPF2; BAF45D; REQ; UBID4	HGNC:9964	391	-		PF14051(Requiem_N) 12-85; PF00628(PHD) 272-330; PF00628(PHD) 329-376	-	+	ACETYLATION; PHOSPHORYLATION; UBIQUITINATION
DPF3	DPF3	DPF3_HUMAN	DPF3; BAF45C; CERD4	HGNC:17427	378	-		PF14051(Requiem_N) 12-85; PF00628(PHD) 261-319; PF00628(PHD) 318-366	-	+	PHOSPHORYLATION
DR1	DR1	NC2B_HUMAN	DR1	HGNC:3017	176	+	PF00808(CBFD_NFYB_HMF) 11-75		-	+	PHOSPHORYLATION
DRAP1	DRAP1	NC2A_HUMAN	DRAP1	HGNC:3019	205	+	PF00808(CBFD_NFYB_HMF) 10-74		?	+	ACETYLATION; PHOSPHORYLATION; UBIQUITINATION	TAF4(PF05236) UBIQUITINATION; Leo1 ACETYLATION; Leo1 PHOSPHORYLATION; CBFD_NFYB_HMF(PF00808) UBIQUITINATION
DTX1	DTX1	DTX1_HUMAN	DTX1	HGNC:3060	620	-		PF02825(WWE) 20-94; PF02825(WWE) 100-171; PF13639(zf-RING_2) 409-474	?	+	PHOSPHORYLATION; UBIQUITINATION
DUX3	DUX3	DUX3_HUMAN	DUX3	HGNC:3081	197	+	PF00046(Homeobox) 47-103; PF00046(Homeobox) 122-177		?	-			3.1.3.7.4	MF0010.1 Homeobox-class	Negative Migrant
DUX4	DUX4L1	DUX4_HUMAN	DUX4; DUX10	HGNC:3082	424	+	PF00046(Homeobox) 20-76; PF00046(Homeobox) 95-149	Pfam-B_13690 161-422	?	+	PHOSPHORYLATION	Homeobox(PF00046) PHOSPHORYLATION	3.1.3.7.5	MF0010.1 Homeobox-class	Negative Migrant
E2F1	E2F1	E2F1_HUMAN	E2F1; RBBP3	HGNC:3113	437	+	PF02319(E2F_TDP) 127-192		+	+	ACETYLATION; MONO-METHYLATION; PHOSPHORYLATION	E2F_TDP(PF02319) PHOSPHORYLATION; TP1 ACETYLATION; TP1 PHOSPHORYLATION; E2F_TDP(PF02319) MONO-METHYLATION	3.3.2.1.1	MA0024.1 E2F1	Pioneer
E2F2	E2F2	E2F2_HUMAN	E2F2	HGNC:3114	437	+	PF02319(E2F_TDP) 129-194		+	+	ACETYLATION; PHOSPHORYLATION		3.3.2.1.2	PB0008.1 E2F2_1	Pioneer
E2F3	E2F3	E2F3_HUMAN	E2F3; KIAA0075	HGNC:3115	465	+	PF02319(E2F_TDP) 178-243	Pfam-B_144655 1-91	?	+	ACETYLATION; MONO-METHYLATION; PHOSPHORYLATION		3.3.2.1.3	MF0005.1 Forkhead-class	Negative Migrant
E2F4	E2F4	E2F4_HUMAN	E2F4	HGNC:3118	413	+	PF02319(E2F_TDP) 17-83		+	+	ACETYLATION; PHOSPHORYLATION; UBIQUITINATION	E2F_TDP(PF02319) PHOSPHORYLATION; E2F_TDP(PF02319) UBIQUITINATION	3.3.2.1.4	MF0005.1 Forkhead-class	Negative Migrant
E2F5	E2F5	E2F5_HUMAN	E2F5	HGNC:3119	346	+	PF02319(E2F_TDP) 50-116		?	+	PHOSPHORYLATION; UBIQUITINATION	E2F_TDP(PF02319) PHOSPHORYLATION; E2F_TDP(PF02319) UBIQUITINATION	3.3.2.1.5	MF0005.1 Forkhead-class	Negative Migrant
E2F6	E2F6	E2F6_HUMAN	E2F6	HGNC:3120	281	+	PF02319(E2F_TDP) 63-128		+	+	ACETYLATION; PHOSPHORYLATION; UBIQUITINATION	E2F_TDP(PF02319) UBIQUITINATION; E2F_TDP(PF02319) ACETYLATION	3.3.2.1.6	MF0005.1 Forkhead-class	Negative Migrant
E2F8	E2F8	E2F8_HUMAN	E2F8	HGNC:24727	867	+	PF02319(E2F_TDP) 113-182; PF02319(E2F_TDP) 261-347		+	+	ACETYLATION; PHOSPHORYLATION		3.3.2.1.8	MF0005.1 Forkhead-class	Negative Migrant
E4F1	E4F1	E4F1_HUMAN	E4F1; E4F	HGNC:3121	784	+	PF13912(zf-C2H2_6) 57-84; PF13465(zf-H2C2_2) 207-231; PF13465(zf-H2C2_2) 234-259; PF13465(zf-H2C2_2) 449-474; PF13465(zf-H2C2_2) 477-502; PF13465(zf-H2C2_2) 505-530; PF13465(zf-H2C2_2) 535-558; PF13465(zf-H2C2_2) 561-586	Pfam-B_43758 633-782	?	+	PHOSPHORYLATION	zf-C2H2(PF00096) PHOSPHORYLATION	2.3.4.0.74		SETTLER
EAF1	EAF1	EAF1_HUMAN	EAF1	HGNC:20907	268	-		PF09816(EAF) 13-115	-	+	ACETYLATION; PHOSPHORYLATION	EAF(PF09816) PHOSPHORYLATION
EBF	EBF1	COE1_HUMAN	EBF1; COE1; EBF	HGNC:3126	591	-		PF01833(TIG) 262-344	-	-			6.1.5.0.1	MA0154.1 EBF1	Settler
EBF2	EBF2	COE2_HUMAN	EBF2; COE2	HGNC:19090	575	-		PF01833(TIG) 253-335	-	+	PHOSPHORYLATION; UBIQUITINATION	TIG(PF01833) UBIQUITINATION	6.1.5.0.2		POSITIVE MIGRANT
EBF3	EBF3	COE3_HUMAN	EBF3; COE3	HGNC:19087	596	-		PF01833(TIG) 263-345	?	+	MONO-METHYLATION; PHOSPHORYLATION; UBIQUITINATION	TIG(PF01833) UBIQUITINATION	6.1.5.0.3		POSITIVE MIGRANT
ECD	ECD	SGT1_HUMAN	ECD; SGT1	HGNC:17029	644	-		PF07093(SGT1) 13-597	+	+	ACETYLATION; PHOSPHORYLATION; UBIQUITINATION	SGT1(PF07093) UBIQUITINATION; GVQW(PF13900) PHOSPHORYLATION; SGT1(PF07093) PHOSPHORYLATION; SGT1(PF07093) ACETYLATION
EDF1	EDF1	EDF1_HUMAN	EDF1	HGNC:3164	148	+	PF01381(HTH_3) 81-134	PF08523(MBF1) 4-73	?	+	ACETYLATION; MONO-METHYLATION; PHOSPHORYLATION; UBIQUITINATION	HTH_3(PF01381) UBIQUITINATION; HTH_3(PF01381) PHOSPHORYLATION; HTH_3(PF01381) ACETYLATION
EED	EED	EED_HUMAN	EED	HGNC:3188	441	-		PF00400(WD40) 180-219; PF00400(WD40) 231-264	+	+	ACETYLATION; PHOSPHORYLATION; UBIQUITINATION
EEF1A1	EEF1A1	EF1A1_HUMAN	EEF1A1; EEF1A; EF1A; LENG7	HGNC:3189	462	-		PF00009(GTP_EFTU) 5-238; PF03144(GTP_EFTU_D2) 260-327; PF03143(GTP_EFTU_D3) 333-442	+	+	ACETYLATION; PHOSPHORYLATION; TRI-METHYLATION; MONO-METHYLATION; DI-METHYLATION; UBIQUITINATION	GTP_EFTU(PF00009) DI-METHYLATION; GTP_EFTU_D2(PF03144) ACETYLATION; GTP_EFTU_D2(PF03144) DI-METHYLATION; GTP_EFTU(PF00009) PHOSPHORYLATION; GTP_EFTU_D2(PF03144) MONO-METHYLATION; GTP_EFTU_D2(PF03144) PHOSPHORYLATION; GTP_EFTU(PF00009) MONO-METHYLATION; GTP_EFTU(PF00009) TRI-METHYLATION; GTP_EFTU_D2(PF03144) UBIQUITINATION; GTP_EFTU_D3(PF03143) ACETYLATION; GTP_EFTU_D3(PF03143) PHOSPHORYLATION; GT…
EGR1	EGR1	EGR1_HUMAN	EGR1; KROX24	HGNC:3238	543	+	PF13465(zf-H2C2_2) 354-379; PF00096(zf-C2H2) 368-390; PF00096(zf-C2H2) 396-418; PF11914(DUF3432) 419-467; PF11914(DUF3432) 454-530	PF11928(DUF3446) 135-219	?	+	O-GlcNAc; PHOSPHORYLATION	RRN7(PF11781) PHOSPHORYLATION; zf-UBR PHOSPHORYLATION; zf-H2C2_2(PF13465) PHOSPHORYLATION; DUF3446(PF11928) PHOSPHORYLATION	2.3.1.3.1	MA0162.1 Egr1	Pioneer
EGR2	EGR2	EGR2_HUMAN	EGR2; KROX20	HGNC:3239	476	+	PF13465(zf-H2C2_2) 356-381; PF13465(zf-H2C2_2) 384-409	PF11928(DUF3446) 94-184; Pfam-B_44558 261-309; Pfam-B_153757 431-475	-	+	PHOSPHORYLATION	zf-C2H2(PF00096) PHOSPHORYLATION	2.3.1.3.2		PIONEER
EGR3	EGR3	EGR3_HUMAN	EGR3; PILOT	HGNC:3240	387	+	PF13465(zf-H2C2_2) 291-316; PF13465(zf-H2C2_2) 319-344	PF11928(DUF3446) 87-156; Pfam-B_24713 157-255	-	+	PHOSPHORYLATION	zf-C2H2(PF00096) PHOSPHORYLATION	2.3.1.3.3		PIONEER
EGR4	EGR4	EGR4_HUMAN	EGR4	HGNC:3241	486	+	PF13465(zf-H2C2_2) 396-421; PF13465(zf-H2C2_2) 424-449	Pfam-B_58079 1-70; Pfam-B_58080 112-350	-	+	PHOSPHORYLATION	RRN7(PF11781) PHOSPHORYLATION; zf-C2H2(PF00096) PHOSPHORYLATION	2.3.1.3.4		PIONEER
EHF	EHF	EHF_HUMAN	EHF; ESE3; ESE3B; ESEJ	HGNC:3246	300	+	PF00178(Ets) 206-291	PF02198(SAM_PNT) 31-115	-	+	ACETYLATION; PHOSPHORYLATION; UBIQUITINATION	Ets(PF00178) UBIQUITINATION; Ets(PF00178) PHOSPHORYLATION	3.5.2.4.1	PB0011.1 Ehf_1	Pioneer
EHMT1	EHMT1	EHMT1_HUMAN	EHMT1; EUHMTASE1; GLP; KIAA1876; KMT1D	HGNC:24650	1298	-		Pfam-B_5671 32-509; PF12796(Ank_2) 742-836; PF12796(Ank_2) 810-903; PF13857(Ank_5) 831-880; PF13637(Ank_4) 839-893; PF12796(Ank_2) 910-998; PF05033(Pre-SET) 1013-1118; PF00856(SET) 1137-1243	+	+	ACETYLATION; UBIQUITINATION; PHOSPHORYLATION; TRI-METHYLATION	Ank_2(PF12796) PHOSPHORYLATION; Ank_2(PF12796) UBIQUITINATION; Pre-SET(PF05033) PHOSPHORYLATION
EHMT2	EHMT2	EHMT2_HUMAN	EHMT2; BAT8; C6orf30; G9A; KMT1C; NG36	HGNC:14129	1210	-		Pfam-B_5671 4-418; PF00023(Ank) 684-716; PF00023(Ank) 717-748; PF00023(Ank) 750-783; PF00023(Ank) 784-816; PF00023(Ank) 818-849; PF00023(Ank) 850-882; PF05033(Pre-SET) 925-1030; PF00856(SET) 1049-1155	?	+	ACETYLATION; UBIQUITINATION; DI-METHYLATION; PHOSPHORYLATION; TRI-METHYLATION	Daxx(PF03344) PHOSPHORYLATION; SET(PF00856) PHOSPHORYLATION; Daxx(PF03344) UBIQUITINATION
EIF2AK2	EIF2AK2	E2AK2_HUMAN	EIF2AK2; PKR; PRKR	HGNC:9437	551	-		PF00035(dsrm) 10-75; PF00035(dsrm) 101-165; PF00069(Pkinase) 267-537	?	+	MONO-METHYLATION; PHOSPHORYLATION; UBIQUITINATION	Pkinase(PF00069) PHOSPHORYLATION; dsrm(PF00035) MONO-METHYLATION; Pkinase(PF00069) UBIQUITINATION; dsrm(PF00035) PHOSPHORYLATION
EIF5B	EIF5B	IF2P_HUMAN	EIF5B; IF2; KIAA0741	HGNC:30793	1220	-		Pfam-B_19942 1-619; PF00009(GTP_EFTU) 629-844; PF03144(GTP_EFTU_D2) 870-948; PF11987(IF-2) 962-1071	+	+	ACETYLATION; PHOSPHORYLATION; UBIQUITINATION	GTP_EFTU(PF00009) PHOSPHORYLATION; GTP_EFTU_D2(PF03144) UBIQUITINATION; GTP_EFTU_D2(PF03144) ACETYLATION; GTP_EFTU(PF00009) UBIQUITINATION; GTP_EFTU(PF00009) ACETYLATION
ELAVL2	ELAVL2	ELAV2_HUMAN	ELAVL2; HUB	HGNC:3313	359	-		PF00076(RRM_1) 41-111; PF00076(RRM_1) 127-195; PF00076(RRM_1) 278-348	+	+	PHOSPHORYLATION; UBIQUITINATION	RRM_1(PF00076) PHOSPHORYLATION; RRM_1(PF00076) UBIQUITINATION
ELF1	ELF1	ELF1_HUMAN	ELF1	HGNC:3316	619	+	PF00178(Ets) 207-292	PF12310(Elf-1_N) 1-111; Pfam-B_3801 303-617	-	+	PHOSPHORYLATION; UBIQUITINATION	Elf-1_N(PF12310) PHOSPHORYLATION; Ets(PF00178) UBIQUITINATION; Ets(PF00178) PHOSPHORYLATION	3.5.2.3.1	MF0001.1 ETS-class	Pioneer
ELF2	ELF2	ELF2_HUMAN	ELF2; NERF	HGNC:3317	593	+	PF00178(Ets) 207-292	PF12310(Elf-1_N) 2-108; Pfam-B_3801 306-591	+	+	MONO-METHYLATION; PHOSPHORYLATION; UBIQUITINATION	Elf-1_N(PF12310) PHOSPHORYLATION; Ets(PF00178) UBIQUITINATION; Ets(PF00178) PHOSPHORYLATION	3.5.2.3.2	MF0001.1 ETS-class	Pioneer
ELF3	ELF3	ELF3_HUMAN	ELF3; ERT; ESX; JEN	HGNC:3318	371	+	PF00178(Ets) 272-357	Pfam-B_74758 1-33; PF02198(SAM_PNT) 48-132	-	+	ACETYLATION; DI-METHYLATION; PHOSPHORYLATION; UBIQUITINATION	SAM_PNT(PF02198) UBIQUITINATION; Ets(PF00178) UBIQUITINATION; Ets(PF00178) DI-METHYLATION; Ets(PF00178) PHOSPHORYLATION; Ets(PF00178) ACETYLATION	3.1.3.8.1	MF0010.1 Homeobox-class	Negative Migrant
ELF4	ELF4	ELF4_HUMAN	ELF4; ELFR; MEF	HGNC:3319	663	+	PF00178(Ets) 208-293	PF12310(Elf-1_N) 1-104; Pfam-B_3801 316-661	-	+	SUMOYLATION; PHOSPHORYLATION; UBIQUITINATION	Ets(PF00178) UBIQUITINATION; Ets(PF00178) PHOSPHORYLATION	3.5.2.3.3	MF0001.1 ETS-class	Pioneer
ELF5	ELF5	ELF5_HUMAN	ELF5; ESE2	HGNC:3320	265	+	PF00178(Ets) 172-256	PF02198(SAM_PNT) 45-129	+	-			3.5.2.4.3	MF0001.1 ETS-class	Pioneer
ELK1	ELK1	ELK1_HUMAN	ELK1	HGNC:3321	428	+	PF00178(Ets) 4-88		+	+	SUMOYLATION; PHOSPHORYLATION	Ets(PF00178) PHOSPHORYLATION	3.5.2.2.1	MA0028.1 ELK1	Pioneer
ELK3	ELK3	ELK3_HUMAN	ELK3; NET; SAP2	HGNC:3325	407	+	PF00178(Ets) 4-87		-	+	ACETYLATION; SUMOYLATION; PHOSPHORYLATION; UBIQUITINATION		3.5.2.2.2	MF0001.1 ETS-class	Pioneer
ELK4	ELK4	ELK4_HUMAN	ELK4; SAP1	HGNC:3326	431	+	PF00178(Ets) 4-87	Pfam-B_26732 207-315	-	+	ACETYLATION; SUMOYLATION; PHOSPHORYLATION; UBIQUITINATION		3.5.2.2.3	MA0076.1 ELK4	Pioneer
ELL	ELL	ELL_HUMAN	ELL; C19orf17	HGNC:23114	621	-		PF10390(ELL) 5-293; PF07303(Occludin_ELL) 513-614	-	+	DI-METHYLATION; PHOSPHORYLATION	Occludin_ELL(PF07303) PHOSPHORYLATION
ELL2	ELL2	ELL2_HUMAN	ELL2	HGNC:17064	640	-		PF10390(ELL) 10-292; PF07303(Occludin_ELL) 532-633	-	+	ACETYLATION; PHOSPHORYLATION; UBIQUITINATION	Occludin_ELL(PF07303) PHOSPHORYLATION; Occludin_ELL(PF07303) UBIQUITINATION
ELL3	ELL3	ELL3_HUMAN	ELL3	HGNC:23113	397	-		PF10390(ELL) 5-270; PF07303(Occludin_ELL) 291-392	-	-
EMX1	EMX1	EMX1_HUMAN	EMX1	HGNC:3340	257	+	PF00046(Homeobox) 160-216	Pfam-B_19993 1-76	+	-			3.1.2.6.1	MF0010.1 Homeobox-class	Negative Migrant
EMX2	EMX2	EMX2_HUMAN	EMX2	HGNC:3341	252	+	PF00046(Homeobox) 155-211	Pfam-B_19993 69-99	+	-			3.1.2.6.2	MF0010.1 Homeobox-class	Negative Migrant
EN1	EN1	HME1_HUMAN	EN1	HGNC:3342	392	+	PF00046(Homeobox) 304-360	Pfam-B_167206 1-54; Pfam-B_199522 56-96; Pfam-B_57995 186-217; PF10525(Engrail_1_C_sig) 361-392	?	-			3.1.2.7.1	MF0010.1 Homeobox-class	Negative Migrant
EN2	EN2	HME2_HUMAN	EN2	HGNC:3343	333	+	PF00046(Homeobox) 245-301	Pfam-B_61546 31-201; Pfam-B_112532 213-244; PF10525(Engrail_1_C_sig) 302-333	?	+	DI-METHYLATION; PHOSPHORYLATION	Homeobox(PF00046) DI-METHYLATION	3.1.2.7.2	PH0029.1 En2	Negative Migrant
ENO1	ENO1	ENOA_HUMAN	ENO1; ENO1L1; MBPB1; MPB1	HGNC:3350	434	-		PF03952(Enolase_N) 2-134; PF00113(Enolase_C) 142-432	-	+	ACETYLATION; PHOSPHORYLATION; UBIQUITINATION	Enolase_C(PF00113) UBIQUITINATION; Enolase_N(PF03952) ACETYLATION; Enolase_C(PF00113) PHOSPHORYLATION; Enolase_C(PF00113) ACETYLATION; Enolase_N(PF03952) PHOSPHORYLATION; Enolase_N(PF03952) UBIQUITINATION
EOMES	EOMES	EOMES_HUMAN	EOMES; TBR2	HGNC:3372	686	+	PF00907(T-box) 268-457		?	+	PHOSPHORYLATION	T-box(PF00907) PHOSPHORYLATION	6.5.2.0.2	PB0117.1 Eomes_2	Settler
EP300	EP300	EP300_HUMAN	EP300; P300	HGNC:3373	2414	-		PF02135(zf-TAZ) 336-416; PF02172(KIX) 566-646; Pfam-B_17843 798-836; Pfam-B_74139 838-946; Pfam-B_17050 948-989; Pfam-B_22048 990-1026; PF00439(Bromodomain) 1058-1144; PF06001(DUF902) 1155-1196; PF08214(KAT11) 1306-1612; PF00569(ZZ) 1664-1705; PF02135(zf-TAZ) 1733-1806; PF09030(Creb_binding) 1990-2099; Pfam-B_16420 2290-2348	?	+	METHYLATION; ACETYLATION; PHOSPHORYLATION; DI-METHYLATION; SUMOYLATION; UBIQUITINATION	zf-TAZ(PF02135) ACETYLATION; Bromodomain(PF00439) ACETYLATION; KAT11(PF08214) PHOSPHORYLATION; KIX(PF02172) PHOSPHORYLATION; ZZ(PF00569) ACETYLATION; Creb_binding(PF09030) ACETYLATION; DUF902(PF06001) ACETYLATION; KAT11(PF08214) ACETYLATION; Npa1 DI-METHYLATION; Bromodomain(PF00439) PHOSPHORYLATION; KAT11(PF08214) UBIQUITINATION; Npa1 ACETYLATION; KIX(PF02172) ACETYLATION; Creb_binding(PF09030) D…
EP400	EP400	EP400_HUMAN	EP400; CAGH32; KIAA1498; KIAA1818; TNRC12	HGNC:11958	3159	+	PF07529(HSA) 800-871	Pfam-B_1051 947-979; PF00176(SNF2_N) 1094-1374; Pfam-B_264957 1451-1729; PF00271(Helicase_C) 1932-2014; Pfam-B_3565 2085-2533; Pfam-B_130805 2535-2598; Pfam-B_28051 2600-3157	?	+	ACETYLATION; MONO-METHYLATION; PHOSPHORYLATION; UBIQUITINATION	SNF2_N(PF00176) UBIQUITINATION; SNF2_N(PF00176) PHOSPHORYLATION; SNF2_N(PF00176) ACETYLATION
EPAS1	EPAS1	EPAS1_HUMAN	EPAS1; BHLHE73; HIF2A; MOP2; PASD2	HGNC:3374	870	-		PF00989(PAS) 85-183; PF08447(PAS_3) 254-341; PF11413(HIF-1) 516-550; PF08778(HIF-1a_CTAD) 831-870	+	+	ACETYLATION; SUMOYLATION; PHOSPHORYLATION; UBIQUITINATION	PAS_3(PF08447) PHOSPHORYLATION; PAS(PF00989) PHOSPHORYLATION	1.2.5.1.7		SETTLER
EPC1	EPC1	EPC1_HUMAN	EPC1	HGNC:19876	836	-		PF10513(EPL1) 6-149; PF06752(E_Pc_C) 582-836	?	+	ACETYLATION; PHOSPHORYLATION; UBIQUITINATION	E_Pc_C(PF06752) PHOSPHORYLATION; E_Pc_C(PF06752) UBIQUITINATION
ERCC2	ERCC2	ERCC2_HUMAN	ERCC2; XPD; XPDC	HGNC:3434	760	-		PF06733(DEAD_2) 72-256; PF06777(DUF1227) 268-413; PF13307(Helicase_C_2) 524-700	?	+	PHOSPHORYLATION; UBIQUITINATION	DEAD_2(PF06733) UBIQUITINATION; DUF1227(PF06777) UBIQUITINATION; DEAD_2(PF06733) PHOSPHORYLATION; DUF1227(PF06777) PHOSPHORYLATION
ERCC3	ERCC3	ERCC3_HUMAN	ERCC3; XPB; XPBC	HGNC:3435	782	+	PF04851(ResIII) 313-472	PF13625(Helicase_C_3) 75-207; PF00271(Helicase_C) 573-647	+	+	PHOSPHORYLATION; UBIQUITINATION	Helicase_C(PF00271) UBIQUITINATION; DUF3890 UBIQUITINATION; Helicase_C(PF00271) PHOSPHORYLATION; PET122 PHOSPHORYLATION; ResIII(PF04851) PHOSPHORYLATION; Helicase_C_3(PF13625) PHOSPHORYLATION; Helicase_C_3(PF13625) UBIQUITINATION
ERCC6	ERCC6	ERCC6_HUMAN	ERCC6; CSB	HGNC:3438	1493	-		Pfam-B_28839 1-463; PF00176(SNF2_N) 510-812; PF00271(Helicase_C) 873-952	?	+	UBIQUITINATION; PHOSPHORYLATION; METHYLATION	Spt5-NGN(PF03439) UBIQUITINATION; SNF2_N(PF00176) PHOSPHORYLATION; Helicase_C(PF00271) PHOSPHORYLATION
ERCC8	ERCC8	ERCC8_HUMAN	ERCC8; CKN1; CSA	HGNC:3439	396	-		PF00400(WD40) 37-72; PF00400(WD40) 95-128; PF00400(WD40) 176-215; PF00400(WD40) 237-273; PF00400(WD40) 324-361	?	+	PHOSPHORYLATION; UBIQUITINATION	WD40(PF00400) PHOSPHORYLATION
ERF	ERF	ERF_HUMAN	ERF	HGNC:3444	548	+	PF00178(Ets) 26-109		-	+	PHOSPHORYLATION; UBIQUITINATION	Ets(PF00178) UBIQUITINATION	3.5.2.1.10	MF0001.1 ETS-class	Pioneer
ERG	ERG	ERG_HUMAN	ERG	HGNC:3446	486	+	PF00178(Ets) 317-400	PF02198(SAM_PNT) 122-206	-	+	PHOSPHORYLATION	Ets(PF00178) PHOSPHORYLATION	3.5.2.1.6	MF0001.1 ETS-class	Pioneer
ESPL1	ESPL1	ESPL1_HUMAN	ESPL1; ESP1; KIAA0165	HGNC:16856	2120	-		Pfam-B_10014 1-1299; Pfam-B_13131 1301-1569; Pfam-B_38931 1571-1689; PF03568(Peptidase_C50) 1716-2069	?	+	ACETYLATION; PHOSPHORYLATION; UBIQUITINATION	Peptidase_C50(PF03568) PHOSPHORYLATION; Peptidase_C50(PF03568) UBIQUITINATION
ESR1	ESR1	ESR1_HUMAN	ESR1; ESR; NR3A1	HGNC:3467	595	+	PF00105(zf-C4) 183-252	PF02159(Oest_recep) 42-181; PF00104(Hormone_recep) 325-543; PF12743(ESR1_C) 552-595	?	+	ACETYLATION; MONO-METHYLATION; SUMOYLATION; PHOSPHORYLATION; UBIQUITINATION	Oest_recep(PF02159) SUMOYLATION; Hormone_recep(PF00104) ACETYLATION; zf-C4(PF00105) ACETYLATION; zf-C4(PF00105) PHOSPHORYLATION; Hormone_recep(PF00104) PHOSPHORYLATION; Hormone_recep(PF00104) SUMOYLATION; Oest_recep(PF02159) PHOSPHORYLATION; ESR1_C(PF12743) PHOSPHORYLATION	2.1.1.2.1	MA0112.1 ESR1	Settler
ESR2	ESR2	ESR2_HUMAN	ESR2; ESTRB; NR3A2	HGNC:3468	530	+	PF00105(zf-C4) 147-216	PF12497(ERbeta_N) 12-124; PF00104(Hormone_recep) 277-494	-	+	PHOSPHORYLATION	ERbeta_N(PF12497) PHOSPHORYLATION; Hormone_recep(PF00104) PHOSPHORYLATION; zf-C4(PF00105) PHOSPHORYLATION; Oest_recep(PF02159) PHOSPHORYLATION	2.1.1.2.2	MF0004.1 Nuclear-Receptor-class	Positive Migrant
ESRRA	ESRRA	ERR1_HUMAN	ESRRA; ERR1; ESRL1; NR3B1	HGNC:3471	423	+	PF00105(zf-C4) 77-146	Pfam-B_53029 1-65; PF00104(Hormone_recep) 223-414	?	+	ACETYLATION; PHOSPHORYLATION	Hormone_recep(PF00104) PHOSPHORYLATION	2.1.1.2.3	MF0004.1 Nuclear-Receptor-class	Positive Migrant
ESRRB	ESRRB	ERR2_HUMAN	ESRRB; ERRB2; ESRL2; NR3B2	HGNC:3473	500	+	PF00105(zf-C4) 101-170	Pfam-B_53943 1-89; PF00104(Hormone_recep) 227-425	?	+	ACETYLATION; PHOSPHORYLATION	zf-C4(PF00105) ACETYLATION; Hormone_recep(PF00104) PHOSPHORYLATION	2.1.1.2.4	MA0141.1 Esrrb	Positive Migrant
ESRRG	ESRRG	ERR3_HUMAN	ESRRG; ERR3; ERRG2; KIAA0832; NR3B3	HGNC:3474	458	+	PF00105(zf-C4) 126-195	PF00104(Hormone_recep) 247-450	+	+	ACETYLATION; SUMOYLATION; PHOSPHORYLATION	zf-C4(PF00105) ACETYLATION; Hormone_recep(PF00104) PHOSPHORYLATION	2.1.1.2.5	MF0004.1 Nuclear-Receptor-class	Positive Migrant
ESX1	ESX1	ESX1_HUMAN	ESX1; ESX1L; ESX1R	HGNC:14865	406	+	PF00046(Homeobox) 140-196	Pfam-B_12161 371-405	?	+	PHOSPHORYLATION		3.1.3.8.1	PH0030.1 Esx1	Negative Migrant
ETS1	ETS1	ETS1_HUMAN	ETS1; EWSR2	HGNC:3488	441	+	PF00178(Ets) 334-417	PF02198(SAM_PNT) 53-136	-	+	ACETYLATION; SUMOYLATION; PHOSPHORYLATION; UBIQUITINATION	Ets(PF00178) UBIQUITINATION; SAM_PNT(PF02198) UBIQUITINATION; Ets(PF00178) PHOSPHORYLATION		MA0098.1 ETS1
ETS2	ETS2	ETS2_HUMAN	ETS2	HGNC:3489	469	+	PF00178(Ets) 362-445	PF02198(SAM_PNT) 87-170	-	+	PHOSPHORYLATION; UBIQUITINATION	Ets(PF00178) UBIQUITINATION; SAM_PNT(PF02198) PHOSPHORYLATION
ETV1	ETV1	ETV1_HUMAN	ETV1; ER81	HGNC:3490	477	+	PF00178(Ets) 334-417	PF04621(ETS_PEA3_N) 1-333	-	+	ACETYLATION; PHOSPHORYLATION	ETS_PEA3_N(PF04621) PHOSPHORYLATION; ETS_PEA3_N(PF04621) ACETYLATION; Ets(PF00178) PHOSPHORYLATION	3.5.2.2.4	MF0001.1 ETS-class	Pioneer
ETV2	ETV2	ETV2_HUMAN	ETV2; ER71; ETSRP71	HGNC:3491	341	+	PF00178(Ets) 239-322		?	+	PHOSPHORYLATION; UBIQUITINATION	Ets(PF00178) UBIQUITINATION; Ets(PF00178) PHOSPHORYLATION	3.5.2.1.3	MF0001.1 ETS-class	Pioneer
ETV3	ETV3	ETV3_HUMAN	ETV3; METS; PE1	HGNC:3492	512	+	PF00178(Ets) 34-118		-	+	ACETYLATION; PHOSPHORYLATION; UBIQUITINATION	Ets(PF00178) UBIQUITINATION	3.5.2.1.8	MF0001.1 ETS-class	Pioneer
ETV4	ETV4	ETV4_HUMAN	ETV4; E1AF; PEA3	HGNC:3493	484	+	PF00178(Ets) 340-423	PF04621(ETS_PEA3_N) 6-339	+	+	SUMOYLATION; PHOSPHORYLATION	ETS_PEA3_N(PF04621) PHOSPHORYLATION; ETS_PEA3_N(PF04621) SUMOYLATION; Ets(PF00178) PHOSPHORYLATION	3.5.2.2.5	MF0001.1 ETS-class	Pioneer
ETV5	ETV5	ETV5_HUMAN	ETV5; ERM	HGNC:3494	510	+	PF00178(Ets) 367-450	PF04621(ETS_PEA3_N) 1-366	-	+	SUMOYLATION; PHOSPHORYLATION	ETS_PEA3_N(PF04621) PHOSPHORYLATION; ETS_PEA3_N(PF04621) SUMOYLATION; Ets(PF00178) PHOSPHORYLATION	3.5.2.2.6	MF0001.1 ETS-class	Pioneer
ETV6	ETV6	ETV6_HUMAN	ETV6; TEL; TEL1	HGNC:3495	452	+	PF00178(Ets) 338-422	PF02198(SAM_PNT) 38-124	-	+	ACETYLATION; SUMOYLATION; PHOSPHORYLATION	SAM_PNT(PF02198) PHOSPHORYLATION; Ets(PF00178) PHOSPHORYLATION; SAM_PNT(PF02198) SUMOYLATION	3.5.2.6.1	MF0001.1 ETS-class	Pioneer
ETV7	ETV7	ETV7_HUMAN	ETV7; TEL2; TELB; TREF	HGNC:18160	341	+	PF00178(Ets) 223-307	PF02198(SAM_PNT) 41-117	+	+	ACETYLATION; DI-METHYLATION; UBIQUITINATION	Ets(PF00178) UBIQUITINATION	3.5.2.6.2	MF0001.1 ETS-class	Pioneer
EVI1	MECOM	EVI1_HUMAN	MECOM; EVI1	HGNC:3498	1051	+	PF00096(zf-C2H2) 21-44; PF00096(zf-C2H2) 76-97; PF00096(zf-C2H2) 103-125; PF00096(zf-C2H2) 131-154; PF00096(zf-C2H2) 160-182; PF00096(zf-C2H2) 188-210; PF00096(zf-C2H2) 217-239; PF00096(zf-C2H2) 733-755; PF00096(zf-C2H2) 761-784; PF00096(zf-C2H2) 790-812	Pfam-B_12073 868-1049	?	+	ACETYLATION; PHOSPHORYLATION; UBIQUITINATION	zf-H2C2_2(PF13465) PHOSPHORYLATION; zf-C2H2(PF00096) PHOSPHORYLATION	2.3.4.14.1	MA0029.1 Evi1	Negative Migrant
EVX1	EVX1	EVX1_HUMAN	EVX1	HGNC:3506	407	+	PF00046(Homeobox) 184-240	Pfam-B_82613 161-183; Pfam-B_8259 241-405	?	-			3.1.1.10.1	MF0010.1 Homeobox-class	Negative Migrant
EWSR1	EWSR1	EWS_HUMAN	EWSR1; EWS	HGNC:3508	656	-		Pfam-B_16168 201-240; PF14259(RRM_6) 363-441; PF00641(zf-RanBP) 518-549	+	+	ACETYLATION; MONO-METHYLATION; DI-METHYLATION; PHOSPHORYLATION; UBIQUITINATION	RRM_6(PF14259) UBIQUITINATION; RRM_6(PF14259) PHOSPHORYLATION; RRM_6(PF14259) ACETYLATION
EYA2	EYA2	EYA2_HUMAN	EYA2; EAB1	HGNC:3520	538	-		Pfam-B_424 1-536	+	+	PHOSPHORYLATION; UBIQUITINATION	Hydrolase PHOSPHORYLATION; Hydrolase UBIQUITINATION
EYA3	EYA3	EYA3_HUMAN	EYA3	HGNC:3521	573	-		Pfam-B_424 1-571	-	+	PHOSPHORYLATION	Hydrolase PHOSPHORYLATION
EYA4	EYA4	EYA4_HUMAN	EYA4	HGNC:3522	639	-		Pfam-B_424 28-637	?	+	ACETYLATION; PHOSPHORYLATION	Hydrolase PHOSPHORYLATION; Hydrolase ACETYLATION
EZH1	EZH1	EZH1_HUMAN	EZH1; KIAA0388	HGNC:3526	747	-		PF11616(EZH2_WD-Binding) 39-68; PF00856(SET) 624-728	+	+	MONO-METHYLATION; PHOSPHORYLATION; UBIQUITINATION	SET(PF00856) PHOSPHORYLATION
EZH2	EZH2	EZH2_HUMAN	EZH2; KMT6	HGNC:3527	746	-		PF11616(EZH2_WD-Binding) 39-68; PF00856(SET) 623-727	+	+	MONO-METHYLATION; DI-METHYLATION; PHOSPHORYLATION; UBIQUITINATION	EZH2_WD-Binding(PF11616) UBIQUITINATION; SET(PF00856) PHOSPHORYLATION
FAIM3	FAIM3	FAIM3_HUMAN	FAIM3; TOSO	HGNC:14315	390	-		PF00047(ig) 30-106; Pfam-B_32839 141-331; Pfam-B_32839 349-385	+	+	PHOSPHORYLATION	ig(PF00047) PHOSPHORYLATION
FALZ	BPTF	BPTF_HUMAN	BPTF; FAC1; FALZ	HGNC:3581	3046	+	PF02791(DDT) 240-300	Pfam-B_1276 1-199; PF00628(PHD) 392-437; Pfam-B_244 2031-2339; Pfam-B_3542 2341-2800; Pfam-B_24160 2801-2859; PF00628(PHD) 2869-2918; PF00439(Bromodomain) 2936-3019	-	+	O-GlcNAc; ACETYLATION; PHOSPHORYLATION; MONO-METHYLATION; DI-METHYLATION; UBIQUITINATION	Bromodomain(PF00439) PHOSPHORYLATION
FANK1	FANK1	FANK1_HUMAN	FANK1; HSD13; UNQ6504; PRO21382	HGNC:23527	345	-		PF12796(Ank_2) 114-207; PF13637(Ank_4) 144-197; PF12796(Ank_2) 177-240; PF12796(Ank_2) 237-308	+	+	ACETYLATION	fn3 ACETYLATION
FBXL10	KDM2B	KDM2B_HUMAN	KDM2B; CXXC2; FBL10; FBXL10; JHDM1B; PCCX2	HGNC:13610	1336	+	PF02008(zf-CXXC) 605-651	Pfam-B_130556 1-22; PF13621(Cupin_8) 24-335; Pfam-B_23541 729-1049; PF00646(F-box) 1050-1107	+	+	ACETYLATION; SUMOYLATION; PHOSPHORYLATION	JmjC(PF02373) PHOSPHORYLATION
FBXL11	KDM2A	KDM2A_HUMAN	KDM2A; CXXC8; FBL7; FBXL11; JHDM1A; KIAA1004	HGNC:13606	1162	+	PF02008(zf-CXXC) 563-609	PF02373(JmjC) 199-299; PF00646(F-box) 889-935	?	+	ACETYLATION; PHOSPHORYLATION; UBIQUITINATION		2.6.1.0.5		POSITIVE MIGRANT
FBXL19	FBXL19	FXL19_HUMAN	FBXL19; FBL19	HGNC:25300	694	+	PF02008(zf-CXXC) 31-77	Pfam-B_92613 171-259; Pfam-B_23541 341-408; PF00646(F-box) 423-466	+	+	PHOSPHORYLATION	PHD(PF00628) PHOSPHORYLATION
FBXO7	FBXO7	FBX7_HUMAN	FBXO7; FBX7	HGNC:13586	522	-		PF11566(PI31_Prot_N) 182-325; PF00646(F-box) 330-377	-	+	PHOSPHORYLATION; UBIQUITINATION
FEV	FEV	FEV_HUMAN	FEV; PET1	HGNC:18562	238	+	PF00178(Ets) 46-129		?	+	PHOSPHORYLATION	Ets(PF00178) PHOSPHORYLATION	3.5.2.1.7	MF0001.1 ETS-class	Pioneer
FHL2	FHL2	FHL2_HUMAN	FHL2; DRAL; SLIM3	HGNC:3703	279	-		PF00412(LIM) 40-97; PF00412(LIM) 101-158; PF00412(LIM) 162-217; PF00412(LIM) 221-278	?	+	ACETYLATION; PHOSPHORYLATION; UBIQUITINATION	LIM(PF00412) PHOSPHORYLATION; LIM(PF00412) UBIQUITINATION; LIM(PF00412) ACETYLATION
FHL5	FHL5	FHL5_HUMAN	FHL5; ACT	HGNC:17371	284	-		PF00412(LIM) 41-98; PF00412(LIM) 102-159; PF00412(LIM) 163-218; PF00412(LIM) 222-279	+	-
FIGLA	FIGLA	FIGLA_HUMAN	FIGLA; BHLHC8	HGNC:24669	219	+	PF00010(HLH) 66-118		?	+	ACETYLATION
FKHL18	FOXS1	FOXS1_HUMAN	FOXS1; FKHL18; FREAC10	HGNC:3735	330	+	PF00250(Fork_head) 18-113	Pfam-B_65812 177-328	+	+	MONO-METHYLATION; PHOSPHORYLATION	Fork_head(PF00250) PHOSPHORYLATION	3.3.1.19.1	MF0005.1 Forkhead-class	Negative Migrant
FKSG14	CENPK	CENPK_HUMAN	CENPK; ICEN37; FKSG14	HGNC:29479	269	-		PF11802(CENP-K) 1-269	+	+	PHOSPHORYLATION	DUF885 PHOSPHORYLATION; Actin PHOSPHORYLATION; Exonuc_VII_L PHOSPHORYLATION; Polyhedrin PHOSPHORYLATION; CENP-K(PF11802) PHOSPHORYLATION; Rapamycin_bind PHOSPHORYLATION; TPR_MLP1_2 PHOSPHORYLATION
FLI1	FLI1	FLI1_HUMAN	FLI1	HGNC:3749	452	+	PF00178(Ets) 280-363	PF02198(SAM_PNT) 114-198	+	+	ACETYLATION; SUMOYLATION; PHOSPHORYLATION; UBIQUITINATION	SAM_PNT(PF02198) UBIQUITINATION; Ets(PF00178) PHOSPHORYLATION	3.5.2.1.5	MF0001.1 ETS-class	Pioneer
FLJ11795	ANKRD55	ANR55_HUMAN	ANKRD55; FLJ11795	HGNC:25681	613	-		PF12796(Ank_2) 30-123; PF12796(Ank_2) 103-191; PF13857(Ank_5) 145-201; PF12796(Ank_2) 253-326; Pfam-B_45760 374-611	+	-
FLJ14768	FIZ1	FIZ1_HUMAN	FIZ1; ZNF798; FLJ14768	HGNC:25917	496	+	PF13465(zf-H2C2_2) 37-62; PF13465(zf-H2C2_2) 65-89; PF13465(zf-H2C2_2) 93-118; PF13894(zf-C2H2_4) 200-223; PF00096(zf-C2H2) 228-250; PF13912(zf-C2H2_6) 357-382; PF13465(zf-H2C2_2) 428-453; PF00096(zf-C2H2) 470-492		-	+	MONO-METHYLATION; PHOSPHORYLATION	zf-C2H2(PF00096) PHOSPHORYLATION	2.3.4.0.38		SETTLER
FLJ23436	ZNF768	ZN768_HUMAN	ZNF768; FLJ23436	HGNC:26273	540	+	PF00096(zf-C2H2) 262-283; PF13465(zf-H2C2_2) 275-300; PF13465(zf-H2C2_2) 303-328; PF13465(zf-H2C2_2) 331-356; PF00096(zf-C2H2) 345-369; PF13465(zf-H2C2_2) 387-412; PF13465(zf-H2C2_2) 419-440; PF00096(zf-C2H2) 457-479; PF00096(zf-C2H2) 485-507; PF13465(zf-H2C2_2) 499-524	Pfam-B_85018 1-58; PF05001(RNA_pol_Rpb1_R) 59-72; PF05001(RNA_pol_Rpb1_R) 111-128; PF05001(RNA_pol_Rpb1_R) 129-142; Pfam-B_130432 143-169	+	-			2.3.3.0.95		POSITIVE MIGRANT
FLJ25169	NKX6-3	NKX63_HUMAN	NKX6-3; FLJ25169	HGNC:26328	265	+	PF00046(Homeobox) 140-196		-	-			3.1.2.19.3	MF0010.1 Homeobox-class	Negative Migrant
FLJ25680	POU5F2	PO5F2_HUMAN	POU5F2; SPRM1; FLJ25680	HGNC:26367	328	+	PF00157(Pou) 119-192; PF00046(Homeobox) 211-264		?	-			3.1.10.5.3	MF0010.1 Homeobox-class	Negative Migrant
FLJ31875	ZNF778	ZN778_HUMAN	ZNF778; FLJ31875	HGNC:26479	729	+	PF13912(zf-C2H2_6) 252-270; PF13465(zf-H2C2_2) 295-319; PF13465(zf-H2C2_2) 323-347; PF13465(zf-H2C2_2) 351-376; PF13465(zf-H2C2_2) 380-404; PF13465(zf-H2C2_2) 407-430; PF13465(zf-H2C2_2) 435-460; PF13465(zf-H2C2_2) 463-487; PF13465(zf-H2C2_2) 491-516; PF13465(zf-H2C2_2) 519-544; PF13465(zf-H2C2_2) 548-572; PF13465(zf-H2C2_2) 575-600; PF13465(zf-H2C2_2) 603-628; PF13465(zf-H2C2_2) 631-655; PF13465…	PF01352(KRAB) 42-82	-	-			2.3.4.0.63		SETTLER
FLJ32130	ZNF785	ZN785_HUMAN	ZNF785; FLJ32130	HGNC:26496	405	+	PF00096(zf-C2H2) 172-194; PF13465(zf-H2C2_2) 214-239; PF13465(zf-H2C2_2) 242-267; PF13465(zf-H2C2_2) 270-295; PF13465(zf-H2C2_2) 298-323; PF00096(zf-C2H2) 340-361	PF01352(KRAB) 29-69	?	-			2.3.3.39.2		POSITIVE MIGRANT
FMR1	FMR1	FMR1_HUMAN	FMR1	HGNC:3775	632	-		PF05641(Agenet) 59-120; PF00013(KH_1) 220-279; PF00013(KH_1) 283-336; PF12235(FXR1P_C) 427-577	?	+	MONO-METHYLATION; PHOSPHORYLATION; METHYLATION	FXR1P_C(PF12235) MONO-METHYLATION; Agenet(PF05641) PHOSPHORYLATION; FXR1P_C(PF12235) PHOSPHORYLATION; FXR1P_C(PF12235) METHYLATION
FOS	FOS	FOS_HUMAN	FOS; G0S7	HGNC:3796	380	+	PF00170(bZIP_1) 135-197		+	+	SUMOYLATION; PHOSPHORYLATION; UBIQUITINATION	DUF2514 UBIQUITINATION; DUF2514 PHOSPHORYLATION	1.1.2.1.1	MA0099.1 Fos	Positive Migrant
FOSB	FOSB	FOSB_HUMAN	FOSB; G0S3	HGNC:3797	338	+	PF00170(bZIP_1) 153-213		?	+	PHOSPHORYLATION		1.1.2.1.2		SETTLER
FOSL1	FOSL1	FOSL1_HUMAN	FOSL1; FRA1	HGNC:13718	271	+	PF00170(bZIP_1) 103-166		+	+	MONO-METHYLATION; DI-METHYLATION; PHOSPHORYLATION	Macoilin PHOSPHORYLATION	1.1.2.1.3		PIONEER
FOSL2	FOSL2	FOSL2_HUMAN	FOSL2; FRA2	HGNC:3798	326	+	PF00170(bZIP_1) 122-183		-	+	SUMOYLATION; PHOSPHORYLATION		1.1.2.1.4		SETTLER
FOXA1	FOXA1	FOXA1_HUMAN	FOXA1; HNF3A; TCF3A	HGNC:5021	472	+	PF00250(Fork_head) 170-265	PF08430(Fork_head_N) 17-169; PF09354(HNF_C) 397-461	+	+	ACETYLATION; PHOSPHORYLATION	Fork_head(PF00250) ACETYLATION; Fork_head_N(PF08430) PHOSPHORYLATION; Fork_head(PF00250) PHOSPHORYLATION	3.3.1.1.1	MF0005.1 Forkhead-class	Negative Migrant
FOXA2	FOXA2	FOXA2_HUMAN	FOXA2; HNF3B; TCF3B	HGNC:5022	457	+	PF00250(Fork_head) 159-254	PF08430(Fork_head_N) 16-158; PF09354(HNF_C) 373-446	+	+	ACETYLATION; PHOSPHORYLATION	Fork_head_N(PF08430) PHOSPHORYLATION; Fork_head(PF00250) PHOSPHORYLATION	3.3.1.1.2	MA0047.1 Foxa2	Negative Migrant
FOXA3	FOXA3	FOXA3_HUMAN	FOXA3; HNF3G; TCF3G	HGNC:5023	350	+	PF00250(Fork_head) 117-212	PF08430(Fork_head_N) 16-116; PF09354(HNF_C) 301-339	+	+	PHOSPHORYLATION	Fork_head_N(PF08430) PHOSPHORYLATION; Fork_head(PF00250) PHOSPHORYLATION	3.3.1.1.3	MF0005.1 Forkhead-class	Negative Migrant
FOXB1	FOXB1	FOXB1_HUMAN	FOXB1; FKH5	HGNC:3799	325	+	PF00250(Fork_head) 13-108	Pfam-B_12463 123-323	?	+	PHOSPHORYLATION	Fork_head(PF00250) PHOSPHORYLATION	3.3.1.2.1	MF0005.1 Forkhead-class	Negative Migrant
FOXC1	FOXC1	FOXC1_HUMAN	FOXC1; FKHL7; FREAC3	HGNC:3800	553	+	PF00250(Fork_head) 78-173	Pfam-B_12646 201-551	?	+	PHOSPHORYLATION	Fork_head(PF00250) PHOSPHORYLATION	3.3.1.3.1	MF0005.1 Forkhead-class	Negative Migrant
FOXC2	FOXC2	FOXC2_HUMAN	FOXC2; FKHL14; MFH1	HGNC:3801	501	+	PF00250(Fork_head) 72-167		?	+	PHOSPHORYLATION	Fork_head(PF00250) PHOSPHORYLATION	3.3.1.3.2	MF0005.1 Forkhead-class	Negative Migrant
FOXD1	FOXD1	FOXD1_HUMAN	FOXD1; FKHL8; FREAC4	HGNC:3802	465	+	PF00250(Fork_head) 125-220	Pfam-B_41695 249-463	?	+	PHOSPHORYLATION		3.3.1.4.1	MF0005.1 Forkhead-class	Negative Migrant
FOXD2	FOXD2	FOXD2_HUMAN	FOXD2; FKHL17; FREAC9	HGNC:3803	495	+	PF00250(Fork_head) 127-222		?	+	PHOSPHORYLATION	Fork_head(PF00250) PHOSPHORYLATION	3.3.1.4.2	MF0005.1 Forkhead-class	Negative Migrant
FOXD3	FOXD3	FOXD3_HUMAN	FOXD3; HFH2	HGNC:3804	478	+	PF00250(Fork_head) 141-236	Pfam-B_32234 1-129; Pfam-B_41695 281-476	?	+	PHOSPHORYLATION	Fork_head(PF00250) PHOSPHORYLATION	3.3.1.4.3	MF0005.1 Forkhead-class	Negative Migrant
FOXD4	FOXD4	FOXD4_HUMAN	FOXD4; FKHL9; FOXD4A; FREAC5	HGNC:3805	439	+	PF00250(Fork_head) 104-199	Pfam-B_125153 361-437	-	+	PHOSPHORYLATION		3.3.1.4.4	MF0005.1 Forkhead-class	Negative Migrant
FOXD4L1	FOXD4L1	FX4L1_HUMAN	FOXD4L1	HGNC:18521	408	+	PF00250(Fork_head) 107-202		?	+	PHOSPHORYLATION		3.3.1.4.5	MF0005.1 Forkhead-class	Negative Migrant
FOXD4L4	FOXD4L4	FX4L4_HUMAN	FOXD4L4; FOXD4B	HGNC:23762	416	+	PF00250(Fork_head) 108-203	Pfam-B_35049 1-63; Pfam-B_36860 224-414	-	-			3.3.1.4.8	MF0005.1 Forkhead-class	Negative Migrant
FOXE1	FOXE1	FOXE1_HUMAN	FOXE1; FKHL15; FOXE2; TITF2	HGNC:3806	373	+	PF00250(Fork_head) 53-148	Pfam-B_23934 162-371	?	+	ACETYLATION; PHOSPHORYLATION		3.3.1.5.1	MF0005.1 Forkhead-class	Negative Migrant
FOXE3	FOXE3	FOXE3_HUMAN	FOXE3; FKHL12; FREAC8	HGNC:3808	319	+	PF00250(Fork_head) 71-166	Pfam-B_154219 1-49	?	+	PHOSPHORYLATION	Fork_head(PF00250) PHOSPHORYLATION	3.3.1.5.2	MF0005.1 Forkhead-class	Negative Migrant
FOXF1	FOXF1	FOXF1_HUMAN	FOXF1; FKHL5; FREAC1	HGNC:3809	379	+	PF00250(Fork_head) 48-143	Pfam-B_12317 162-377	?	+	PHOSPHORYLATION		3.3.1.6.1	MF0005.1 Forkhead-class	Negative Migrant
FOXF2	FOXF2	FOXF2_HUMAN	FOXF2; FKHL6; FREAC2	HGNC:3810	444	+	PF00250(Fork_head) 100-195	Pfam-B_180033 1-82; Pfam-B_12317 196-442	?	+	ACETYLATION; PHOSPHORYLATION	Fork_head(PF00250) ACETYLATION; Fork_head(PF00250) PHOSPHORYLATION	3.3.1.6.2	MA0030.1 FOXF2	Negative Migrant
FOXG1A	FOXG1	FOXG1_HUMAN	FOXG1; FKH2; FKHL1; FKHL2; FKHL3; FKHL4; FOXG1C	HGNC:3811	489	+	PF00250(Fork_head) 181-276	Pfam-B_19748 1-155; Pfam-B_21090 287-487	?	+	ACETYLATION; PHOSPHORYLATION	Fork_head(PF00250) PHOSPHORYLATION	3.3.1.7.1	MF0005.1 Forkhead-class	Negative Migrant
FOXH1	FOXH1	FOXH1_HUMAN	FOXH1; FAST1; FAST2	HGNC:3814	365	+	PF00250(Fork_head) 33-132	Pfam-B_36393 156-363	?	-			3.3.1.8.1	MF0005.1 Forkhead-class	Negative Migrant
FOXI1	FOXI1	FOXI1_HUMAN	FOXI1; FKHL10; FREAC6	HGNC:3815	378	+	PF00250(Fork_head) 123-218	Pfam-B_15613 230-376	?	+	PHOSPHORYLATION	Fork_head(PF00250) PHOSPHORYLATION	3.3.1.9.1	MA0042.1 FOXI1	Negative Migrant
FOXJ1	FOXJ1	FOXJ1_HUMAN	FOXJ1; FKHL13; HFH4	HGNC:3816	421	+	PF00250(Fork_head) 121-215		?	-			3.3.1.10.1	PB0016.1 Foxj1_1	Negative Migrant
FOXJ2	FOXJ2	FOXJ2_HUMAN	FOXJ2; FHX	HGNC:24818	574	+	PF00250(Fork_head) 66-162	Pfam-B_46408 171-410	?	+	PHOSPHORYLATION		3.3.1.10.2	MF0005.1 Forkhead-class	Negative Migrant
FOXJ3	FOXJ3	FOXJ3_HUMAN	FOXJ3; KIAA1041	HGNC:29178	622	+	PF00250(Fork_head) 78-173	Pfam-B_52060 181-375; Pfam-B_24263 447-620	?	+	PHOSPHORYLATION	DUF1639 PHOSPHORYLATION; Fork_head(PF00250) PHOSPHORYLATION	3.3.1.10.3	PB0017.1 Foxj3_1	Negative Migrant
FOXK2	FOXK2	FOXK2_HUMAN	FOXK2; ILF; ILF1	HGNC:6036	660	+	PF00250(Fork_head) 258-353	PF00498(FHA) 54-145	?	+	ACETYLATION; MONO-METHYLATION; PHOSPHORYLATION	FHA(PF00498) MONO-METHYLATION; FHA(PF00498) PHOSPHORYLATION; Fork_head(PF00250) ACETYLATION; Fork_head(PF00250) PHOSPHORYLATION	3.3.1.11.2	MF0005.1 Forkhead-class	Negative Migrant
FOXL1	FOXL1	FOXL1_HUMAN	FOXL1; FKHL11; FREAC7	HGNC:3817	345	+	PF00250(Fork_head) 49-144	Pfam-B_12646 291-336	?	-			3.3.1.12.1	MA0033.1 FOXL1	Negative Migrant
FOXL2	FOXL2	FOXL2_HUMAN	FOXL2	HGNC:1092	376	+	PF00250(Fork_head) 54-149	Pfam-B_51111 1-43; Pfam-B_15650 161-374	-	+	ACETYLATION; SUMOYLATION; PHOSPHORYLATION	Fork_head(PF00250) ACETYLATION; Fork_head(PF00250) PHOSPHORYLATION	3.3.1.12.2	MF0005.1 Forkhead-class	Negative Migrant
FOXM1	FOXM1	FOXM1_HUMAN	FOXM1; FKHL16; HFH11; MPP2; WIN	HGNC:3818	763	+	PF00250(Fork_head) 236-328	Pfam-B_12872 423-760	+	+	DI-METHYLATION; PHOSPHORYLATION	Fork_head(PF00250) DI-METHYLATION; Fork_head(PF00250) PHOSPHORYLATION	3.3.1.13.1	MF0005.1 Forkhead-class	Negative Migrant
FOXN1	FOXN1	FOXN1_HUMAN	FOXN1; RONU; WHN	HGNC:12765	648	+	PF00250(Fork_head) 271-368	Pfam-B_20600 1-209; Pfam-B_12425 401-647	?	+	UBIQUITINATION		3.3.1.14.1	MF0005.1 Forkhead-class	Negative Migrant
FOXN4	FOXN4	FOXN4_HUMAN	FOXN4	HGNC:21399	517	+	PF00250(Fork_head) 193-290	Pfam-B_28480 1-172; Pfam-B_12425 303-515	-	+	UBIQUITINATION		3.3.1.14.4	MF0005.1 Forkhead-class	Negative Migrant
FOXO1A	FOXO1	FOXO1_HUMAN	FOXO1; FKHR; FOXO1A	HGNC:3819	655	+	PF00250(Fork_head) 127-268		?	+	ACETYLATION; O-GlcNAc; PHOSPHORYLATION; METHYLATION	Fork_head(PF00250) ACETYLATION; Fork_head(PF00250) PHOSPHORYLATION; Fork_head(PF00250) METHYLATION	3.3.1.15.1	MF0005.1 Forkhead-class	Negative Migrant
FOXO3A	FOXO3	FOXO3_HUMAN	FOXO3; FKHRL1; FOXO3A	HGNC:3821	673	+	PF00250(Fork_head) 134-262		?	+	ACETYLATION; PHOSPHORYLATION	Fork_head(PF00250) ACETYLATION; Fork_head(PF00250) PHOSPHORYLATION	3.3.1.15.2	MF0005.1 Forkhead-class	Negative Migrant
FOXP1	FOXP1	FOXP1_HUMAN	FOXP1; HSPC215	HGNC:3823	677	+	PF00250(Fork_head) 465-555	Pfam-B_207 57-456	-	+	PHOSPHORYLATION		3.3.1.16.1	MF0005.1 Forkhead-class	Negative Migrant
FOXP2	FOXP2	FOXP2_HUMAN	FOXP2; CAGH44; TNRC10	HGNC:13875	715	+	PF00250(Fork_head) 504-593	Pfam-B_207 1-495	?	+	PHOSPHORYLATION	Fork_head(PF00250) PHOSPHORYLATION	3.3.1.16.2	MF0005.1 Forkhead-class	Negative Migrant
FOXP3	FOXP3	FOXP3_HUMAN	FOXP3; IPEX; JM2	HGNC:6106	431	+	PF00250(Fork_head) 337-426	Pfam-B_26387 71-104; Pfam-B_207 187-328	?	+	ACETYLATION; PHOSPHORYLATION		3.3.1.16.3	MF0005.1 Forkhead-class	Negative Migrant
FOXP4	FOXP4	FOXP4_HUMAN	FOXP4; FKHLA	HGNC:20842	680	+	PF00250(Fork_head) 467-555	Pfam-B_207 1-458	-	+	ACETYLATION; PHOSPHORYLATION; UBIQUITINATION	Fork_head(PF00250) UBIQUITINATION	3.3.1.16.4	MF0005.1 Forkhead-class	Negative Migrant
FOXQ1	FOXQ1	FOXQ1_HUMAN	FOXQ1; HFH1	HGNC:20951	403	+	PF00250(Fork_head) 119-215	Pfam-B_85461 311-402	-	+	ACETYLATION	Fork_head(PF00250) ACETYLATION	3.3.1.17.1	MA0040.1 Foxq1	Negative Migrant
FUBP1	FUBP1	FUBP1_HUMAN	FUBP1	HGNC:4004	644	-		PF00013(KH_1) 102-164; PF00013(KH_1) 187-251; PF00013(KH_1) 277-339; PF00013(KH_1) 378-443; PF09005(DUF1897) 572-599; PF09005(DUF1897) 601-633	-	+	ACETYLATION; PHOSPHORYLATION; MONO-METHYLATION; DI-METHYLATION; SUMOYLATION; UBIQUITINATION	DUF1897(PF09005) PHOSPHORYLATION; KH_1(PF00013) SUMOYLATION; KH_1(PF00013) PHOSPHORYLATION; KH_1(PF00013) UBIQUITINATION
FUBP3	FUBP3	FUBP3_HUMAN	FUBP3; FBP3	HGNC:4005	572	-		PF00013(KH_1) 79-141; PF00013(KH_1) 164-228; PF00013(KH_1) 255-317; PF00013(KH_1) 356-421	+	+	ACETYLATION; MONO-METHYLATION; PHOSPHORYLATION; UBIQUITINATION	KH_1(PF00013) PHOSPHORYLATION
FUS	FUS	FUS_HUMAN	FUS; TLS	HGNC:4010	526	-		PF00076(RRM_1) 287-365; PF00641(zf-RanBP) 422-453; Pfam-B_26070 455-524	?	+	O-GlcNAc; ACETYLATION; PHOSPHORYLATION; MONO-METHYLATION; DI-METHYLATION; UBIQUITINATION	RRM_1(PF00076) PHOSPHORYLATION; RRM_1(PF00076) UBIQUITINATION; RRM_1(PF00076) ACETYLATION
FUSIP1	SRSF10	SRS10_HUMAN	SRSF10; FUSIP1; FUSIP2; SFRS13A; TASR	HGNC:16713	262	-		PF00076(RRM_1) 12-82; Pfam-B_39730 115-260	?	+	ACETYLATION; PHOSPHORYLATION	RRM_1(PF00076) PHOSPHORYLATION
FXR1	FXR1	FXR1_HUMAN	FXR1	HGNC:4023	621	-		PF05641(Agenet) 59-120; PF00013(KH_1) 220-279; PF00013(KH_1) 284-351; PF12235(FXR1P_C) 361-380; PF12235(FXR1P_C) 379-486	?	+	DI-METHYLATION; PHOSPHORYLATION; UBIQUITINATION	FXR1P_C(PF12235) PHOSPHORYLATION; Agenet(PF05641) UBIQUITINATION; KH_1(PF00013) UBIQUITINATION; Agenet(PF05641) PHOSPHORYLATION; FXR1P_C(PF12235) UBIQUITINATION; FXR1P_C(PF12235) DI-METHYLATION; KH_1(PF00013) PHOSPHORYLATION
FXR2	FXR2	FXR2_HUMAN	FXR2; FMR1L2	HGNC:4024	673	-		PF05641(Agenet) 69-130; PF00013(KH_1) 230-289; PF00013(KH_1) 293-361; PF12235(FXR1P_C) 371-528	+	+	MONO-METHYLATION; PHOSPHORYLATION; UBIQUITINATION	Agenet(PF05641) PHOSPHORYLATION; KH_1(PF00013) PHOSPHORYLATION; KH_1(PF00013) UBIQUITINATION
GABPA	GABPA	GABPA_HUMAN	GABPA; E4TF1A	HGNC:4071	454	+	PF00178(Ets) 319-402	PF11620(GABP-alpha) 34-122; PF02198(SAM_PNT) 170-251	-	+	ACETYLATION; PHOSPHORYLATION; UBIQUITINATION	Ets(PF00178) UBIQUITINATION; Ets(PF00178) ACETYLATION; SAM_PNT(PF02198) PHOSPHORYLATION; Ets(PF00178) PHOSPHORYLATION	3.5.2.1.4	MA0062.1 GABPA	Pioneer
GABPB2	GABPB2	GABP2_HUMAN	GABPB2	HGNC:28441	448	-		PF12796(Ank_2) 10-101; PF12796(Ank_2) 65-134; PF00023(Ank) 104-135	-	-
GATA1	GATA1	GATA1_HUMAN	GATA1; ERYF1; GF1	HGNC:4170	413	+	PF00320(GATA) 204-238; PF00320(GATA) 258-292	Pfam-B_1439 1-189; Pfam-B_6299 321-412	+	+	ACETYLATION; SUMOYLATION; PHOSPHORYLATION	ArfGap(PF01412) PHOSPHORYLATION; GATA(PF00320) PHOSPHORYLATION; ArfGap(PF01412) ACETYLATION; eIF-5_eIF-2B PHOSPHORYLATION	2.2.1.1.1	MA0035.1 Gata1	Positive Migrant
GATA2	GATA2	GATA2_HUMAN	GATA2	HGNC:4171	480	+	PF00320(GATA) 295-329; PF00320(GATA) 349-383	Pfam-B_1439 1-269; Pfam-B_6299 410-478	+	+	DI-METHYLATION; PHOSPHORYLATION	GATA(PF00320) PHOSPHORYLATION	2.2.1.1.2		NEGATIVE MIGRANT
GATA3	GATA3	GATA3_HUMAN	GATA3	HGNC:4172	443	+	PF00320(GATA) 263-297; PF00320(GATA) 317-351	Pfam-B_1439 1-114; Pfam-B_6299 408-441	+	+	ACETYLATION; PHOSPHORYLATION	GATA(PF00320) PHOSPHORYLATION; GATA(PF00320) ACETYLATION	2.2.1.1.3	PB0021.1 Gata3_1	Negative Migrant
GATA4	GATA4	GATA4_HUMAN	GATA4	HGNC:4173	442	+	PF00320(GATA) 217-251; PF00320(GATA) 271-305	PF05349(GATA-N) 1-208; Pfam-B_26390 335-440	+	+	PHOSPHORYLATION	GATA-N(PF05349) PHOSPHORYLATION; ArfGap(PF01412) PHOSPHORYLATION; GATA(PF00320) PHOSPHORYLATION	2.2.1.1.4		NEGATIVE MIGRANT
GATA5	GATA5	GATA5_HUMAN	GATA5	HGNC:15802	397	+	PF00320(GATA) 189-223; PF00320(GATA) 243-277	PF05349(GATA-N) 1-177; Pfam-B_28387 314-395	?	+	PHOSPHORYLATION	ArfGap(PF01412) PHOSPHORYLATION; GATA(PF00320) PHOSPHORYLATION	2.2.1.1.5	PB0022.1 Gata5_1	Negative Migrant
GATA6	GATA6	GATA6_HUMAN	GATA6	HGNC:4174	595	+	PF00320(GATA) 390-424; PF00320(GATA) 444-478	PF05349(GATA-N) 147-381; Pfam-B_28387 511-594	?	+	PHOSPHORYLATION	GATA-N(PF05349) PHOSPHORYLATION	2.2.1.1.6	PB0023.1 Gata6_1	Negative Migrant
GATAD1	GATAD1	GATD1_HUMAN	GATAD1; ODAG	HGNC:29941	269	+	PF00320(GATA) 9-35		+	+	ACETYLATION; DI-METHYLATION; PHOSPHORYLATION	GATA(PF00320) DI-METHYLATION	2.2.1.2.1		NEGATIVE MIGRANT
GATAD2A	GATAD2A	P66A_HUMAN	GATAD2A	HGNC:29989	633	+	PF00320(GATA) 417-451		-	+	ACETYLATION; PHOSPHORYLATION; MONO-METHYLATION; DI-METHYLATION; SUMOYLATION; UBIQUITINATION	DUF2299 PHOSPHORYLATION	2.2.1.2.2		NEGATIVE MIGRANT
GATAD2B	GATAD2B	P66B_HUMAN	GATAD2B; KIAA1150	HGNC:30778	593	+	PF00320(GATA) 420-454		?	+	O-GlcNAc; ACETYLATION; PHOSPHORYLATION; MONO-METHYLATION; DI-METHYLATION; SUMOYLATION; UBIQUITINATION		2.2.1.2.3		NEGATIVE MIGRANT
GBX2	GBX2	GBX2_HUMAN	GBX2	HGNC:4186	348	+	PF00046(Homeobox) 248-304	Pfam-B_26729 118-232	?	+	PHOSPHORYLATION		3.1.1.11.2	MF0010.1 Homeobox-class	Negative Migrant
GCM1	GCM1	GCM1_HUMAN	GCM1; GCMA	HGNC:4197	436	+	PF03615(GCM) 29-169		?	+	ACETYLATION; SUMOYLATION; PHOSPHORYLATION	GCM(PF03615) SUMOYLATION; GCM(PF03615) PHOSPHORYLATION	7.2.1.0.1	PB0024.1 Gcm1_1	Settler
GCM2	GCM2	GCM2_HUMAN	GCM2; GCMB	HGNC:4198	506	+	PF03615(GCM) 34-174	Pfam-B_13185 189-504	?	+	PHOSPHORYLATION		7.2.1.0.2		SETTLER
GFI1	GFI1	GFI1_HUMAN	GFI1; ZNF163	HGNC:4237	422	+	PF13465(zf-H2C2_2) 269-295; PF00096(zf-C2H2) 312-334; PF13465(zf-H2C2_2) 354-379; PF13465(zf-H2C2_2) 382-406	Pfam-B_35655 1-132	-	+	PHOSPHORYLATION		2.3.3.21.1		POSITIVE MIGRANT
GFI1B	GFI1B	GFI1B_HUMAN	GFI1B	HGNC:4238	330	+	PF13465(zf-H2C2_2) 177-203; PF00096(zf-C2H2) 220-242; PF00096(zf-C2H2) 248-270; PF13465(zf-H2C2_2) 262-287; PF00096(zf-C2H2) 304-327	Pfam-B_102709 41-77	?	+	PHOSPHORYLATION	Rpr2 PHOSPHORYLATION; zf-C2H2(PF00096) PHOSPHORYLATION	2.3.3.21.2		POSITIVE MIGRANT
GIOT-1	ZNF461	ZN461_HUMAN	ZNF461; GIOT1; GIOT-1	HGNC:21629	563	+	PF13912(zf-C2H2_6) 191-217; PF13465(zf-H2C2_2) 261-284; PF13465(zf-H2C2_2) 287-312; PF13465(zf-H2C2_2) 315-340; PF13465(zf-H2C2_2) 343-368; PF13465(zf-H2C2_2) 371-396; PF13465(zf-H2C2_2) 399-422; PF13465(zf-H2C2_2) 427-452; PF13465(zf-H2C2_2) 455-479; PF00096(zf-C2H2) 469-491; PF13465(zf-H2C2_2) 483-508	PF01352(KRAB) 6-46	-	-			2.3.3.0.143		POSITIVE MIGRANT
GLI1	GLI1	GLI1_HUMAN	GLI1; GLI	HGNC:4317	1106	+	PF13465(zf-H2C2_2) 287-314; PF13465(zf-H2C2_2) 317-344; PF00096(zf-C2H2) 362-387	Pfam-B_1339 1-210; Pfam-B_92830 399-851; Pfam-B_42407 853-1104	+	+	ACETYLATION; PHOSPHORYLATION	IL17 PHOSPHORYLATION; zf-C2H2(PF00096) ACETYLATION; zf-H2C2_2(PF13465) PHOSPHORYLATION; zf-C2H2(PF00096) PHOSPHORYLATION	2.3.3.1.1		POSITIVE MIGRANT
GLI2	GLI2	GLI2_HUMAN	GLI2; THP	HGNC:4318	1586	+	PF13465(zf-H2C2_2) 489-516; PF13465(zf-H2C2_2) 519-546; PF00096(zf-C2H2) 564-589	Pfam-B_1339 1-394; Pfam-B_5494 633-1092; Pfam-B_7433 1094-1584	?	+	ACETYLATION; DI-METHYLATION; PHOSPHORYLATION	zf-C2H2(PF00096) PHOSPHORYLATION	2.3.3.1.2		POSITIVE MIGRANT
GLI3	GLI3	GLI3_HUMAN	GLI3	HGNC:4319	1580	+	PF13465(zf-H2C2_2) 532-559; PF13465(zf-H2C2_2) 562-589; PF00096(zf-C2H2) 607-632	Pfam-B_1339 120-469; Pfam-B_5494 681-1089; Pfam-B_7433 1091-1578	?	+	ACETYLATION; PHOSPHORYLATION; UBIQUITINATION		2.3.3.1.3		POSITIVE MIGRANT
GLI4	GLI4	GLI4_HUMAN	GLI4; HKR4	HGNC:4320	376	+	PF13465(zf-H2C2_2) 197-221; PF13465(zf-H2C2_2) 225-250; PF13465(zf-H2C2_2) 253-278; PF13465(zf-H2C2_2) 281-305; PF13465(zf-H2C2_2) 309-333; PF13465(zf-H2C2_2) 337-362	Pfam-B_251224 42-152	-	+	DI-METHYLATION; PHOSPHORYLATION	zf-C2H2(PF00096) PHOSPHORYLATION	2.3.3.10.4		PIONEER
GLIS1	GLIS1	GLIS1_HUMAN	GLIS1	HGNC:29525	620	+	PF13465(zf-H2C2_2) 248-275; PF13465(zf-H2C2_2) 278-305; PF13894(zf-C2H2_4) 322-347	Pfam-B_179691 1-159; Pfam-B_31832 401-618	-	+	PHOSPHORYLATION		2.3.3.1.4		PIONEER
GLIS2	GLIS2	GLIS2_HUMAN	GLIS2; NKL	HGNC:29450	524	+	PF13465(zf-H2C2_2) 222-246; PF13465(zf-H2C2_2) 249-276; PF00096(zf-C2H2) 293-319	Pfam-B_70820 1-136; Pfam-B_88124 358-522	?	+	PHOSPHORYLATION	zf-H2C2_2(PF13465) PHOSPHORYLATION	2.3.3.1.5	PB0129.1 Glis2_2	Negative Migrant
GLIS3	GLIS3	GLIS3_HUMAN	GLIS3; ZNF515	HGNC:28510	775	+	PF13894(zf-C2H2_4) 345-370; PF13465(zf-H2C2_2) 398-425; PF13465(zf-H2C2_2) 428-455; PF00096(zf-C2H2) 472-496	Pfam-B_42434 43-297; Pfam-B_250308 299-337; Pfam-B_41312 516-773	+	+	ACETYLATION; PHOSPHORYLATION		2.3.3.1.6		PIONEER
GM632	ZNF512B	Z512B_HUMAN	ZNF512B; KIAA1196; GM632	HGNC:29212	892	+	PF13894(zf-C2H2_4) 140-163; PF13894(zf-C2H2_4) 540-563; PF13894(zf-C2H2_4) 630-653; PF13894(zf-C2H2_4) 784-807		?	-			2.3.4.10.2		SETTLER
GMEB1	GMEB1	GMEB1_HUMAN	GMEB1	HGNC:4370	573	+	PF01342(SAND) 85-166	Pfam-B_12165 361-529; Pfam-B_51081 531-572	-	+	PHOSPHORYLATION	SAND(PF01342) PHOSPHORYLATION	5.3.3.1.1	PB0027.1 Gmeb1_1	Positive Migrant
GMEB2	GMEB2	GMEB2_HUMAN	GMEB2; KIAA1269	HGNC:4371	530	+	PF01342(SAND) 81-163		-	+	O-GlcNAc; PHOSPHORYLATION		5.3.3.1.2		POSITIVE MIGRANT
GON4L	GON4L	GON4L_HUMAN	GON4L; GON4; KIAA1606	HGNC:25973	2241	-		Pfam-B_1007 260-1579; PF02671(PAH) 1646-1694	-	+	ACETYLATION; PHOSPHORYLATION; UBIQUITINATION
GRHL1	GRHL1	GRHL1_HUMAN	GRHL1; LBP32; MGR; TFCP2L2	HGNC:17923	618	-		PF04516(CP2) 215-444	?	+	ACETYLATION; PHOSPHORYLATION	CP2(PF04516) PHOSPHORYLATION	6.7.1.1.1		POSITIVE MIGRANT
GRLF1	ARHGAP35	RHG35_HUMAN	ARHGAP35; GRF1; GRLF1; KIAA1722	HGNC:4591	1513	-		PF00071(Ras) 154-249; PF01846(FF) 487-547; PF00620(RhoGAP) 1262-1414	?	-
GSC	GSC	GSC_HUMAN	GSC	HGNC:4612	257	+	PF00046(Homeobox) 161-217	Pfam-B_23091 1-110	-	+	ACETYLATION; PHOSPHORYLATION	DUF2151 ACETYLATION; DUF2151 PHOSPHORYLATION	3.1.3.9.1	MF0010.1 Homeobox-class	Negative Migrant
GSCL	GSC2	GSC2_HUMAN	GSC2; GSCL	HGNC:4613	205	+	PF00046(Homeobox) 127-183	Pfam-B_102132 15-82	?	+	PHOSPHORYLATION	Homeobox(PF00046) PHOSPHORYLATION	3.1.3.9.2	MF0010.1 Homeobox-class	Negative Migrant
GSH1	GSX1	GSX1_HUMAN	GSX1; GSH1	HGNC:20374	264	+	PF00046(Homeobox) 148-204	Pfam-B_18241 1-130; Pfam-B_58486 211-262	?	+	PHOSPHORYLATION		3.1.1.12.1	MF0010.1 Homeobox-class	Negative Migrant
GSH2	GSX2	GSX2_HUMAN	GSX2; GSH2	HGNC:24959	304	+	PF00046(Homeobox) 203-259	Pfam-B_18241 1-78; Pfam-B_73606 80-158	?	-			3.1.1.12.2	PH0036.1 Gsx2	Negative Migrant
GTF2A1	GTF2A1	TF2AA_HUMAN	GTF2A1; TF2A1	HGNC:4646	376	-		PF03153(TFIIA) 12-376	-	+	ACETYLATION; MONO-METHYLATION; PHOSPHORYLATION	Syndecan PHOSPHORYLATION; TFIIA(PF03153) PHOSPHORYLATION; TFIIA(PF03153) MONO-METHYLATION; TFIIA(PF03153) ACETYLATION
GTF2A2	GTF2A2	T2AG_HUMAN	GTF2A2; TF2A2	HGNC:4647	109	-		PF02268(TFIIA_gamma_N) 1-49; PF02751(TFIIA_gamma_C) 51-100	-	+	UBIQUITINATION
GTF2B	GTF2B	TF2B_HUMAN	GTF2B; TF2B; TFIIB	HGNC:4648	316	+	PF00382(TFIIB) 121-191; PF00382(TFIIB) 215-285	PF08271(TF_Zn_Ribbon) 13-55	-	+	ACETYLATION; PHOSPHORYLATION; UBIQUITINATION	TFIIB(PF00382) ACETYLATION; TFIIB(PF00382) PHOSPHORYLATION; TFIIB(PF00382) UBIQUITINATION; Sigma70_r4 PHOSPHORYLATION
GTF2E1	GTF2E1	T2EA_HUMAN	GTF2E1; TF2E1	HGNC:4650	439	+	PF02002(TFIIE_alpha) 16-123	PF08271(TF_Zn_Ribbon) 127-176; PF11521(TFIIE-A_C-term) 354-439	+	+	ACETYLATION; PHOSPHORYLATION	TFIIE_alpha(PF02002) PHOSPHORYLATION; TFIIE_alpha(PF02002) ACETYLATION
GTF2E2	GTF2E2	T2EB_HUMAN	GTF2E2; TF2E2	HGNC:4651	291	+	PF02186(TFIIE_beta) 72-145		-	+	ACETYLATION; PHOSPHORYLATION; UBIQUITINATION	TFIIE_beta(PF02186) ACETYLATION; TFIIE_beta(PF02186) UBIQUITINATION; TFIIE_beta(PF02186) PHOSPHORYLATION
GTF2F1	GTF2F1	T2FA_HUMAN	GTF2F1; RAP74	HGNC:4652	517	-		PF05793(TFIIF_alpha) 1-517	+	+	ACETYLATION; PHOSPHORYLATION; UBIQUITINATION	TFIIF_alpha(PF05793) UBIQUITINATION; TFIIF_alpha(PF05793) ACETYLATION; TFIIF_alpha(PF05793) PHOSPHORYLATION
GTF2F2	GTF2F2	T2FB_HUMAN	GTF2F2; RAP30	HGNC:4653	249	-		PF02270(TFIIF_beta) 4-104; PF02270(TFIIF_beta) 98-241	-	+	ACETYLATION; PHOSPHORYLATION; UBIQUITINATION	TFIIF_beta(PF02270) PHOSPHORYLATION; TFIIF_beta(PF02270) ACETYLATION; TFIIF_beta(PF02270) UBIQUITINATION
GTF2H1	GTF2H1	TF2H1_HUMAN	GTF2H1; BTF2	HGNC:4655	548	-		PF08567(TFIIH_BTF_p62_N) 9-81; PF03909(BSD) 99-159; PF03909(BSD) 177-237	+	+	PHOSPHORYLATION; UBIQUITINATION	BSD(PF03909) UBIQUITINATION
GTF2H2	GTF2H2	TF2H2_HUMAN	GTF2H2; BTF2P44	HGNC:4656	395	-		PF04056(Ssl1) 64-255; PF07975(C1_4) 344-387	?	+	PHOSPHORYLATION; UBIQUITINATION	Ssl1(PF04056) PHOSPHORYLATION; Ssl1(PF04056) UBIQUITINATION
GTF2H3	GTF2H3	TF2H3_HUMAN	GTF2H3	HGNC:4657	308	-		PF03850(Tfb4) 8-286	-	+	UBIQUITINATION	Tfb4(PF03850) UBIQUITINATION
GTF2H4	GTF2H4	TF2H4_HUMAN	GTF2H4	HGNC:4658	462	-		PF03849(Tfb2) 21-374	-	+	PHOSPHORYLATION; UBIQUITINATION	Tfb2(PF03849) PHOSPHORYLATION; Tfb2(PF03849) UBIQUITINATION
GTF2I	GTF2I	GTF2I_HUMAN	GTF2I; BAP135; WBSCR6	HGNC:4659	998	-		PF02946(GTF2I) 112-187; PF02946(GTF2I) 361-436; PF02946(GTF2I) 466-541; PF02946(GTF2I) 571-646; PF02946(GTF2I) 733-808; PF02946(GTF2I) 868-943	?	+	ACETYLATION; MONO-METHYLATION; SUMOYLATION; PHOSPHORYLATION; UBIQUITINATION	GTF2I(PF02946) UBIQUITINATION; GTF2I(PF02946) PHOSPHORYLATION
GTF2IRD1	GTF2IRD1	GT2D1_HUMAN	GTF2IRD1; CREAM1; GTF3; MUSTRD1; RBAP2; WBSCR11; WBSCR12	HGNC:4661	959	-		PF02946(GTF2I) 128-203; PF02946(GTF2I) 351-426; PF02946(GTF2I) 565-640; PF02946(GTF2I) 705-780; PF02946(GTF2I) 802-877	-	+	PHOSPHORYLATION; UBIQUITINATION	GTF2I(PF02946) UBIQUITINATION; GTF2I(PF02946) PHOSPHORYLATION
GTF3A	GTF3A	TF3A_HUMAN	GTF3A	HGNC:4662	365	+	PF13465(zf-H2C2_2) 56-83; PF13465(zf-H2C2_2) 86-113; PF00096(zf-C2H2) 132-156; PF00096(zf-C2H2) 162-186; PF13894(zf-C2H2_4) 189-213; PF00096(zf-C2H2) 218-239; PF13894(zf-C2H2_4) 246-271; PF13465(zf-H2C2_2) 262-289		?	+	ACETYLATION; PHOSPHORYLATION	zf-C2H2(PF00096) ACETYLATION	2.3.3.0.75		PIONEER
GTF3C1	GTF3C1	TF3C1_HUMAN	GTF3C1	HGNC:4664	2109	-		PF04182(B-block_TFIIIC) 174-250; Pfam-B_1402 602-2107	?	+	ACETYLATION; PHOSPHORYLATION; UBIQUITINATION	B-block_TFIIIC(PF04182) PHOSPHORYLATION; B-block_TFIIIC(PF04182) ACETYLATION; B-block_TFIIIC(PF04182) UBIQUITINATION
GTF3C2	GTF3C2	TF3C2_HUMAN	GTF3C2; KIAA0011	HGNC:4665	911	-		PF00400(WD40) 604-642	?	+	MONO-METHYLATION; PHOSPHORYLATION
GTF3C3	GTF3C3	TF3C3_HUMAN	GTF3C3	HGNC:4666	886	-		PF13414(TPR_11) 215-283; PF13181(TPR_8) 456-489; PF00515(TPR_1) 812-840	+	+	PHOSPHORYLATION; UBIQUITINATION	TPR_2(PF07719) PHOSPHORYLATION; Apc3 UBIQUITINATION; Apc3 PHOSPHORYLATION; TPR_2(PF07719) UBIQUITINATION
GTF3C4	GTF3C4	TF3C4_HUMAN	GTF3C4	HGNC:4667	822	-		PF12657(TFIIIC_delta) 61-254; Pfam-B_45233 615-724; PF12660(zf-TFIIIC) 733-822	?	+	PHOSPHORYLATION; UBIQUITINATION
GTF3C5	GTF3C5	TF3C5_HUMAN	GTF3C5; CDABP0017	HGNC:4668	519	-		PF09734(Tau95) 23-322	+	+	ACETYLATION; PHOSPHORYLATION; UBIQUITINATION	Tau95(PF09734) PHOSPHORYLATION; Tau95(PF09734) UBIQUITINATION
GZF1	GZF1	GZF1_HUMAN	GZF1; ZBTB23; ZNF336	HGNC:15808	711	+	PF13912(zf-C2H2_6) 317-342; PF00096(zf-C2H2) 348-371; PF13894(zf-C2H2_4) 377-400; PF13465(zf-H2C2_2) 421-446; PF13465(zf-H2C2_2) 449-474; PF13465(zf-H2C2_2) 477-502; PF13465(zf-H2C2_2) 505-530; PF13465(zf-H2C2_2) 533-558; PF13465(zf-H2C2_2) 561-586	PF00651(BTB) 21-133; Pfam-B_42159 612-709	-	+	ACETYLATION; PHOSPHORYLATION		2.3.3.0.92		PIONEER
H1F0	H1F0	H10_HUMAN	H1F0; H1FV	HGNC:4714	194	+	PF00538(Linker_histone) 24-97	Pfam-B_54602 121-193	+	+	ACETYLATION; MONO-METHYLATION; PHOSPHORYLATION; UBIQUITINATION	Linker_histone(PF00538) PHOSPHORYLATION; Linker_histone(PF00538) UBIQUITINATION; Linker_histone(PF00538) MONO-METHYLATION
H1FX	H1FX	H1X_HUMAN	H1FX	HGNC:4722	213	+	PF00538(Linker_histone) 44-118	Pfam-B_130629 134-202	+	+	ACETYLATION; MONO-METHYLATION; PHOSPHORYLATION; UBIQUITINATION	Linker_histone(PF00538) ACETYLATION; Linker_histone(PF00538) PHOSPHORYLATION; Linker_histone(PF00538) UBIQUITINATION
HABP4	HABP4	HABP4_HUMAN	HABP4	HGNC:17062	413	-		PF04774(HABP4_PAI-RBP1) 212-317	-	+	MONO-METHYLATION; PHOSPHORYLATION
HAND1	HAND1	HAND1_HUMAN	HAND1; BHLHA27; EHAND	HGNC:4807	215	+	PF00010(HLH) 95-147		-	+	PHOSPHORYLATION	HLH(PF00010) PHOSPHORYLATION	1.2.3.2.3		SETTLER
HAND2	HAND2	HAND2_HUMAN	HAND2; BHLHA26; DHAND	HGNC:4808	217	+	PF00010(HLH) 100-152		?	+	ACETYLATION; PHOSPHORYLATION; UBIQUITINATION	HLH(PF00010) PHOSPHORYLATION	1.2.3.2.4		SETTLER
HAX1	HAX1	HAX1_HUMAN	HAX1; HS1BP1	HGNC:16915	279	-		Pfam-B_2291 1-277	-	+	PHOSPHORYLATION; UBIQUITINATION
HBP1	HBP1	HBP1_HUMAN	HBP1	HGNC:23200	514	+	PF00505(HMG_box) 434-501	PF08517(AXH) 215-340	+	+	ACETYLATION; PHOSPHORYLATION; UBIQUITINATION	HMG_box(PF00505) PHOSPHORYLATION; MAT_Alpha1 ACETYLATION; MAT_Alpha1 PHOSPHORYLATION; AXH(PF08517) ACETYLATION	4.1.1.9.2	PB0028.1 Hbp1_1	Negative Migrant
HBXAP	RSF1	RSF1_HUMAN	RSF1; HBXAP; XAP8	HGNC:18118	1441	-		Pfam-B_3872 211-474; Pfam-B_47258 570-883; PF00628(PHD) 893-941; Pfam-B_3872 942-1439	?	+	ACETYLATION; SUMOYLATION; PHOSPHORYLATION; UBIQUITINATION
HCFC1	HCFC1	HCFC1_HUMAN	HCFC1; HCF1; HFC1	HGNC:4839	2035	-		PF01344(Kelch_1) 32-71; PF13415(Kelch_3) 91-145; PF13415(Kelch_3) 146-208; PF13415(Kelch_3) 215-263; PF13415(Kelch_3) 264-330	+	+	O-GlcNAc; ACETYLATION; PHOSPHORYLATION; MONO-METHYLATION; DI-METHYLATION; UBIQUITINATION	Kelch_2 ACETYLATION; fn3 UBIQUITINATION; Kelch_2 PHOSPHORYLATION; fn3 PHOSPHORYLATION
HCLS1	HCLS1	HCLS1_HUMAN	HCLS1; HS1	HGNC:4844	486	-		PF02218(HS1_rep) 82-118; PF02218(HS1_rep) 119-155; PF02218(HS1_rep) 156-192; PF02218(HS1_rep) 193-217; PF00018(SH3_1) 434-479	+	+	ACETYLATION; PHOSPHORYLATION; UBIQUITINATION	HS1_rep(PF02218) PHOSPHORYLATION; HS1_rep(PF02218) ACETYLATION
HD	HTT	HD_HUMAN	HTT; HD; IT15	HGNC:4851	3142	-		Pfam-B_298 1-414; PF12372(DUF3652) 1511-1553; PF12372(DUF3652) 2196-2233	?	-
HDAC1	HDAC1	HDAC1_HUMAN	HDAC1; RPD3L1	HGNC:4852	482	-		PF00850(Hist_deacetyl) 17-320	-	+	METHYLATION; ACETYLATION; PHOSPHORYLATION; MONO-METHYLATION; SUMOYLATION; UBIQUITINATION	SDA1 ACETYLATION; Hist_deacetyl(PF00850) ACETYLATION; SDA1 PHOSPHORYLATION; Hist_deacetyl(PF00850) MONO-METHYLATION; Hist_deacetyl(PF00850) PHOSPHORYLATION; Hist_deacetyl(PF00850) UBIQUITINATION; SDA1 UBIQUITINATION; SDA1 SUMOYLATION; SDA1 METHYLATION
HDAC10	HDAC10	HDA10_HUMAN	HDAC10	HGNC:18128	669	-		PF00850(Hist_deacetyl) 14-322; Pfam-B_34070 396-660	?	+	PHOSPHORYLATION
HDAC11	HDAC11	HDA11_HUMAN	HDAC11	HGNC:19086	347	-		PF00850(Hist_deacetyl) 21-320	-	+	PHOSPHORYLATION; UBIQUITINATION	Hist_deacetyl(PF00850) UBIQUITINATION; Hist_deacetyl(PF00850) PHOSPHORYLATION
HDAC2	HDAC2	HDAC2_HUMAN	HDAC2	HGNC:4853	488	-		PF00850(Hist_deacetyl) 18-321	+	+	ACETYLATION; MONO-METHYLATION; SUMOYLATION; PHOSPHORYLATION; UBIQUITINATION	Hist_deacetyl(PF00850) UBIQUITINATION; Hist_deacetyl(PF00850) ACETYLATION; Hist_deacetyl(PF00850) PHOSPHORYLATION; Hist_deacetyl(PF00850) MONO-METHYLATION
HDAC3	HDAC3	HDAC3_HUMAN	HDAC3	HGNC:4854	428	-		PF00850(Hist_deacetyl) 9-315	+	+	PHOSPHORYLATION; UBIQUITINATION	Hist_deacetyl(PF00850) UBIQUITINATION
HDAC4	HDAC4	HDAC4_HUMAN	HDAC4; KIAA0288	HGNC:14063	1084	-		PF12203(HDAC4_Gln) 61-152; PF00850(Hist_deacetyl) 664-993; PF09757(Arb2) 1000-1059	+	+	ACETYLATION; SUMOYLATION; PHOSPHORYLATION	Hist_deacetyl(PF00850) PHOSPHORYLATION; Arb2(PF09757) PHOSPHORYLATION
HDAC5	HDAC5	HDAC5_HUMAN	HDAC5; KIAA0600	HGNC:14068	1122	-		PF12203(HDAC4_Gln) 66-133; PF00850(Hist_deacetyl) 693-1023	+	+	ACETYLATION; PHOSPHORYLATION	HDAC4_Gln(PF12203) PHOSPHORYLATION; Hist_deacetyl(PF00850) PHOSPHORYLATION; Arb2(PF09757) PHOSPHORYLATION
HDAC7A	HDAC7	HDAC7_HUMAN	HDAC9; HDAC7; HDAC7B; HDRP; KIAA0744; MITR	HGNC:14067	952	-		Pfam-B_58103 1-61; PF00850(Hist_deacetyl) 529-860	-	+	PHOSPHORYLATION; UBIQUITINATION	Hist_deacetyl(PF00850) UBIQUITINATION; Arb2(PF09757) PHOSPHORYLATION
HDAC8	HDAC8	HDAC8_HUMAN	HDAC8; HDACL1; CDA07	HGNC:13315	377	-		PF00850(Hist_deacetyl) 21-323	-	+	PHOSPHORYLATION; UBIQUITINATION	Hist_deacetyl(PF00850) UBIQUITINATION; Hist_deacetyl(PF00850) PHOSPHORYLATION
HDAC9	HDAC9	HDAC9_HUMAN	HDAC9; HDAC7; HDAC7B; HDRP; KIAA0744; MITR	HGNC:14065	1011	-		PF12203(HDAC4_Gln) 36-124; PF00850(Hist_deacetyl) 643-973; Pfam-B_99018 978-1009	+	+	PHOSPHORYLATION
HDGF	HDGF	HDGF_HUMAN	HDGF; HMG1L2	HGNC:4856	240	-		PF00855(PWWP) 9-81; Pfam-B_26491 108-135; Pfam-B_23394 136-238	+	+	ACETYLATION; SUMOYLATION; PHOSPHORYLATION; UBIQUITINATION	PWWP(PF00855) PHOSPHORYLATION; PWWP(PF00855) ACETYLATION; PWWP(PF00855) SUMOYLATION; PWWP(PF00855) UBIQUITINATION
HDGF2	-	HDGR2_HUMAN	HDGFRP2; HDGF2; UNQ785; PRO1604	-	671	-		PF00855(PWWP) 4-76; Pfam-B_193833 321-435; PF11467(LEDGF) 472-578	-	+	ACETYLATION; PHOSPHORYLATION; UBIQUITINATION	PWWP(PF00855) PHOSPHORYLATION; PWWP(PF00855) ACETYLATION; PWWP(PF00855) UBIQUITINATION
HELZ	HELZ	HELZ_HUMAN	HELZ; DRHC; KIAA0054	HGNC:16878	1942	-		Pfam-B_35770 1-149; PF00642(zf-CCCH) 179-205; PF13086(AAA_11) 641-761; PF13086(AAA_11) 749-833; PF13087(AAA_12) 840-1052	?	+	MONO-METHYLATION; PHOSPHORYLATION; UBIQUITINATION	UvrD-helicase PHOSPHORYLATION
HES1	HES1	HES1_HUMAN	HES1; BHLHB39; HL; HRY	HGNC:5192	280	+	PF00010(HLH) 35-92	PF07527(Hairy_orange) 108-150	?	+	PHOSPHORYLATION; UBIQUITINATION	HLH(PF00010) UBIQUITINATION; HLH(PF00010) PHOSPHORYLATION; Hairy_orange(PF07527) UBIQUITINATION	1.2.4.1.1		SETTLER
HES2	HES2	HES2_HUMAN	HES2; BHLHB40	HGNC:16005	173	+	PF00010(HLH) 14-71	PF07527(Hairy_orange) 84-126; Pfam-B_185611 137-172	?	-			1.2.4.1.2		SETTLER
HES4	HES4	HES4_HUMAN	HES4; BHLHB42	HGNC:24149	221	+	PF00010(HLH) 35-92	PF07527(Hairy_orange) 108-150	+	+	ACETYLATION; PHOSPHORYLATION	HLH(PF00010) PHOSPHORYLATION	1.2.4.1.4		SETTLER
HES6	HES6	HES6_HUMAN	HES6; BHLHB41	HGNC:18254	224	+	PF00010(HLH) 26-77	PF07527(Hairy_orange) 94-136	+	+	PHOSPHORYLATION		1.2.4.1.6		SETTLER
HES7	HES7	HES7_HUMAN	HES7; BHLHB37	HGNC:15977	225	+	PF00010(HLH) 14-69	Pfam-B_102178 134-223	?	-			1.2.4.1.7		SETTLER
HESX1	HESX1	HESX1_HUMAN	HESX1; HANF	HGNC:4877	185	+	PF00046(Homeobox) 109-165	Pfam-B_49511 13-47	+	+	PHOSPHORYLATION		3.1.3.10.1	MF0010.1 Homeobox-class	Negative Migrant
HEXIM1	HEXIM1	HEXI1_HUMAN	HEXIM1; CLP1; EDG1; HIS1; MAQ1	HGNC:24953	359	-		Pfam-B_12541 1-358	-	+	ACETYLATION; UBIQUITINATION; PHOSPHORYLATION; METHYLATION
HEY1	HEY1	HEY1_HUMAN	HEY1; BHLHB31; CHF2; HERP2; HESR1; HRT1	HGNC:4880	304	+	PF00010(HLH) 50-105	PF07527(Hairy_orange) 121-165	-	+	ACETYLATION; PHOSPHORYLATION	HLH(PF00010) ACETYLATION; HLH(PF00010) PHOSPHORYLATION	1.2.4.1.8		SETTLER
HEY2	HEY2	HEY2_HUMAN	HEY2; BHLHB32; CHF1; GRL; HERP; HERP1; HRT2	HGNC:4881	337	+	PF00010(HLH) 49-104	PF07527(Hairy_orange) 120-164	-	+	ACETYLATION; PHOSPHORYLATION	Hairy_orange(PF07527) PHOSPHORYLATION; HLH(PF00010) ACETYLATION; HLH(PF00010) PHOSPHORYLATION	1.2.4.1.9		SETTLER
HEYL	HEYL	HEYL_HUMAN	HEYL; BHLHB33; HRT3	HGNC:4882	328	+	PF00010(HLH) 44-99	PF07527(Hairy_orange) 115-160	+	+	ACETYLATION; PHOSPHORYLATION; UBIQUITINATION	HLH(PF00010) UBIQUITINATION; HLH(PF00010) ACETYLATION	1.2.4.1.10		SETTLER
HHEX	HHEX	HHEX_HUMAN	HHEX; HEX; PRH; PRHX	HGNC:4901	270	+	PF00046(Homeobox) 138-194		-	+	PHOSPHORYLATION; UBIQUITINATION	ArsC PHOSPHORYLATION; CNP1 PHOSPHORYLATION; Homeobox(PF00046) PHOSPHORYLATION	3.1.2.8.1	MF0010.1 Homeobox-class	Negative Migrant
HIC1	HIC1	HIC1_HUMAN	HIC1; ZBTB29	HGNC:4909	733	+	PF13894(zf-C2H2_4) 419-460; PF00096(zf-C2H2) 507-529; PF13465(zf-H2C2_2) 549-574; PF13465(zf-H2C2_2) 577-602	PF00651(BTB) 37-153; Pfam-B_73064 301-409	?	+	ACETYLATION; SUMOYLATION; PHOSPHORYLATION		2.3.4.17.1		PIONEER
HIC2	HIC2	HIC2_HUMAN	HIC2; HRG22; KIAA1020; ZBTB30	HGNC:18595	615	+	PF13894(zf-C2H2_4) 442-465; PF00096(zf-C2H2) 505-527; PF13465(zf-H2C2_2) 547-572; PF13465(zf-H2C2_2) 575-600	PF00651(BTB) 36-143; Pfam-B_58540 152-315	?	+	PHOSPHORYLATION		2.3.4.17.2		PIONEER
HIF1A	HIF1A	HIF1A_HUMAN	HIF1A; BHLHE78; MOP1; PASD8	HGNC:4910	826	-		PF00989(PAS) 90-189; PF08447(PAS_3) 252-339; PF11413(HIF-1) 549-582; PF08778(HIF-1a_CTAD) 787-826	-	+	ACETYLATION; SUMOYLATION; PHOSPHORYLATION; UBIQUITINATION	HLH(PF00010) UBIQUITINATION; PAS(PF00989) UBIQUITINATION; PAS(PF00989) PHOSPHORYLATION; HLH(PF00010) PHOSPHORYLATION; HIF-1(PF11413) PHOSPHORYLATION; HLH(PF00010) ACETYLATION; PAS_3(PF08447) UBIQUITINATION; HIF-1a_CTAD(PF08778) PHOSPHORYLATION	1.2.5.1.5	MA0259.1 HIF1A::ARNT	Positive Migrant
HIF1AN	HIF1AN	HIF1N_HUMAN	HIF1AN; FIH1	HGNC:17113	349	-		PF13621(Cupin_8) 48-302	?	+	PHOSPHORYLATION; UBIQUITINATION
HIF3A	HIF3A	HIF3A_HUMAN	HIF3A; BHLHE17; MOP7; PASD7	HGNC:15825	669	-		PF00989(PAS) 89-176; PF08447(PAS_3) 251-338; PF11413(HIF-1) 477-510	-	+	UBIQUITINATION		1.2.5.1.6		SETTLER
HIP2	UBE2K	UBE2K_HUMAN	UBE2K; HIP2; LIG	HGNC:4914	200	-		PF00179(UQ_con) 8-149; PF00627(UBA) 161-197	-	+	ACETYLATION; SUMOYLATION; UBIQUITINATION	UQ_con(PF00179) SUMOYLATION; UQ_con(PF00179) ACETYLATION; UBA(PF00627) UBIQUITINATION; UQ_con(PF00179) UBIQUITINATION
HIPK2	HIPK2	HIPK2_HUMAN	HIPK2	HGNC:14402	1198	-		PF00069(Pkinase) 199-527; Pfam-B_34589 660-688; Pfam-B_2273 734-1196	?	+	SUMOYLATION; PHOSPHORYLATION; UBIQUITINATION	Pkinase(PF00069) PHOSPHORYLATION; Pkinase(PF00069) UBIQUITINATION
HIRA	HIRA	HIRA_HUMAN	HIRA; DGCR1; HIR; TUPLE1	HGNC:4916	1017	-		PF00400(WD40) 5-44; PF00400(WD40) 60-98; PF00400(WD40) 121-159; PF00400(WD40) 164-202; PF00400(WD40) 258-312; PF09453(HIRA_B) 448-471; PF07569(Hira) 763-962	-	+	ACETYLATION; PHOSPHORYLATION; UBIQUITINATION	WD40(PF00400) UBIQUITINATION; Hira(PF07569) PHOSPHORYLATION
HIST1H1B	HIST1H1B	H15_HUMAN	HIST1H1B; H1F5	HGNC:4719	226	+	PF00538(Linker_histone) 39-112	Pfam-B_185698 131-189	?	+	ACETYLATION; MONO-METHYLATION; DI-METHYLATION; PHOSPHORYLATION; UBIQUITINATION	Linker_histone(PF00538) ACETYLATION; Linker_histone(PF00538) PHOSPHORYLATION; Linker_histone(PF00538) UBIQUITINATION
HIST1H1C	HIST1H1C	H12_HUMAN	HIST1H1C; H1F2	HGNC:4716	213	+	PF00538(Linker_histone) 36-109	Pfam-B_111604 121-179; Pfam-B_394425 181-212	-	+	ACETYLATION; MONO-METHYLATION; DI-METHYLATION; PHOSPHORYLATION; UBIQUITINATION	Linker_histone(PF00538) ACETYLATION; Linker_histone(PF00538) PHOSPHORYLATION; Linker_histone(PF00538) UBIQUITINATION; Linker_histone(PF00538) MONO-METHYLATION
HIST1H1D	HIST1H1D	H13_HUMAN	HIST1H1D; H1F3	HGNC:4717	221	+	PF00538(Linker_histone) 37-110	Pfam-B_76658 154-219	?	+	ACETYLATION; MONO-METHYLATION; PHOSPHORYLATION; UBIQUITINATION	Linker_histone(PF00538) ACETYLATION; Linker_histone(PF00538) PHOSPHORYLATION; Linker_histone(PF00538) UBIQUITINATION; Linker_histone(PF00538) MONO-METHYLATION
HIST1H1E	HIST1H1E	H14_HUMAN	HIST1H1E; H1F4	HGNC:4718	219	+	PF00538(Linker_histone) 36-109		?	+	METHYLATION; ACETYLATION; PHOSPHORYLATION; TRI-METHYLATION; MONO-METHYLATION; DI-METHYLATION; UBIQUITINATION	Linker_histone(PF00538) ACETYLATION; Linker_histone(PF00538) PHOSPHORYLATION; Linker_histone(PF00538) UBIQUITINATION; Linker_histone(PF00538) MONO-METHYLATION
HIST1H1T	HIST1H1T	H1T_HUMAN	HIST1H1T; H1FT; H1T	HGNC:4720	207	+	PF00538(Linker_histone) 41-113		?	+	ACETYLATION; PHOSPHORYLATION; UBIQUITINATION	Linker_histone(PF00538) ACETYLATION; Linker_histone(PF00538) PHOSPHORYLATION; Linker_histone(PF00538) UBIQUITINATION
HIST1H2BB	HIST1H2BB	H2B1B_HUMAN	HIST1H2BB; H2BFF	HGNC:4751	126	+	PF00125(Histone) 32-102		?	+	O-GlcNAc; METHYLATION; ACETYLATION; PHOSPHORYLATION; DI-METHYLATION; UBIQUITINATION	Histone(PF00125) ACETYLATION; Histone(PF00125) DI-METHYLATION; Histone(PF00125) PHOSPHORYLATION; Histone(PF00125) METHYLATION; Histone(PF00125) UBIQUITINATION
HIST1H2BC	HIST1H2BC	H2B1C_HUMAN	HIST1H2BC; H2BFL; HIST1H2BE1; H2BFH; HIST1H2BF1; H2BFG; HIST1H2BG1; H2BFA; HIST1H2BI1; H2BFK	HGNC:4757	126	+	PF00125(Histone) 32-102		?	+	ACETYLATION; MONO-METHYLATION; PHOSPHORYLATION; UBIQUITINATION	Histone(PF00125) ACETYLATION; Histone(PF00125) PHOSPHORYLATION; Histone(PF00125) UBIQUITINATION
HIST1H2BD	HIST1H2BD	H2B1D_HUMAN	HIST1H2BD; H2BFB; HIRIP2	HGNC:4747	126	+	PF00125(Histone) 32-102		?	+	ACETYLATION; PHOSPHORYLATION; UBIQUITINATION	Histone(PF00125) ACETYLATION; Histone(PF00125) PHOSPHORYLATION; Histone(PF00125) UBIQUITINATION
HIST1H2BE	HIST1H2BE	H2B1C_HUMAN	HIST1H2BC; H2BFL; HIST1H2BE1; H2BFH; HIST1H2BF1; H2BFG; HIST1H2BG1; H2BFA; HIST1H2BI1; H2BFK	HGNC:4753	126	+	PF00125(Histone) 32-102		?	+	ACETYLATION; MONO-METHYLATION; PHOSPHORYLATION; UBIQUITINATION	Histone(PF00125) ACETYLATION; Histone(PF00125) PHOSPHORYLATION; Histone(PF00125) UBIQUITINATION
HIST1H2BG	HIST1H2BG	H2B1C_HUMAN	HIST1H2BC; H2BFL; HIST1H2BE1; H2BFH; HIST1H2BF1; H2BFG; HIST1H2BG1; H2BFA; HIST1H2BI1; H2BFK	HGNC:4746	126	+	PF00125(Histone) 32-102		?	+	ACETYLATION; MONO-METHYLATION; PHOSPHORYLATION; UBIQUITINATION	Histone(PF00125) ACETYLATION; Histone(PF00125) PHOSPHORYLATION; Histone(PF00125) UBIQUITINATION
HIST1H2BH	HIST1H2BH	H2B1H_HUMAN	HIST1H2BH; H2BFJ	HGNC:4755	126	+	PF00125(Histone) 32-102		?	+	ACETYLATION; PHOSPHORYLATION; UBIQUITINATION	Histone(PF00125) ACETYLATION; Histone(PF00125) PHOSPHORYLATION; Histone(PF00125) UBIQUITINATION
HIST1H2BJ	HIST1H2BJ	H2B1J_HUMAN	HIST1H2BJ; H2BFR	HGNC:4761	126	+	PF00125(Histone) 32-102		+	+	MONO-METHYLATION; PHOSPHORYLATION; UBIQUITINATION
HIST1H2BN	HIST1H2BN	H2B1N_HUMAN	HIST1H2BN; H2BFD	HGNC:4749	126	+	PF00125(Histone) 32-102		+	+	ACETYLATION; PHOSPHORYLATION; UBIQUITINATION	Histone(PF00125) ACETYLATION; Histone(PF00125) PHOSPHORYLATION; Histone(PF00125) UBIQUITINATION
HIST2H2BE	HIST2H2BE	H2B2E_HUMAN	HIST2H2BE; H2BFQ	HGNC:4760	126	+	PF00125(Histone) 32-102		?	+	ACETYLATION; MONO-METHYLATION; PHOSPHORYLATION; UBIQUITINATION	Histone(PF00125) ACETYLATION; Histone(PF00125) PHOSPHORYLATION; Histone(PF00125) UBIQUITINATION
HIVEP1	HIVEP1	ZEP1_HUMAN	HIVEP1; ZNF40	HGNC:4920	2718	+	PF13465(zf-H2C2_2) 420-445; PF13465(zf-H2C2_2) 2102-2127	Pfam-B_26557 1-307; Pfam-B_1654 513-2064	?	+	ACETYLATION; O-GlcNAc; PHOSPHORYLATION; UBIQUITINATION		2.3.4.0.15		PIONEER
HIVEP2	HIVEP2	ZEP2_HUMAN	ZNF644; KIAA1221; ZEP2	HGNC:4921	2446	+	PF13465(zf-H2C2_2) 203-228; PF13465(zf-H2C2_2) 1813-1838	Pfam-B_1654 375-1775; Pfam-B_54948 1869-1990; Pfam-B_8392 2089-2444	?	+	ACETYLATION; PHOSPHORYLATION; UBIQUITINATION	zf-C2H2(PF00096) PHOSPHORYLATION	2.3.4.0.76		PIONEER
HIVEP3	HIVEP3	ZEP3_HUMAN	HIVEP3; KBP1; KIAA1555; KRC; ZAS3	HGNC:13561	2406	+	PF13465(zf-H2C2_2) 206-231; PF13465(zf-H2C2_2) 1768-1793	Pfam-B_272984 1-149; Pfam-B_85992 271-369; Pfam-B_1654 371-729; Pfam-B_1654 731-1059; Pfam-B_1654 1061-1309; Pfam-B_1654 1311-1589; Pfam-B_1654 1591-1719; Pfam-B_8392 1831-2405	?	+	ACETYLATION; PHOSPHORYLATION	zf-C2H2(PF00096) PHOSPHORYLATION	2.3.4.5.3		PIONEER
HKR1	HKR1	HKR1_HUMAN	HKR1; ZNF875	HGNC:4928	659	+	PF13465(zf-H2C2_2) 293-312; PF13465(zf-H2C2_2) 315-340; PF13465(zf-H2C2_2) 343-367; PF13465(zf-H2C2_2) 371-396; PF13465(zf-H2C2_2) 399-424; PF13465(zf-H2C2_2) 427-452; PF13465(zf-H2C2_2) 483-508; PF13465(zf-H2C2_2) 511-536; PF13465(zf-H2C2_2) 540-564; PF13465(zf-H2C2_2) 593-618; PF13465(zf-H2C2_2) 621-646	PF01352(KRAB) 33-73	-	+	PHOSPHORYLATION	KRAB(PF01352) PHOSPHORYLATION; zf-C2H2(PF00096) PHOSPHORYLATION	2.3.3.61.2		PIONEER
HKR2	ZSCAN22	ZSC22_HUMAN	ZSCAN22; HKR2; ZNF50	HGNC:4929	491	+	PF13465(zf-H2C2_2) 282-307; PF13465(zf-H2C2_2) 310-335; PF00096(zf-C2H2) 352-374; PF13465(zf-H2C2_2) 394-419; PF13465(zf-H2C2_2) 422-447; PF13465(zf-H2C2_2) 450-475	PF02023(SCAN) 43-137	?	+	PHOSPHORYLATION	CxxC_CxxC_SSSS PHOSPHORYLATION	2.3.3.0.70		POSITIVE MIGRANT
HKR3	ZBTB48	ZBT48_HUMAN	ZBTB48; HKR3; ZNF855	HGNC:4930	688	+	PF00096(zf-C2H2) 319-342; PF13465(zf-H2C2_2) 364-387; PF13465(zf-H2C2_2) 392-418; PF13465(zf-H2C2_2) 450-476; PF13465(zf-H2C2_2) 479-504; PF13465(zf-H2C2_2) 507-532; PF13465(zf-H2C2_2) 536-561; PF13465(zf-H2C2_2) 564-589	PF00651(BTB) 16-119; Pfam-B_50372 182-239	?	-			2.3.3.0.102		POSITIVE MIGRANT
HLF	HLF	HLF_HUMAN	HLF	HGNC:4977	295	+	PF07716(bZIP_2) 224-277		+	-			1.1.8.2.2	MF0006.1 bZIP-cEBP-like-subclass	Negative Migrant
HLX1	HLX	HLX_HUMAN	HLX; HLX1	HGNC:4978	488	+	PF00046(Homeobox) 277-333	Pfam-B_21541 1-203; Pfam-B_74124 415-484	?	+	PHOSPHORYLATION; UBIQUITINATION		3.1.2.9.1	MF0010.1 Homeobox-class	Negative Migrant
HLXB9	MNX1	MNX1_HUMAN	MNX1; HLXB9	HGNC:4979	401	+	PF00046(Homeobox) 242-298	Pfam-B_30462 1-169	?	+	PHOSPHORYLATION		3.1.1.13.1	MF0010.1 Homeobox-class	Negative Migrant
HMBOX1	HMBOX1	HMBX1_HUMAN	HMBOX1	HGNC:26137	420	+	PF04814(HNF-1_N) 19-231; PF00046(Homeobox) 268-339		-	+	PHOSPHORYLATION; UBIQUITINATION	CUT(PF02376) PHOSPHORYLATION; HTH_3(PF01381) PHOSPHORYLATION; HNF-1_N(PF04814) PHOSPHORYLATION; Homeobox(PF00046) PHOSPHORYLATION; Homeobox(PF00046) UBIQUITINATION	3.1.10.7.3	PH0040.1 Hmbox1	Negative Migrant
HMG20A	HMG20A	HM20A_HUMAN	HMG20A; HMGX1; HMGXB1	HGNC:5001	347	+	PF00505(HMG_box) 103-171		+	+	PHOSPHORYLATION	HMG_box(PF00505) PHOSPHORYLATION	4.1.2.0.6		NEGATIVE MIGRANT
HMG20B	HMG20B	HM20B_HUMAN	HMG20B; BRAF35; HMGX2; HMGXB2; SMARCE1R	HGNC:5002	317	+	PF00505(HMG_box) 70-138		-	+	ACETYLATION; PHOSPHORYLATION	OmpH PHOSPHORYLATION	4.1.2.0.7		NEGATIVE MIGRANT
HMG2L1	HMGXB4	HMGX4_HUMAN	HMGXB4; HMG2L1; HMGBCG	HGNC:5003	601	+	PF00505(HMG_box) 407-473	PF13775(DUF4171) 107-233	?	+	PHOSPHORYLATION		4.1.4.0.2		NEGATIVE MIGRANT
HMGA1	HMGA1	HMGA1_HUMAN	HMGA1; HMGIY	HGNC:5010	107	+	PF02178(AT_hook) 23-34; PF02178(AT_hook) 55-67; PF02178(AT_hook) 81-93		-	+	METHYLATION; ACETYLATION; PHOSPHORYLATION; MONO-METHYLATION; DI-METHYLATION; UBIQUITINATION	FCP1_C(PF09309) ACETYLATION; FCP1_C(PF09309) MONO-METHYLATION; FCP1_C(PF09309) PHOSPHORYLATION; FCP1_C(PF09309) METHYLATION; AT_hook(PF02178) PHOSPHORYLATION; FCP1_C(PF09309) DI-METHYLATION; AT_hook(PF02178) DI-METHYLATION; AT_hook(PF02178) UBIQUITINATION; AT_hook(PF02178) METHYLATION; AT_hook(PF02178) ACETYLATION; AT_hook(PF02178) MONO-METHYLATION	8.2.1.0.1	MA0045.1 HMG-I/Y	Negative Migrant
HMGA2	HMGA2	HMGA2_HUMAN	HMGA2; HMGIC	HGNC:5009	109	+	PF02178(AT_hook) 26-38; PF02178(AT_hook) 46-58; PF02178(AT_hook) 74-86		?	+	ACETYLATION; PHOSPHORYLATION; UBIQUITINATION	AT_hook(PF02178) ACETYLATION; AT_hook(PF02178) UBIQUITINATION	8.2.1.0.2		SETTLER
HMGB2	HMGB2	HMGB2_HUMAN	HMGB2; HMG2	HGNC:5000	209	+	PF09011(HMG_box_2) 6-75; PF00505(HMG_box) 95-163		-	+	ACETYLATION; DI-METHYLATION; PHOSPHORYLATION; UBIQUITINATION	HMG_box(PF00505) ACETYLATION; HMG_box(PF00505) DI-METHYLATION; HMG_box(PF00505) PHOSPHORYLATION; HMG_box(PF00505) UBIQUITINATION
HMGB3	HMGB3	HMGB3_HUMAN	HMGB3; HMG2A; HMG4	HGNC:5004	200	+	PF09011(HMG_box_2) 6-75; PF00505(HMG_box) 93-161		-	+	ACETYLATION; PHOSPHORYLATION; UBIQUITINATION	HMG_box(PF00505) ACETYLATION; HMG_box(PF00505) PHOSPHORYLATION; HMG_box(PF00505) UBIQUITINATION
HMGB4	HMGB4	HMGB4_HUMAN	HMGB4	HGNC:24954	186	+	PF09011(HMG_box_2) 7-75; PF00505(HMG_box) 93-161		-	+	PHOSPHORYLATION; UBIQUITINATION	HMG_box(PF00505) PHOSPHORYLATION
HMGN1	HMGN1	HMGN1_HUMAN	HMGN1; HMG14	HGNC:4984	100	-		PF01101(HMG14_17) 2-96	+	+	ACETYLATION; PHOSPHORYLATION; UBIQUITINATION	HMG14_17(PF01101) PHOSPHORYLATION; HMG14_17(PF01101) UBIQUITINATION; HMG14_17(PF01101) ACETYLATION
HMGN2	HMGN2	HMGN2_HUMAN	HMGN2; HMG17	HGNC:4986	90	-		PF01101(HMG14_17) 2-90	-	+	ACETYLATION; PHOSPHORYLATION; UBIQUITINATION	HMG14_17(PF01101) PHOSPHORYLATION; HMG14_17(PF01101) UBIQUITINATION; HMG14_17(PF01101) ACETYLATION
HMGN3	HMGN3	HMGN3_HUMAN	HMGN3; TRIP7; PNAS-24	HGNC:12312	99	-		PF01101(HMG14_17) 2-98	?	+	ACETYLATION; PHOSPHORYLATION; UBIQUITINATION	HMG14_17(PF01101) PHOSPHORYLATION; HMG14_17(PF01101) UBIQUITINATION; HMG14_17(PF01101) ACETYLATION
HMGN4	HMGN4	HMGN4_HUMAN	HMGN4; HMG17L3; NHC	HGNC:4989	90	-		PF01101(HMG14_17) 2-90	+	+	ACETYLATION; PHOSPHORYLATION	HMG14_17(PF01101) PHOSPHORYLATION; HMG14_17(PF01101) ACETYLATION
HMX1	HMX1	HMX1_HUMAN	HMX1; H6	HGNC:5017	348	+	PF00046(Homeobox) 204-260	Pfam-B_30289 1-119; Pfam-B_30289 121-179; Pfam-B_172953 291-347	?	+	PHOSPHORYLATION	Homeobox(PF00046) PHOSPHORYLATION	3.1.2.18.1	PH0041.1 Hmx1	Negative Migrant
HNF4A	HNF4A	HNF4A_HUMAN	HNF4A; HNF4; NR2A1; TCF14	HGNC:5024	474	+	PF00105(zf-C4) 58-127	PF00104(Hormone_recep) 166-361; Pfam-B_15356 398-472	+	+	ACETYLATION; PHOSPHORYLATION; UBIQUITINATION	zf-C4(PF00105) ACETYLATION; zf-C4(PF00105) PHOSPHORYLATION; Foamy_virus_ENV PHOSPHORYLATION; Hormone_recep(PF00104) PHOSPHORYLATION; Foamy_virus_ENV ACETYLATION; Hormone_recep(PF00104) UBIQUITINATION; Se-cys_synth_N PHOSPHORYLATION	2.1.3.2.1	MF0004.1 Nuclear-Receptor-class	Positive Migrant
HNF4G	HNF4G	HNF4G_HUMAN	HNF4G; NR2A2	HGNC:5026	408	+	PF00105(zf-C4) 10-79	PF00104(Hormone_recep) 118-312	+	+	ACETYLATION; PHOSPHORYLATION	zf-C4(PF00105) ACETYLATION; zf-C4(PF00105) PHOSPHORYLATION	2.1.3.2.2	MF0004.1 Nuclear-Receptor-class	Positive Migrant
HNRNPG-T	RBMXL2	RMXL2_HUMAN	RBMXL2; HNRNPGT; HNRNPG-T	HGNC:17886	392	-		PF08081(RBM1CTR) 1-1; PF00076(RRM_1) 1-1; PF08081(RBM1CTR) 1-1; PF00076(RRM_1) 1-1	-	-
HNRPAB	HNRNPAB	ROAA_HUMAN	HNRNPAB; ABBP1; HNRPAB	HGNC:5034	332	-		PF08143(CBFNT) 1-70; PF00076(RRM_1) 71-140; PF00076(RRM_1) 155-225	+	-
HNRPD	HNRNPD	HNRPD_HUMAN	HNRNPD; AUF1; HNRPD	HGNC:5036	355	-		PF08143(CBFNT) 1-79; PF00076(RRM_1) 99-168; PF00076(RRM_1) 184-254	-	-
HNRPK	HNRNPK	HNRPK_HUMAN	HNRNPK; HNRPK	HGNC:5044	463	-		PF08067(ROKNT) 1-43; PF00013(KH_1) 44-104; PF00013(KH_1) 146-209; PF00013(KH_1) 389-451	-	-
HNRPR	HNRNPR	HNRPR_HUMAN	HNRNPR; HNRPR	HGNC:5047	633	-		PF00076(RRM_1) 167-235; PF00076(RRM_1) 248-315; PF00076(RRM_1) 343-405	-	-
HNRPUL1	HNRNPUL1	HNRL1_HUMAN	HNRNPUL1; E1BAP5; HNRPUL1	HGNC:17011	856	+	PF02037(SAP) 3-37	PF00622(SPRY) 254-387; PF13671(AAA_33) 423-568; Pfam-B_139912 636-666; Pfam-B_8416 755-854	+	-
HOP	HOPX	HOP_HUMAN	HOPX; HOD; HOP; LAGY; NECC1; OB1	HGNC:24961	73	+	PF00046(Homeobox) 5-60		+	-			3.1.3.11.1	MF0010.1 Homeobox-class	Negative Migrant
HOXA1	HOXA1	HXA1_HUMAN	HOXA1; HOX1F	HGNC:5099	335	+	PF00046(Homeobox) 230-286	Pfam-B_3844 1-178	-	+	PHOSPHORYLATION	Homeobox(PF00046) PHOSPHORYLATION	3.1.1.1.1	PH0045.1 Hoxa1	Negative Migrant
HOXA10	HOXA10	HXA10_HUMAN	HOXA10; HOX1H	HGNC:5100	410	+	PF00046(Homeobox) 337-393	Pfam-B_1088 21-312	+	+	PHOSPHORYLATION; UBIQUITINATION	Homeobox(PF00046) PHOSPHORYLATION; Homeobox(PF00046) UBIQUITINATION	3.1.1.8.5	PH0046.1 Hoxa10	Negative Migrant
HOXA11	HOXA11	HXA11_HUMAN	HOXA11; HOX1I	HGNC:5101	313	+	PF00046(Homeobox) 242-298	PF12045(DUF3528) 25-174	-	+	UBIQUITINATION	DUF3528(PF12045) UBIQUITINATION	3.1.1.8.8	PH0047.1 Hoxa11	Negative Migrant
HOXA13	HOXA13	HXA13_HUMAN	HOXA13; HOX1J	HGNC:5102	388	+	PF00046(Homeobox) 323-379	PF12284(HoxA13_N) 69-143; PF12284(HoxA13_N) 113-224	?	+	PHOSPHORYLATION; UBIQUITINATION	HoxA13_N(PF12284) PHOSPHORYLATION; Homeobox(PF00046) PHOSPHORYLATION; Homeobox(PF00046) UBIQUITINATION	3.1.1.8.13	PH0048.1 Hoxa13	Negative Migrant
HOXA2	HOXA2	HXA2_HUMAN	HOXA2; HOX1K	HGNC:5103	376	+	PF00046(Homeobox) 144-200		?	+	ACETYLATION; PHOSPHORYLATION	Homeobox(PF00046) ACETYLATION	3.1.1.2.1	MF0010.1 Homeobox-class	Negative Migrant
HOXA3	HOXA3	HXA3_HUMAN	HOXA3; HOX1E	HGNC:5104	443	+	PF00046(Homeobox) 192-248	Pfam-B_31636 80-138; PF13293(DUF4074) 376-441	+	+	PHOSPHORYLATION	Homeobox(PF00046) PHOSPHORYLATION	3.1.1.3.1	PB0135.1 Hoxa3_2	Negative Migrant
HOXA4	HOXA4	HXA4_HUMAN	HOXA4; HOX1D	HGNC:5105	320	+	PF00046(Homeobox) 216-272	Pfam-B_10880 1-175	?	+	PHOSPHORYLATION	Homeobox(PF00046) PHOSPHORYLATION	3.1.1.4.1	PH0051.1 Hoxa4	Negative Migrant
HOXA5	HOXA5	HXA5_HUMAN	HOXA5; HOX1C	HGNC:5106	270	+	PF00046(Homeobox) 196-252		+	+	PHOSPHORYLATION; UBIQUITINATION	Homeobox(PF00046) PHOSPHORYLATION; Homeobox(PF00046) UBIQUITINATION	3.1.1.5.1	MF0010.1 Homeobox-class	Negative Migrant
HOXA6	HOXA6	HXA6_HUMAN	HOXA6; HOX1B	HGNC:5107	233	+	PF00046(Homeobox) 156-212	Pfam-B_7124 1-130	?	+	UBIQUITINATION	Homeobox(PF00046) UBIQUITINATION	3.1.1.6.1	PH0053.1 Hoxa6	Negative Migrant
HOXA7	HOXA7	HXA7_HUMAN	HOXA7; HOX1A	HGNC:5108	230	+	PF00046(Homeobox) 131-187	Pfam-B_28569 1-124	-	+	PHOSPHORYLATION; UBIQUITINATION	HemY_N PHOSPHORYLATION; Rtt106(PF08512) PHOSPHORYLATION; Ribosomal_60s PHOSPHORYLATION; VID27 PHOSPHORYLATION; Homeobox(PF00046) UBIQUITINATION	3.1.1.6.4	PH0054.1 Hoxa7_1	Negative Migrant
HOXA9	HOXA9	HXA9_HUMAN	HOXA9; HOX1G	HGNC:5109	272	+	PF00046(Homeobox) 207-263	PF04617(Hox9_act) 1-193	?	+	PHOSPHORYLATION; UBIQUITINATION	Hox9_act(PF04617) PHOSPHORYLATION; Homeobox(PF00046) UBIQUITINATION	3.1.1.8.1	MF0010.1 Homeobox-class	Negative Migrant
HOXB1	HOXB1	HXB1_HUMAN	HOXB1; HOX2I	HGNC:5111	301	+	PF00046(Homeobox) 205-260	Pfam-B_3844 1-190	?	+	ACETYLATION		3.1.1.1.2	MF0010.1 Homeobox-class	Negative Migrant
HOXB13	HOXB13	HXB13_HUMAN	HOXB13	HGNC:5112	284	+	PF00046(Homeobox) 217-273	PF12284(HoxA13_N) 9-123	+	+	ACETYLATION; PHOSPHORYLATION	Homeobox(PF00046) ACETYLATION; Homeobox(PF00046) PHOSPHORYLATION	3.1.1.8.14	PH0057.1 Hoxb13	Negative Migrant
HOXB2	HOXB2	HXB2_HUMAN	HOXB2; HOX2H	HGNC:5113	356	+	PF00046(Homeobox) 144-200	Pfam-B_76131 1-87	?	+	PHOSPHORYLATION	Homeobox(PF00046) PHOSPHORYLATION	3.1.1.2.2	MF0010.1 Homeobox-class	Negative Migrant
HOXB3	HOXB3	HXB3_HUMAN	HOXB3; HOX2G	HGNC:5114	431	+	PF00046(Homeobox) 189-245	PF13293(DUF4074) 364-429	-	+	PHOSPHORYLATION	Homeobox(PF00046) PHOSPHORYLATION	3.1.1.3.2	MF0010.1 Homeobox-class	Negative Migrant
HOXB4	HOXB4	HXB4_HUMAN	HOXB4; HOX2F	HGNC:5115	251	+	PF00046(Homeobox) 163-219	Pfam-B_10880 1-131	-	+	PHOSPHORYLATION		3.1.1.4.2	MF0010.1 Homeobox-class	Negative Migrant
HOXB5	HOXB5	HXB5_HUMAN	HOXB5; HOX2A	HGNC:5116	269	+	PF00046(Homeobox) 195-251		-	+	PHOSPHORYLATION; UBIQUITINATION	Homeobox(PF00046) PHOSPHORYLATION; Homeobox(PF00046) UBIQUITINATION	3.1.1.5.2	MF0010.1 Homeobox-class	Negative Migrant
HOXB6	HOXB6	HXB6_HUMAN	HOXB6; HOX2B	HGNC:5117	224	+	PF00046(Homeobox) 147-203	Pfam-B_7124 1-37	+	+	PHOSPHORYLATION		3.1.1.6.2	PH0061.1 Hoxb6	Negative Migrant
HOXB7	HOXB7	HXB7_HUMAN	HOXB7; HOX2C	HGNC:5118	217	+	PF00046(Homeobox) 138-194	Pfam-B_16007 1-118	-	+	PHOSPHORYLATION; UBIQUITINATION	Homeobox(PF00046) UBIQUITINATION	3.1.1.6.5	PH0062.1 Hoxb7	Negative Migrant
HOXB8	HOXB8	HXB8_HUMAN	HOXB8; HOX2D	HGNC:5119	243	+	PF00046(Homeobox) 147-203		-	+	ACETYLATION; PHOSPHORYLATION		3.1.1.7.1	PH0063.1 Hoxb8	Negative Migrant
HOXB9	HOXB9	HXB9_HUMAN	HOXB9; HOX2E	HGNC:5120	250	+	PF00046(Homeobox) 186-242	PF04617(Hox9_act) 1-172	+	+	ACETYLATION; PHOSPHORYLATION	Hox9_act(PF04617) ACETYLATION; Homeobox(PF00046) ACETYLATION; Hox9_act(PF04617) PHOSPHORYLATION; Homeobox(PF00046) PHOSPHORYLATION	3.1.1.8.2	PH0064.1 Hoxb9	Negative Migrant
HOXC10	HOXC10	HXC10_HUMAN	HOXC10; HOX3I	HGNC:5122	342	+	PF00046(Homeobox) 269-325	Pfam-B_1088 1-258	-	+	PHOSPHORYLATION; UBIQUITINATION	Homeobox(PF00046) UBIQUITINATION	3.1.1.8.6	PH0065.1 Hoxc10	Negative Migrant
HOXC11	HOXC11	HXC11_HUMAN	HOXC11; HOX3H	HGNC:5123	304	+	PF00046(Homeobox) 233-289	PF12045(DUF3528) 42-184	+	+	PHOSPHORYLATION	DUF3528(PF12045) PHOSPHORYLATION	3.1.1.8.9	MF0010.1 Homeobox-class	Negative Migrant
HOXC12	HOXC12	HXC12_HUMAN	HOXC12; HOC3F; HOX3F	HGNC:5124	282	+	PF00046(Homeobox) 215-271	Pfam-B_1968 1-195	?	+	PHOSPHORYLATION		3.1.1.8.11	PH0067.1 Hoxc12	Negative Migrant
HOXC13	HOXC13	HXC13_HUMAN	HOXC13; HOX3G	HGNC:5125	330	+	PF00046(Homeobox) 261-317	PF12284(HoxA13_N) 52-168	+	+	PHOSPHORYLATION	Homeobox(PF00046) PHOSPHORYLATION	3.1.1.8.15	PH0068.1 Hoxc13	Negative Migrant
HOXC4	HOXC4	HXC4_HUMAN	HOXC4; HOX3E	HGNC:5126	264	+	PF00046(Homeobox) 157-213		-	+	PHOSPHORYLATION		3.1.1.4.3	MF0010.1 Homeobox-class	Negative Migrant
HOXC5	HOXC5	HXC5_HUMAN	HOXC5; HOX3D	HGNC:5127	222	+	PF00046(Homeobox) 156-212		-	+	UBIQUITINATION	Homeobox(PF00046) UBIQUITINATION	3.1.1.5.3	PH0070.1 Hoxc5	Negative Migrant
HOXC6	HOXC6	HXC6_HUMAN	HOXC6; HOX3C	HGNC:5128	235	+	PF00046(Homeobox) 142-198		?	+	ACETYLATION; UBIQUITINATION		3.1.1.6.3	PH0071.1 Hoxc6	Negative Migrant
HOXC8	HOXC8	HXC8_HUMAN	HOXC8; HOX3A	HGNC:5129	242	+	PF00046(Homeobox) 150-206		-	+	PHOSPHORYLATION		3.1.1.7.2	PH0072.1 Hoxc8	Negative Migrant
HOXC9	HOXC9	HXC9_HUMAN	HOXC9; HOX3B	HGNC:5130	260	+	PF00046(Homeobox) 193-249	PF04617(Hox9_act) 1-179	+	+	PHOSPHORYLATION	Homeobox(PF00046) PHOSPHORYLATION	3.1.1.8.3	PH0073.1 Hoxc9	Negative Migrant
HOXD1	HOXD1	HXD1_HUMAN	HOXD1; HOX4; HOX4G	HGNC:5132	328	+	PF00046(Homeobox) 231-286		+	-			3.1.1.1.3	PH0074.1 Hoxd1	Negative Migrant
HOXD10	HOXD10	HXD10_HUMAN	HOXD10; HOX4D; HOX4E	HGNC:5133	340	+	PF00046(Homeobox) 267-323	Pfam-B_1088 1-222	?	+	ACETYLATION; UBIQUITINATION	Homeobox(PF00046) UBIQUITINATION	3.1.1.7.3	PH0075.1 Hoxd10	Negative Migrant
HOXD11	HOXD11	HXD11_HUMAN	HOXD11; HOX4F	HGNC:5134	338	+	PF00046(Homeobox) 267-323	PF12045(DUF3528) 26-206	?	+	PHOSPHORYLATION	DUF3528(PF12045) PHOSPHORYLATION	3.1.1.8.10	PH0076.1 Hoxd11	Negative Migrant
HOXD12	HOXD12	HXD12_HUMAN	HOXD12; HOX4H	HGNC:5135	270	+	PF00046(Homeobox) 203-259	Pfam-B_1968 1-190	?	+	PHOSPHORYLATION		3.1.1.8.12	MF0010.1 Homeobox-class	Negative Migrant
HOXD13	HOXD13	HXD13_HUMAN	HOXD13; HOX4I	HGNC:5136	343	+	PF00046(Homeobox) 277-333	Pfam-B_19459 1-69; PF12284(HoxA13_N) 79-181	?	+	PHOSPHORYLATION; UBIQUITINATION	HoxA13_N(PF12284) PHOSPHORYLATION; Homeobox(PF00046) PHOSPHORYLATION; Homeobox(PF00046) UBIQUITINATION	3.1.1.8.16	MF0010.1 Homeobox-class	Negative Migrant
HOXD3	HOXD3	HXD3_HUMAN	HOXD3; HOX1D; HOX4A	HGNC:5137	432	+	PF00046(Homeobox) 195-251	PF13293(DUF4074) 368-430	+	+	PHOSPHORYLATION		3.1.1.3.3	PH0079.1 Hoxd3	Negative Migrant
HOXD4	HOXD4	HXD4_HUMAN	HOXD4; HOX4B	HGNC:5138	255	+	PF00046(Homeobox) 155-211		+	+	PHOSPHORYLATION	DGF-1_C PHOSPHORYLATION; SR-25 PHOSPHORYLATION; Homeobox(PF00046) PHOSPHORYLATION	3.1.1.4.4	MF0010.1 Homeobox-class	Negative Migrant
HOXD8	HOXD8	HXD8_HUMAN	HOXD8; HOX4E	HGNC:5139	290	+	PF00046(Homeobox) 198-254		-	+	PHOSPHORYLATION		3.1.1.7.3	MF0010.1 Homeobox-class	Negative Migrant
HOXD9	HOXD9	HXD9_HUMAN	HOXD9; HOX4C	HGNC:5140	352	+	PF00046(Homeobox) 286-342	PF04617(Hox9_act) 11-134	+	+	PHOSPHORYLATION	Hox9_act(PF04617) PHOSPHORYLATION; Homeobox(PF00046) PHOSPHORYLATION	3.1.1.8.4	MF0010.1 Homeobox-class	Negative Migrant
HR	HR	HAIR_HUMAN	HR	HGNC:5172	1189	-		Pfam-B_32051 1-475; PF02373(JmjC) 1026-1140	+	+	PHOSPHORYLATION
HSBP1	HSBP1	HSBP1_HUMAN	HSBP1; HSF1BP	HGNC:5203	76	-		PF06825(HSBP1) 9-62	?	+	PHOSPHORYLATION; UBIQUITINATION	HSBP1(PF06825) UBIQUITINATION
HSF1	HSF1	HSF1_HUMAN	HSF1; HSTF1	HGNC:5224	529	+	PF00447(HSF_DNA-bind) 17-122	PF06546(Vert_HS_TF) 246-529	-	+	ACETYLATION; SUMOYLATION; PHOSPHORYLATION; UBIQUITINATION	HSF_DNA-bind(PF00447) UBIQUITINATION; Vert_HS_TF(PF06546) SUMOYLATION; DUF247 UBIQUITINATION; DUF2365 PHOSPHORYLATION; Vert_HS_TF(PF06546) PHOSPHORYLATION; DUF247 ACETYLATION; HSF_DNA-bind(PF00447) ACETYLATION; HSF_DNA-bind(PF00447) PHOSPHORYLATION; DUF247 PHOSPHORYLATION	3.4.1.0.1		SETTLER
HSF2	HSF2	HSF2_HUMAN	HSF2; HSTF2	HGNC:5225	536	+	PF00447(HSF_DNA-bind) 9-114	PF06546(Vert_HS_TF) 229-513	?	+	SUMOYLATION; PHOSPHORYLATION; UBIQUITINATION	Vert_HS_TF(PF06546) UBIQUITINATION; HSF_DNA-bind(PF00447) SUMOYLATION; HSF_DNA-bind(PF00447) PHOSPHORYLATION; HSF_DNA-bind(PF00447) UBIQUITINATION	3.4.1.0.2		SETTLER
HSF2BP	HSF2BP	HSF2B_HUMAN	HSF2BP	HGNC:5226	334	-		Pfam-B_17003 1-55; Pfam-B_17003 65-332	-	+	ACETYLATION; PHOSPHORYLATION	RIX1 PHOSPHORYLATION; RTBV_P46 ACETYLATION; Ly49 ACETYLATION
HSF4	HSF4	HSF4_HUMAN	HSF4	HGNC:5227	492	+	PF00447(HSF_DNA-bind) 19-123		?	+	SUMOYLATION; PHOSPHORYLATION	Vert_HS_TF(PF06546) PHOSPHORYLATION; Vert_HS_TF(PF06546) SUMOYLATION	3.4.1.0.3		SETTLER
HSFY1	HSFY1	HSFY1_HUMAN	HSFY1; HSF2L; HSFY; HSFY2; HSF2L; HSFY	HGNC:18568	401	+	PF00447(HSF_DNA-bind) 79-198		-	+	PHOSPHORYLATION	HSF_DNA-bind(PF00447) PHOSPHORYLATION	3.4.1.0.6		SETTLER
HSMPP8	MPHOSPH8	MPP8_HUMAN	MPHOSPH8; MPP8; HSMPP8	HGNC:29810	860	-		PF00385(Chromo) 59-109; PF12796(Ank_2) 570-664; PF12796(Ank_2) 647-730; Pfam-B_34588 742-858	?	-
HSZFP36	ZNF823	ZN823_HUMAN	ZNF823; HSZFP36	HGNC:30936	610	+	PF13465(zf-H2C2_2) 178-203; PF13465(zf-H2C2_2) 209-230; PF13465(zf-H2C2_2) 234-258; PF13465(zf-H2C2_2) 262-287; PF13465(zf-H2C2_2) 292-315; PF13465(zf-H2C2_2) 318-343; PF13465(zf-H2C2_2) 346-371; PF13465(zf-H2C2_2) 374-399; PF13465(zf-H2C2_2) 402-426; PF13465(zf-H2C2_2) 430-454; PF13465(zf-H2C2_2) 457-482; PF13465(zf-H2C2_2) 485-510; PF13465(zf-H2C2_2) 513-538; PF13465(zf-H2C2_2) 542-566; PF13465…	PF01352(KRAB) 4-44	?	-			2.3.3.74.2		PIONEER
HTATIP	KAT5	KAT5_HUMAN	KAT5; HTATIP; TIP60	HGNC:5275	513	-		PF11717(Tudor-knot) 7-65; PF01853(MOZ_SAS) 285-477	-	+	ACETYLATION; SUMOYLATION; PHOSPHORYLATION; UBIQUITINATION	MOZ_SAS(PF01853) PHOSPHORYLATION; Tudor-knot(PF11717) ACETYLATION; MOZ_SAS(PF01853) SUMOYLATION; Tudor-knot(PF11717) PHOSPHORYLATION; Tudor-knot(PF11717) UBIQUITINATION; MOZ_SAS(PF01853) ACETYLATION	2.7.3.0.5		POSITIVE MIGRANT
HTATIP2	HTATIP2	HTAI2_HUMAN	HTATIP2; CC3; TIP30	HGNC:16637	242	-		PF13460(NAD_binding_10) 21-216	?	+	PHOSPHORYLATION; UBIQUITINATION	Semialdhyde_dh UBIQUITINATION; Semialdhyde_dh PHOSPHORYLATION
HTATSF1	HTATSF1	HTSF1_HUMAN	HTATSF1	HGNC:5276	755	-		PF00076(RRM_1) 135-212; PF13893(RRM_5) 291-347; Pfam-B_186257 421-599; Pfam-B_270980 601-754	?	+	ACETYLATION; PHOSPHORYLATION; UBIQUITINATION	RRM_1(PF00076) PHOSPHORYLATION; RRM_1(PF00076) UBIQUITINATION
HTLF	FOXN2	FOXN2_HUMAN	FOXN2; HTLF	HGNC:5281	431	+	PF00250(Fork_head) 112-214		-	+	PHOSPHORYLATION	Fork_head(PF00250) PHOSPHORYLATION	3.3.1.14.2	MF0005.1 Forkhead-class	Negative Migrant
ID1	ID1	ID1_HUMAN	ID1; BHLHB24; ID	HGNC:5360	155	+	PF00010(HLH) 65-106		+	+	PHOSPHORYLATION; UBIQUITINATION	HLH(PF00010) UBIQUITINATION	1.2.8.0.1		SETTLER
ID2	ID2	ID2_HUMAN	ID2; BHLHB26	HGNC:5361	134	+	PF00010(HLH) 35-76		-	+	PHOSPHORYLATION; UBIQUITINATION	HLH(PF00010) PHOSPHORYLATION	1.2.8.0.2		SETTLER
ID3	ID3	ID3_HUMAN	ID3; 1R21; BHLHB25; HEIR1	HGNC:5362	119	+	PF00010(HLH) 40-81		+	+	ACETYLATION; PHOSPHORYLATION		1.2.8.0.3		SETTLER
ID4	ID4	ID4_HUMAN	ID4; BHLHB27	HGNC:5363	161	+	PF00010(HLH) 65-105		-	-			1.2.8.0.4		SETTLER
IFI16	IFI16	IF16_HUMAN	IFI16; IFNGIP1	HGNC:5395	785	-		PF02758(PYRIN) 6-84; PF02760(HIN) 201-370; PF02760(HIN) 574-741	-	+	ACETYLATION; SUMOYLATION; PHOSPHORYLATION; UBIQUITINATION	HIN(PF02760) PHOSPHORYLATION; HIN(PF02760) ACETYLATION; PYRIN(PF02758) PHOSPHORYLATION; PYRIN(PF02758) UBIQUITINATION; PYRIN(PF02758) ACETYLATION; HIN(PF02760) UBIQUITINATION
IGHMBP2	IGHMBP2	SMBP2_HUMAN	IGHMBP2; SMBP2; SMUBP2	HGNC:5542	993	-		PF13086(AAA_11) 191-411; PF13087(AAA_12) 418-615; PF01424(R3H) 730-785; Pfam-B_94179 807-868; PF01428(zf-AN1) 897-940	-	+	ACETYLATION; PHOSPHORYLATION; UBIQUITINATION
IKBKB	IKBKB	IKKB_HUMAN	IKBKB; IKKB	HGNC:5960	756	-		PF00069(Pkinase) 15-296; PF12179(IKKbetaNEMObind) 705-742	+	+	ACETYLATION; O-GlcNAc; PHOSPHORYLATION; UBIQUITINATION	Pkinase(PF00069) PHOSPHORYLATION; IKKbetaNEMObind(PF12179) O-GlcNAc; Pkinase(PF00069) ACETYLATION; IKKbetaNEMObind(PF12179) PHOSPHORYLATION; Pkinase(PF00069) UBIQUITINATION
IKBKG	IKBKG	NEMO_HUMAN	IKBKG; FIP3; NEMO	HGNC:5961	419	-		PF11577(NEMO) 44-111	+	+	ACETYLATION; SUMOYLATION; PHOSPHORYLATION; UBIQUITINATION	Bacillus_HBL UBIQUITINATION; Bacillus_HBL PHOSPHORYLATION; NEMO(PF11577) PHOSPHORYLATION
ILF2	ILF2	ILF2_HUMAN	ILF2; NF45; PRO3063	HGNC:6037	390	-		PF07528(DZF) 104-338	-	+	MONO-METHYLATION; DI-METHYLATION; PHOSPHORYLATION; UBIQUITINATION	DZF(PF07528) UBIQUITINATION; DZF(PF07528) PHOSPHORYLATION
ILF3	ILF3	ILF3_HUMAN	ILF3; DRBF; MPHOSPH4; NF90	HGNC:6038	894	-		PF07528(DZF) 94-342; PF00035(dsrm) 402-465; PF00035(dsrm) 526-588; Pfam-B_28518 625-892	?	+	ACETYLATION; MONO-METHYLATION; DI-METHYLATION; PHOSPHORYLATION; UBIQUITINATION	dsrm(PF00035) UBIQUITINATION; DZF(PF07528) PHOSPHORYLATION; DZF(PF07528) ACETYLATION; dsrm(PF00035) PHOSPHORYLATION; dsrm(PF00035) ACETYLATION; DZF(PF07528) UBIQUITINATION
ING1	ING1	ING1_HUMAN	ING1	HGNC:6062	422	-		Pfam-B_400380 1-171; PF12998(ING) 172-256; Pfam-B_173804 257-339; PF00628(PHD) 355-402	-	+	ACETYLATION; PHOSPHORYLATION	TATR PHOSPHORYLATION; Hid1 PHOSPHORYLATION; Hid1 ACETYLATION; ING(PF12998) PHOSPHORYLATION; Bindin ACETYLATION; TATR ACETYLATION; Bindin PHOSPHORYLATION
ING2	ING2	ING2_HUMAN	ING2; ING1L	HGNC:6063	280	-		PF12998(ING) 26-125; PF00628(PHD) 214-261	-	+	ACETYLATION; PHOSPHORYLATION	ING(PF12998) PHOSPHORYLATION
ING3	ING3	ING3_HUMAN	ING3; HSPC301	HGNC:14587	418	-		PF12998(ING) 2-104; Pfam-B_20369 105-356; PF00628(PHD) 362-409	-	+	ACETYLATION; DI-METHYLATION; PHOSPHORYLATION; UBIQUITINATION	ING(PF12998) PHOSPHORYLATION; ING(PF12998) UBIQUITINATION; ING(PF12998) DI-METHYLATION
ING4	ING4	ING4_HUMAN	ING4; My036	HGNC:19423	249	-		PF12998(ING) 5-107; PF00628(PHD) 198-245	+	+	ACETYLATION; PHOSPHORYLATION; UBIQUITINATION	E2R135 ACETYLATION; RNase_H2-Ydr279 ACETYLATION; ING(PF12998) UBIQUITINATION; Hid1 ACETYLATION; FlxA ACETYLATION; AAA_13 PHOSPHORYLATION; GAGA_bind PHOSPHORYLATION; zf-RING-like ACETYLATION; ING(PF12998) PHOSPHORYLATION; HCMV_UL139 ACETYLATION; HCMV_UL139 PHOSPHORYLATION; HCMV_UL139 UBIQUITINATION; FlxA PHOSPHORYLATION; PHD(PF00628) ACETYLATION; DUF572 PHOSPHORYLATION; DUF1192 PHOSPHORYLATION
ING5	ING5	ING5_HUMAN	ING5	HGNC:19421	240	-		PF12998(ING) 5-107; PF00628(PHD) 188-235	-	+	ACETYLATION; MONO-METHYLATION; PHOSPHORYLATION	PHD(PF00628) ACETYLATION; zf-RING-like ACETYLATION
INSM1	INSM1	INSM1_HUMAN	INSM1; IA1	HGNC:6090	510	+	PF00096(zf-C2H2) 295-317; PF00096(zf-C2H2) 367-390; PF00096(zf-C2H2) 440-464; PF00096(zf-C2H2) 469-492	Pfam-B_47977 79-176	?	-			2.3.4.16.1	MA0155.1 INSM1	Settler
INSM2	INSM2	INSM2_HUMAN	INSM2; IA6; Nbla106	HGNC:17539	566	+	PF00096(zf-C2H2) 291-313; PF00096(zf-C2H2) 426-448; PF13894(zf-C2H2_4) 470-493; PF13894(zf-C2H2_4) 525-548	Pfam-B_43945 1-38; Pfam-B_43945 108-137	+	+	PHOSPHORYLATION		2.3.4.16.2		POSITIVE MIGRANT
INTS12	INTS12	INT12_HUMAN	INTS12; PHF22; SBBI22	HGNC:25067	462	-		PF00628(PHD) 161-215; Pfam-B_42532 255-460	-	+	ACETYLATION; MONO-METHYLATION; PHOSPHORYLATION
IPF1	PDX1	PDX1_HUMAN	PDX1; IPF1	HGNC:6107	283	+	PF00046(Homeobox) 147-203	Pfam-B_34385 242-281	?	+	PHOSPHORYLATION		3.1.1.15.1	PH0081.1 Pdx1	Negative Migrant
IRF1	IRF1	IRF1_HUMAN	IRF1	HGNC:6116	325	+	PF00605(IRF) 5-114		+	+	SUMOYLATION; PHOSPHORYLATION	IRF(PF00605) PHOSPHORYLATION	3.5.3.0.1		POSITIVE MIGRANT
IRF2	IRF2	IRF2_HUMAN	IRF2	HGNC:6117	349	+	PF00605(IRF) 5-114		-	+	ACETYLATION; SUMOYLATION	IRF(PF00605) ACETYLATION	3.5.3.0.2		POSITIVE MIGRANT
IRF2BP1	IRF2BP1	I2BP1_HUMAN	IRF2BP1	HGNC:21728	584	-		PF11261(IRF-2BP1_2) 7-60; PF00097(zf-C3HC4) 503-549	+	+	MONO-METHYLATION; PHOSPHORYLATION; UBIQUITINATION	IRF-2BP1_2(PF11261) PHOSPHORYLATION; IRF-2BP1_2(PF11261) MONO-METHYLATION; IRF-2BP1_2(PF11261) UBIQUITINATION
IRF3	IRF3	IRF3_HUMAN	IRF3	HGNC:6118	427	+	PF00605(IRF) 5-112	PF10401(IRF-3) 201-380	+	+	SUMOYLATION; PHOSPHORYLATION; UBIQUITINATION	IRF(PF00605) SUMOYLATION; IRF(PF00605) PHOSPHORYLATION; IRF-3(PF10401) PHOSPHORYLATION; IRF(PF00605) UBIQUITINATION	3.5.3.0.3	PB0137.1 Irf3_2	Positive Migrant
IRF4	IRF4	IRF4_HUMAN	IRF4; MUM1	HGNC:6119	451	+	PF00605(IRF) 21-130	PF10401(IRF-3) 249-418	+	+	ACETYLATION; PHOSPHORYLATION; UBIQUITINATION	IRF(PF00605) ACETYLATION; IRF(PF00605) PHOSPHORYLATION; IRF(PF00605) UBIQUITINATION	3.5.3.0.4	PB0138.1 Irf4_2	Positive Migrant
IRF5	IRF5	IRF5_HUMAN	IRF5	HGNC:6120	498	+	PF00605(IRF) 14-123	PF10401(IRF-3) 247-431	+	+	PHOSPHORYLATION; UBIQUITINATION	IRF-3(PF10401) UBIQUITINATION; IRF-3(PF10401) PHOSPHORYLATION	3.5.3.0.5	PB0035.1 Irf5_1	Positive Migrant
IRF6	IRF6	IRF6_HUMAN	IRF6	HGNC:6121	467	+	PF00605(IRF) 7-116	PF10401(IRF-3) 223-407	+	+	PHOSPHORYLATION; UBIQUITINATION	IRF(PF00605) PHOSPHORYLATION; IRF(PF00605) UBIQUITINATION	3.5.3.0.6	PB0036.1 Irf6_1	Positive Migrant
IRF7	IRF7	IRF7_HUMAN	IRF7	HGNC:6122	503	+	PF00605(IRF) 11-127	PF10401(IRF-3) 286-466	?	+	ACETYLATION; PHOSPHORYLATION; UBIQUITINATION	IRF(PF00605) ACETYLATION; IRF-3(PF10401) UBIQUITINATION; IRF(PF00605) UBIQUITINATION; IRF(PF00605) PHOSPHORYLATION; IRF-3(PF10401) PHOSPHORYLATION	3.5.3.0.7		POSITIVE MIGRANT
IRF8	IRF8	IRF8_HUMAN	IRF8; ICSBP1	HGNC:5358	426	+	PF00605(IRF) 8-115	PF10401(IRF-3) 202-382	?	+	MONO-METHYLATION; PHOSPHORYLATION; UBIQUITINATION	IRF-3(PF10401) UBIQUITINATION; IRF-3(PF10401) MONO-METHYLATION; IRF(PF00605) PHOSPHORYLATION; IRF-3(PF10401) PHOSPHORYLATION	3.5.3.0.8		POSITIVE MIGRANT
IRX1	IRX1	IRX1_HUMAN	IRX1; IRXA1	HGNC:14358	480	+	PF05920(Homeobox_KN) 145-184	Pfam-B_130620 14-57; Pfam-B_2950 219-478	?	-			3.1.4.1.1	MF0010.1 Homeobox-class	Negative Migrant
IRX2	IRX2	IRX2_HUMAN	IRX2; IRXA2	HGNC:14359	471	+	PF05920(Homeobox_KN) 132-171		-	+	PHOSPHORYLATION		3.1.4.1.2	PH0082.1 Irx2	Negative Migrant
IRX3	IRX3	IRX3_HUMAN	IRX3; IRXB1	HGNC:14360	501	+	PF05920(Homeobox_KN) 145-184	Pfam-B_2950 211-499	-	+	MONO-METHYLATION; PHOSPHORYLATION	BUD22 MONO-METHYLATION; BUD22 PHOSPHORYLATION	3.1.4.1.3	PH0084.1 Irx3_2	Negative Migrant
IRX4	IRX4	IRX4_HUMAN	IRX4; IRXA3	HGNC:6129	519	+	PF05920(Homeobox_KN) 160-199	Pfam-B_2950 231-517	?	+	PHOSPHORYLATION; UBIQUITINATION	MRP-S32 PHOSPHORYLATION	3.1.4.1.4	PH0085.1 Irx4	Negative Migrant
IRX5	IRX5	IRX5_HUMAN	IRX5; IRX2A; IRXB2	HGNC:14361	483	+	PF05920(Homeobox_KN) 131-170		-	+	ACETYLATION; PHOSPHORYLATION	Radial_spoke ACETYLATION	3.1.4.1.5	MF0010.1 Homeobox-class	Negative Migrant
IRX6	IRX6	IRX6_HUMAN	IRX6; IRX7; IRXB3	HGNC:14675	446	+	PF05920(Homeobox_KN) 164-203	Pfam-B_130525 232-270; Pfam-B_2950 293-442	?	+	PHOSPHORYLATION		3.1.4.1.6	MF0010.1 Homeobox-class	Negative Migrant
ISGF3G	IRF9	IRF9_HUMAN	IRF9; ISGF3G	HGNC:6131	393	+	PF00605(IRF) 9-117	PF10401(IRF-3) 217-383	+	-			3.5.3.0.9	PB0037.1 Isgf3g_1	Negative Migrant
ISL1	ISL1	ISL1_HUMAN	ISL1	HGNC:6132	349	+	PF00046(Homeobox) 182-238	PF00412(LIM) 17-75; PF00412(LIM) 79-135	+	+	PHOSPHORYLATION		3.1.5.1.1	MF0010.1 Homeobox-class	Negative Migrant
ISL2	ISL2	ISL2_HUMAN	ISL2	HGNC:18524	359	+	PF00046(Homeobox) 192-248	PF00412(LIM) 27-85; PF00412(LIM) 89-146	-	+	PHOSPHORYLATION		3.1.5.1.2	PH0088.1 Isl2	Negative Migrant
IVNS1ABP	IVNS1ABP	NS1BP_HUMAN	IVNS1ABP; ARA3; FLARA3; KIAA0850; NS1; NS1BP; HSPC068	HGNC:16951	642	-		PF00651(BTB) 22-128; PF07707(BACK) 134-229; PF01344(Kelch_1) 357-402; PF01344(Kelch_1) 404-450; PF01344(Kelch_1) 452-499; PF01344(Kelch_1) 501-546; PF01344(Kelch_1) 548-593; PF01344(Kelch_1) 595-638	?	+	PHOSPHORYLATION; UBIQUITINATION	BTB(PF00651) PHOSPHORYLATION; Kelch_1(PF01344) UBIQUITINATION; Kelch_1(PF01344) PHOSPHORYLATION; BTB(PF00651) UBIQUITINATION
JARID1A	KDM5A	KDM5A_HUMAN	KDM5A; JARID1A; RBBP2; RBP2	HGNC:9886	1690	+	PF01388(ARID) 81-170	PF02375(JmjN) 20-53; PF00628(PHD) 295-343; PF02373(JmjC) 470-586; PF02928(zf-C5HC2) 676-729; PF08429(PLU-1) 740-1072; PF00628(PHD) 1163-1218	?	+	SUMOYLATION; PHOSPHORYLATION; UBIQUITINATION	PLU-1(PF08429) PHOSPHORYLATION; ARID(PF01388) PHOSPHORYLATION; JmjN(PF02375) PHOSPHORYLATION	3.7.1.6.1		SETTLER
JARID1B	KDM5B	KDM5B_HUMAN	KDM5B; JARID1B; PLU1; RBBP2H1	HGNC:18039	1544	+	PF01388(ARID) 94-183	PF02375(JmjN) 33-66; PF00628(PHD) 311-359; PF02373(JmjC) 486-602; PF02928(zf-C5HC2) 692-745; PF08429(PLU-1) 756-1088; PF00628(PHD) 1178-1224; PF00628(PHD) 1486-1538	?	+	ACETYLATION; PHOSPHORYLATION; UBIQUITINATION	zf-C5HC2(PF02928) PHOSPHORYLATION; ARID(PF01388) PHOSPHORYLATION; ARID(PF01388) UBIQUITINATION; PLU-1(PF08429) PHOSPHORYLATION; PLU-1(PF08429) UBIQUITINATION	3.7.1.6.2		SETTLER
JARID2	JARID2	JARD2_HUMAN	JARID2; JMJ	HGNC:6196	1246	+	PF01388(ARID) 618-709	PF02375(JmjN) 558-591; PF02373(JmjC) 916-1031; PF02928(zf-C5HC2) 1139-1193	?	+	ACETYLATION; DI-METHYLATION; PHOSPHORYLATION		3.7.1.7.1		SETTLER
JDP2	JDP2	JDP2_HUMAN	JDP2	HGNC:17546	163	+	PF00170(bZIP_1) 70-131	Pfam-B_90658 1-48	+	+	PHOSPHORYLATION		1.1.2.2.2		PIONEER
JMJD1C	JMJD1C	JHD2C_HUMAN	JMJD1C; JHDM2C; KIAA1380; TRIP8	HGNC:12313	2540	-		Pfam-B_9988 1-249; Pfam-B_22566 251-1699; Pfam-B_395 1701-2179; PF02373(JmjC) 2381-2481	-	+	ACETYLATION; O-GlcNAc; MONO-METHYLATION; PHOSPHORYLATION
JMJD2A	KDM4A	KDM4A_HUMAN	KDM4A; JHDM3A; JMJD2; JMJD2A; KIAA0677	HGNC:22978	1064	-		PF02375(JmjN) 15-49; PF02373(JmjC) 175-291; PF13831(PHD_2) 732-767; PF13832(zf-HC5HC2H_2) 773-884	-	+	ACETYLATION; PHOSPHORYLATION; UBIQUITINATION	JmjC(PF02373) ACETYLATION; JmjN(PF02375) PHOSPHORYLATION; JmjC(PF02373) UBIQUITINATION
JMJD2B	KDM4B	KDM4B_HUMAN	KDM4B; JHDM3B; JMJD2B; KIAA0876	HGNC:29136	1096	-		PF02375(JmjN) 16-50; PF02373(JmjC) 176-292; PF13831(PHD_2) 754-789; PF13832(zf-HC5HC2H_2) 795-906	?	+	ACETYLATION; PHOSPHORYLATION; UBIQUITINATION	JmjN(PF02375) PHOSPHORYLATION
JMJD2C	KDM4C	KDM4C_HUMAN	KDM4C; GASC1; JHDM3C; JMJD2C; KIAA0780	HGNC:17071	1056	-		PF02375(JmjN) 17-51; PF02373(JmjC) 177-293; PF13831(PHD_2) 712-747; PF13832(zf-HC5HC2H_2) 753-864	?	+	ACETYLATION; PHOSPHORYLATION; UBIQUITINATION	JmjC(PF02373) PHOSPHORYLATION; JmjC(PF02373) UBIQUITINATION
JMY	JMY	JMY_HUMAN	JMY	HGNC:28916	988	-		Pfam-B_11549 1-986	-	+	DI-METHYLATION; PHOSPHORYLATION; UBIQUITINATION	WH2 PHOSPHORYLATION
JRK	JRK	JERKY_HUMAN	JRK; JH8	HGNC:6199	520	+	PF03221(HTH_Tnp_Tc5) 38-101	PF03184(DDE_1) 130-334	-	+	ACETYLATION; PHOSPHORYLATION	DDE_1(PF03184) PHOSPHORYLATION; CENP-B_N(PF04218) PHOSPHORYLATION
JUN	JUN	JUN_HUMAN	JUN	HGNC:6204	331	+	PF00170(bZIP_1) 250-313	PF03957(Jun) 5-241	-	+	ACETYLATION; SUMOYLATION; PHOSPHORYLATION; UBIQUITINATION	HAP1_N ACETYLATION; Jnk-SapK_ap_N UBIQUITINATION; Seryl_tRNA_N SUMOYLATION; Jnk-SapK_ap_N SUMOYLATION; TMF_DNA_bd(PF12329) PHOSPHORYLATION; Jnk-SapK_ap_N ACETYLATION; Seryl_tRNA_N ACETYLATION; HAP1_N SUMOYLATION; Jun(PF03957) PHOSPHORYLATION; PspA_IM30 ACETYLATION; DUF3450 SUMOYLATION; Seryl_tRNA_N UBIQUITINATION; DUF3450 ACETYLATION; DUF3450 UBIQUITINATION; Jnk-SapK_ap_N PHOSPHORYLATION; Seryl_t…	1.1.1.1.1		SETTLER
JUNB	JUNB	JUNB_HUMAN	JUNB	HGNC:6205	347	+	PF00170(bZIP_1) 266-329	PF03957(Jun) 5-257	+	+	ACETYLATION; PHOSPHORYLATION; UBIQUITINATION	Jun(PF03957) PHOSPHORYLATION; Jnk-SapK_ap_N UBIQUITINATION; HAP1_N PHOSPHORYLATION; PspA_IM30 UBIQUITINATION; bZIP_1(PF00170) UBIQUITINATION; Jnk-SapK_ap_N PHOSPHORYLATION; DUF904 UBIQUITINATION; DUF904 PHOSPHORYLATION; PspA_IM30 PHOSPHORYLATION; Jun(PF03957) UBIQUITINATION; HAP1_N UBIQUITINATION; bZIP_1(PF00170) PHOSPHORYLATION; Jun(PF03957) ACETYLATION	1.1.1.1.2		PIONEER
JUND	JUND	JUND_HUMAN	JUND	HGNC:6206	347	+	PF00170(bZIP_1) 266-329	PF03957(Jun) 1-257	?	+	PHOSPHORYLATION; UBIQUITINATION	Jun(PF03957) PHOSPHORYLATION; FlaC_arch PHOSPHORYLATION; IncA PHOSPHORYLATION; HAP1_N PHOSPHORYLATION; DUF3450 UBIQUITINATION; DUF3450 PHOSPHORYLATION; bZIP_1(PF00170) UBIQUITINATION; Jnk-SapK_ap_N PHOSPHORYLATION; DUF904 UBIQUITINATION; DUF904 PHOSPHORYLATION; Jun(PF03957) UBIQUITINATION; HAP1_N UBIQUITINATION; IncA UBIQUITINATION; FlaC_arch UBIQUITINATION; bZIP_1(PF00170) PHOSPHORYLATION; Jnk-S…	1.1.1.1.3		SETTLER
KCNIP3	KCNIP3	CSEN_HUMAN	KCNIP3; CSEN; DREAM; KCHIP3	HGNC:15523	256	-		Pfam-B_68907 6-34; PF13833(EF-hand_8) 105-158; PF13499(EF-hand_7) 166-239	+	+	SUMOYLATION; PHOSPHORYLATION	EF_hand_5 PHOSPHORYLATION
KHDRBS1	KHDRBS1	KHDR1_HUMAN	KHDRBS1; SAM68	HGNC:18116	443	-		Pfam-B_58102 1-85; PF00013(KH_1) 157-240	?	+	ACETYLATION; PHOSPHORYLATION; MONO-METHYLATION; DI-METHYLATION; SUMOYLATION; UBIQUITINATION	KH_1(PF00013) ACETYLATION; KH_1(PF00013) UBIQUITINATION
KHDRBS2	KHDRBS2	KHDR2_HUMAN	KHDRBS2; SLM1	HGNC:18114	349	-		PF00013(KH_1) 61-140; Pfam-B_6692 272-320	-	+	ACETYLATION; MONO-METHYLATION; PHOSPHORYLATION; UBIQUITINATION	KH_1(PF00013) ACETYLATION; KH_1(PF00013) PHOSPHORYLATION; KH_1(PF00013) UBIQUITINATION
KHSRP	KHSRP	FUBP2_HUMAN	KHSRP; FUBP2	HGNC:6316	711	-		Pfam-B_180004 1-48; PF00013(KH_1) 146-208; PF00013(KH_1) 235-299; PF00013(KH_1) 324-386; PF00013(KH_1) 426-491; PF09005(DUF1897) 609-635; PF09005(DUF1897) 664-693	?	+	ACETYLATION; PHOSPHORYLATION; MONO-METHYLATION; DI-METHYLATION; SUMOYLATION; UBIQUITINATION	DUF1897(PF09005) UBIQUITINATION; KH_1(PF00013) MONO-METHYLATION; KH_1(PF00013) DI-METHYLATION; KH_1(PF00013) SUMOYLATION; DUF1897(PF09005) ACETYLATION; KH_1(PF00013) UBIQUITINATION; KH_1(PF00013) ACETYLATION; DUF1897(PF09005) PHOSPHORYLATION; KH_1(PF00013) PHOSPHORYLATION
KIAA0194	HMGXB3	HMGX3_HUMAN	HMGXB3; KIAA0194; SMF	HGNC:28982	1538	+	PF00505(HMG_box) 288-351	Pfam-B_150043 82-266; Pfam-B_3795 358-397; Pfam-B_3795 472-1536	?	-			4.1.2.0.8		NEGATIVE MIGRANT
KIAA0863	ADNP2	ADNP2_HUMAN	ADNP2; KIAA0863; ZNF508	HGNC:23803	1131	-			?	+	ACETYLATION; PHOSPHORYLATION; UBIQUITINATION		2.3.4.0.78		SETTLER
KIAA1443	HOMEZ	HOMEZ_HUMAN	HOMEZ; KIAA1443	HGNC:20164	550	+	PF05920(Homeobox_KN) 69-109; PF11569(Homez) 453-509	Pfam-B_56236 134-350	?	+	PHOSPHORYLATION; UBIQUITINATION		3.1.8.5.4	PH0044.1 Homez	Negative Migrant
KIAA1559	ZFP14	ZFP14_HUMAN	ZFP14; KIAA1559; ZNF531	HGNC:29312	533	+	PF13465(zf-H2C2_2) 186-211; PF13465(zf-H2C2_2) 214-239; PF13465(zf-H2C2_2) 242-266; PF13465(zf-H2C2_2) 270-295; PF13465(zf-H2C2_2) 298-323; PF13465(zf-H2C2_2) 326-350; PF13465(zf-H2C2_2) 354-378; PF13465(zf-H2C2_2) 382-407; PF13465(zf-H2C2_2) 410-434; PF13465(zf-H2C2_2) 438-462; PF13465(zf-H2C2_2) 466-490; PF13465(zf-H2C2_2) 495-519	PF01352(KRAB) 6-46	?	+	ACETYLATION; PHOSPHORYLATION; UBIQUITINATION	CxxC_CxxC_SSSS PHOSPHORYLATION; zf-C2H2(PF00096) PHOSPHORYLATION	2.3.3.63.3		PIONEER
KIAA1862	KRBA1	KRBA1_HUMAN	KRBA1; KIAA1862	HGNC:22228	1030	-		Pfam-B_51291 1-63; Pfam-B_26379 118-1028	?	+	MONO-METHYLATION; PHOSPHORYLATION
KLF1	KLF1	KLF1_HUMAN	KLF1; EKLF	HGNC:6345	362	+	PF13465(zf-H2C2_2) 295-322; PF13465(zf-H2C2_2) 325-350	Pfam-B_36004 1-104; Pfam-B_37807 106-259	?	+	ACETYLATION; PHOSPHORYLATION	zf-C2H2(PF00096) ACETYLATION; zf-C2H2(PF00096) PHOSPHORYLATION	2.3.1.2.1		PIONEER
KLF10	KLF10	KLF10_HUMAN	KLF10; TIEG; TIEG1	HGNC:11810	480	+	PF13465(zf-H2C2_2) 385-412; PF13465(zf-H2C2_2) 415-438	Pfam-B_4386 13-353; Pfam-B_8990 355-384	?	+	PHOSPHORYLATION; UBIQUITINATION	zf-C2H2(PF00096) UBIQUITINATION; zf-C2H2(PF00096) PHOSPHORYLATION	2.3.1.2.10		PIONEER
KLF11	KLF11	KLF11_HUMAN	KLF11; FKLF; TIEG2	HGNC:11811	512	+	PF13465(zf-H2C2_2) 410-437; PF13465(zf-H2C2_2) 440-463	Pfam-B_4386 13-346	-	+	PHOSPHORYLATION; UBIQUITINATION	zf-H2C2_2(PF13465) PHOSPHORYLATION; zf-H2C2_2(PF13465) UBIQUITINATION	2.3.1.2.11		PIONEER
KLF12	KLF12	KLF12_HUMAN	KLF12; AP2REP; HSPC122	HGNC:6346	402	+	PF13465(zf-H2C2_2) 333-359; PF13465(zf-H2C2_2) 363-388	Pfam-B_16004 1-221; Pfam-B_33781 224-272	-	+	PHOSPHORYLATION; METHYLATION	zf-C2H2(PF00096) PHOSPHORYLATION	2.3.1.2.12		PIONEER
KLF13	KLF13	KLF13_HUMAN	KLF13; BTEB3; NSLP1	HGNC:13672	288	+	PF13465(zf-H2C2_2) 183-210; PF13465(zf-H2C2_2) 213-236	Pfam-B_21241 1-117	+	+	ACETYLATION; PHOSPHORYLATION; UBIQUITINATION	zf-C2H2(PF00096) ACETYLATION; zf-C2H2(PF00096) UBIQUITINATION; zf-C2H2(PF00096) PHOSPHORYLATION	2.3.1.2.13		PIONEER
KLF14	KLF14	KLF14_HUMAN	KLF14; BTEB5	HGNC:23025	323	+	PF13465(zf-H2C2_2) 211-238; PF13465(zf-H2C2_2) 241-266	Pfam-B_41712 1-89; Pfam-B_93598 91-149	?	+	PHOSPHORYLATION; UBIQUITINATION	zf-C2H2(PF00096) UBIQUITINATION; zf-C2H2(PF00096) PHOSPHORYLATION	2.3.1.2.14		PIONEER
KLF15	KLF15	KLF15_HUMAN	KLF15; KKLF	HGNC:14536	416	+	PF13465(zf-H2C2_2) 337-364; PF13465(zf-H2C2_2) 367-392		-	+	PHOSPHORYLATION		2.3.1.2.15		PIONEER
KLF16	KLF16	KLF16_HUMAN	KLF16; BTEB4; NSLP2	HGNC:16857	252	+	PF13465(zf-H2C2_2) 143-170; PF13465(zf-H2C2_2) 173-198	Pfam-B_41712 1-69	?	+	PHOSPHORYLATION	zf-C2H2(PF00096) PHOSPHORYLATION	2.3.1.2.16		PIONEER
KLF2	KLF2	KLF2_HUMAN	KLF2; LKLF	HGNC:6347	355	+	PF13465(zf-H2C2_2) 288-315; PF13465(zf-H2C2_2) 318-343	Pfam-B_11367 1-191	?	+	PHOSPHORYLATION	zf-C2H2(PF00096) PHOSPHORYLATION	2.3.1.2.2		PIONEER
KLF3	KLF3	KLF3_HUMAN	KLF3; BKLF	HGNC:16516	345	+	PF13465(zf-H2C2_2) 276-302; PF13465(zf-H2C2_2) 306-331	Pfam-B_32652 20-221	-	+	SUMOYLATION; PHOSPHORYLATION	zf-C2H2(PF00096) PHOSPHORYLATION	2.3.1.2.3		PIONEER
KLF4	KLF4	KLF4_HUMAN	KLF4; EZF; GKLF	HGNC:6348	513	+	PF13465(zf-H2C2_2) 446-473; PF13465(zf-H2C2_2) 476-501	Pfam-B_11367 10-261; Pfam-B_447457 263-391	-	+	PHOSPHORYLATION; UBIQUITINATION	zf-C2H2(PF00096) PHOSPHORYLATION	2.3.1.2.4	MA0039.2 Klf4	Settler
KLF5	KLF5	KLF5_HUMAN	KLF5; BTEB2; CKLF; IKLF	HGNC:6349	457	+	PF13465(zf-H2C2_2) 389-416; PF13465(zf-H2C2_2) 419-444	Pfam-B_16889 79-289	-	+	ACETYLATION; PHOSPHORYLATION; UBIQUITINATION	zf-H2C2_2(PF13465) PHOSPHORYLATION	2.3.1.2.5		PIONEER
KLF6	KLF6	KLF6_HUMAN	KLF6; BCD1; COPEB; CPBP; ST12	HGNC:2235	283	+	PF13465(zf-H2C2_2) 216-243; PF13465(zf-H2C2_2) 246-271	Pfam-B_2490 1-179; Pfam-B_8990 196-215	-	+	ACETYLATION; PHOSPHORYLATION; UBIQUITINATION	zf-C2H2(PF00096) ACETYLATION; zf-C2H2(PF00096) PHOSPHORYLATION	2.3.1.2.6		PIONEER
KLF7	KLF7	KLF7_HUMAN	KLF7; UKLF	HGNC:6350	302	+	PF13465(zf-H2C2_2) 235-262; PF13465(zf-H2C2_2) 265-290	Pfam-B_2490 1-200	-	+	PHOSPHORYLATION	zf-C2H2(PF00096) PHOSPHORYLATION	2.3.1.2.7	PB0039.1 Klf7_1	Pioneer
KLF8	KLF8	KLF8_HUMAN	KLF8; BKLF3; ZNF741	HGNC:6351	359	+	PF13465(zf-H2C2_2) 290-317; PF13465(zf-H2C2_2) 320-345	Pfam-B_16004 52-198; Pfam-B_83994 200-238	-	+	ACETYLATION; SUMOYLATION; PHOSPHORYLATION	zf-C2H2(PF00096) PHOSPHORYLATION	2.3.1.2.8		PIONEER
KLF9	KLF9	KLF9_HUMAN	KLF9; BTEB; BTEB1	HGNC:1123	244	+	PF13465(zf-H2C2_2) 159-186; PF13465(zf-H2C2_2) 189-212	Pfam-B_21241 1-158	-	+	PHOSPHORYLATION; UBIQUITINATION	zf-C2H2(PF00096) UBIQUITINATION; zf-C2H2(PF00096) PHOSPHORYLATION	2.3.1.2.9		PIONEER
KNTC1	KNTC1	KNTC1_HUMAN	KNTC1; KIAA0166	HGNC:17255	2209	-		PF10493(Rod_C) 1579-2130	?	+	ACETYLATION; PHOSPHORYLATION; UBIQUITINATION	Rod_C(PF10493) PHOSPHORYLATION; Rod_C(PF10493) UBIQUITINATION
L3MBTL	L3MBTL1	LMBL1_HUMAN	L3MBTL1; KIAA0681; L3MBT; L3MBTL	HGNC:15905	752	+	PF01530(zf-C2HC) 551-581	PF02820(MBT) 242-314; PF02820(MBT) 349-421; PF02820(MBT) 453-525; Pfam-B_126094 618-667; PF00536(SAM_1) 681-745	-	+	PHOSPHORYLATION		2.7.4.0.1		POSITIVE MIGRANT
L3MBTL2	L3MBTL2	LMBL2_HUMAN	L3MBTL2	HGNC:18594	705	-		Pfam-B_17087 1-83; PF02820(MBT) 214-290; PF02820(MBT) 327-395; PF02820(MBT) 432-508; PF02820(MBT) 540-610	-	+	PHOSPHORYLATION; UBIQUITINATION	MBT(PF02820) PHOSPHORYLATION
L3MBTL3	L3MBTL3	LMBL3_HUMAN	L3MBTL3; KIAA1798; MBT1	HGNC:23035	780	-		PF02820(MBT) 268-340; PF02820(MBT) 375-447; PF02820(MBT) 479-548; PF00536(SAM_1) 706-770	+	+	ACETYLATION; PHOSPHORYLATION; UBIQUITINATION	MBT(PF02820) PHOSPHORYLATION; MBT(PF02820) ACETYLATION
L3MBTL4	L3MBTL4	LMBL4_HUMAN	L3MBTL4	HGNC:26677	623	+	PF01530(zf-C2HC) 376-407	PF02820(MBT) 88-160; PF02820(MBT) 196-268; PF02820(MBT) 300-371; Pfam-B_80415 501-530; PF00536(SAM_1) 541-605	-	+	PHOSPHORYLATION
LASS2	CERS2	CERS2_HUMAN	CERS2; LASS2; TMSG1	HGNC:14076	380	+	PF00046(Homeobox) 70-127	PF03798(TRAM_LAG1_CLN8) 132-325; Pfam-B_74140 346-375	-	+	ACETYLATION; PHOSPHORYLATION; UBIQUITINATION	TRAM_LAG1_CLN8(PF03798) PHOSPHORYLATION; TRAM_LAG1_CLN8(PF03798) ACETYLATION
LASS3	CERS3	CERS3_HUMAN	CERS3; LASS3	HGNC:23752	383	+	PF00046(Homeobox) 71-126	PF03798(TRAM_LAG1_CLN8) 131-324	?	+	PHOSPHORYLATION
LASS4	CERS4	CERS4_HUMAN	CERS4; LASS4	HGNC:23747	394	+	PF00046(Homeobox) 72-127	PF03798(TRAM_LAG1_CLN8) 132-325	-	-
LASS5	CERS5	CERS5_HUMAN	CERS5; LASS5	HGNC:23749	392	+	PF00046(Homeobox) 83-135	PF03798(TRAM_LAG1_CLN8) 140-333	-	+	ACETYLATION; PHOSPHORYLATION; UBIQUITINATION	Homeobox(PF00046) ACETYLATION; Homeobox(PF00046) UBIQUITINATION
LBX1	LBX1	LBX1_HUMAN	LBX1; LBX1H	HGNC:16960	281	+	PF00046(Homeobox) 126-182	Pfam-B_37017 1-109; Pfam-B_90970 191-279	?	-			3.1.2.10.1	MF0010.1 Homeobox-class	Negative Migrant
LDB1	LDB1	LDB1_HUMAN	LDB1; CLIM2	HGNC:6532	411	-		Pfam-B_39162 1-51; PF01803(LIM_bind) 68-272	+	+	PHOSPHORYLATION; UBIQUITINATION	LIM_bind(PF01803) PHOSPHORYLATION; LIM_bind(PF01803) UBIQUITINATION
LDB2	LDB2	LDB2_HUMAN	LDB2; CLIM1	HGNC:6533	373	-		PF01803(LIM_bind) 29-233	+	+	PHOSPHORYLATION	LIM_bind(PF01803) PHOSPHORYLATION
LEF1	LEF1	LEF1_HUMAN	LEF1	HGNC:6551	399	+	PF00505(HMG_box) 299-367	PF08347(CTNNB1_binding) 1-213	+	+	ACETYLATION; PHOSPHORYLATION; UBIQUITINATION	CTNNB1_binding(PF08347) ACETYLATION; HMG_box(PF00505) PHOSPHORYLATION; CTNNB1_binding(PF08347) PHOSPHORYLATION; MAT_Alpha1 UBIQUITINATION; MAT_Alpha1 PHOSPHORYLATION; HMG_box(PF00505) UBIQUITINATION	4.1.3.0.4	PB0144.1 Lef1_2	Negative Migrant
LHX1	LHX1	LHX1_HUMAN	LHX1; LIM-1; LIM1	HGNC:6593	406	+	PF00046(Homeobox) 181-237	PF00412(LIM) 4-59; PF00412(LIM) 63-122	?	+	PHOSPHORYLATION	LIM(PF00412) PHOSPHORYLATION; SpoIIIAH PHOSPHORYLATION	3.1.5.2.1	PH0091.1 Lhx1	Negative Migrant
LHX2	LHX2	LHX2_HUMAN	LHX2; LH2	HGNC:6594	406	+	PF00046(Homeobox) 267-323	Pfam-B_23125 1-38; PF00412(LIM) 53-110; PF00412(LIM) 115-173	+	+	PHOSPHORYLATION	Homeobox(PF00046) PHOSPHORYLATION	3.1.5.3.1	PH0092.1 Lhx2	Negative Migrant
LHX3	LHX3	LHX3_HUMAN	LHX3	HGNC:6595	397	+	PF00046(Homeobox) 158-214	PF00412(LIM) 31-86; PF00412(LIM) 90-149; Pfam-B_13960 270-395	?	+	PHOSPHORYLATION	LIM(PF00412) PHOSPHORYLATION	3.1.5.4.1	MA0135.1 Lhx3	Negative Migrant
LHX4	LHX4	LHX4_HUMAN	LHX4	HGNC:21734	390	+	PF00046(Homeobox) 158-214	PF00412(LIM) 30-85; PF00412(LIM) 89-148; Pfam-B_13960 244-388	+	-			3.1.5.4.2	MF0010.1 Homeobox-class	Negative Migrant
LHX5	LHX5	LHX5_HUMAN	LHX5	HGNC:14216	402	+	PF00046(Homeobox) 181-237	PF00412(LIM) 5-60; PF00412(LIM) 64-123; Pfam-B_34979 256-400	?	+	PHOSPHORYLATION	LIM(PF00412) PHOSPHORYLATION	3.1.5.2.2	MF0010.1 Homeobox-class	Negative Migrant
LHX6	LHX6	LHX6_HUMAN	LHX6; LHX6.1	HGNC:21735	363	+	PF00046(Homeobox) 220-276	PF00412(LIM) 70-127; PF00412(LIM) 131-188; Pfam-B_34557 286-358	?	+	PHOSPHORYLATION	LIM(PF00412) PHOSPHORYLATION	3.1.5.5.1	PH0096.1 Lhx6_1	Negative Migrant
LHX9	LHX9	LHX9_HUMAN	LHX9	HGNC:14222	397	+	PF00046(Homeobox) 268-324	PF00412(LIM) 71-128; PF00412(LIM) 133-191	?	+	PHOSPHORYLATION	Homeobox(PF00046) PHOSPHORYLATION	3.1.5.3.2	PH0099.1 Lhx9	Negative Migrant
LIMD1	LIMD1	LIMD1_HUMAN	LIMD1	HGNC:6612	676	-		Pfam-B_52116 1-65; PF00412(LIM) 472-528; PF00412(LIM) 537-593; PF00412(LIM) 597-662	?	+	PHOSPHORYLATION
LIN28	LIN28A	LN28A_HUMAN	LIN28A; CSDD1; LIN28; ZCCHC1	HGNC:15986	209	-		PF00313(CSD) 40-112; PF00098(zf-CCHC) 137-154	-	-
LMO1	LMO1	RBTN1_HUMAN	LMO1; RBTN1; RHOM1; TTG1	HGNC:6641	156	-		PF00412(LIM) 24-82; PF00412(LIM) 88-146	?	+	PHOSPHORYLATION	LIM(PF00412) PHOSPHORYLATION
LMO2	LMO2	RBTN2_HUMAN	LMO2; RBTN2; RBTNL1; RHOM2; TTG2	HGNC:6642	158	-		PF00412(LIM) 30-88; PF00412(LIM) 94-152	+	+	PHOSPHORYLATION; UBIQUITINATION	LIM(PF00412) PHOSPHORYLATION; Vps39_2 PHOSPHORYLATION; Churchill(PF06573) PHOSPHORYLATION; C1_4(PF07975) PHOSPHORYLATION; LIM(PF00412) UBIQUITINATION
LMO3	LMO3	LMO3_HUMAN	LMO3; RBTN3; RBTNL2; RHOM3	HGNC:6643	145	-		PF00412(LIM) 13-71; PF00412(LIM) 77-134	+	+	PHOSPHORYLATION
LMO4	LMO4	LMO4_HUMAN	LMO4	HGNC:6644	165	-		PF00412(LIM) 23-81; PF00412(LIM) 87-143	+	+	PHOSPHORYLATION	LIM(PF00412) PHOSPHORYLATION; zf-dskA_traR PHOSPHORYLATION
LMO6	PRICKLE3	PRIC3_HUMAN	PRICKLE3; LMO6	HGNC:6645	615	-		PF06297(PET) 73-178; PF00412(LIM) 186-247; PF00412(LIM) 251-307; PF00412(LIM) 311-369	+	+	PHOSPHORYLATION; UBIQUITINATION	LIM(PF00412) PHOSPHORYLATION; NicO PHOSPHORYLATION; Zip PHOSPHORYLATION; PET(PF06297) UBIQUITINATION
LMX1A	LMX1A	LMX1A_HUMAN	LMX1A	HGNC:6653	382	+	PF00046(Homeobox) 196-252	PF00412(LIM) 35-90; PF00412(LIM) 94-152; Pfam-B_8159 253-380	-	+	UBIQUITINATION	LIM(PF00412) UBIQUITINATION	3.1.5.6.1	PH0100.1 Lmx1a	Negative Migrant
LMX1B	LMX1B	LMX1B_HUMAN	LMX1B	HGNC:6654	379	+	PF00046(Homeobox) 197-253	PF00412(LIM) 33-88; PF00412(LIM) 92-150; Pfam-B_8159 254-377	+	+	ACETYLATION; PHOSPHORYLATION		3.1.5.6.2	MF0010.1 Homeobox-class	Negative Migrant
LOC129138	ANKRD54	ANR54_HUMAN	ANKRD54; LIAR; LOC129138	HGNC:25185	300	-		PF12796(Ank_2) 109-173; PF12796(Ank_2) 171-252	-	-
LOC148203	ZNF738	ZN738_HUMAN	ZNF738; LOC148203	HGNC:32469	137	-		PF01352(KRAB) 35-75	?	-
LOC360030	NANOGNB	NANGN_HUMAN	NANOGNB; LOC360030	HGNC:24958	188	+	PF00046(Homeobox) 103-159	Pfam-B_655 1-39	?	-			3.1.8.5.5	MF0010.1 Homeobox-class	Negative Migrant
LOC643641	ZNF862	ZN862_HUMAN	ZNF862; KIAA0543; LOC643641	HGNC:34519	1169	-		PF01352(KRAB) 11-41; PF01352(KRAB) 333-373; PF05699(Dimer_Tnp_hAT) 984-1071	?	-
LOC90321	ZNF766	ZN766_HUMAN	ZNF766; LOC90321	HGNC:28063	468	+	PF13465(zf-H2C2_2) 229-254; PF13465(zf-H2C2_2) 257-282; PF13465(zf-H2C2_2) 285-310; PF13465(zf-H2C2_2) 313-337; PF13465(zf-H2C2_2) 341-366; PF13465(zf-H2C2_2) 369-394; PF13465(zf-H2C2_2) 397-422; PF13465(zf-H2C2_2) 425-450	PF01352(KRAB) 9-49	?	-			2.3.3.0.98		PIONEER
LOC91661	ZNF765	ZN765_HUMAN	ZNF765; LOC91661	HGNC:25092	523	+	PF13465(zf-H2C2_2) 229-254; PF13465(zf-H2C2_2) 258-282; PF13465(zf-H2C2_2) 285-309; PF13465(zf-H2C2_2) 313-338; PF13465(zf-H2C2_2) 341-366; PF13465(zf-H2C2_2) 369-394; PF13465(zf-H2C2_2) 397-422; PF13465(zf-H2C2_2) 452-477; PF13465(zf-H2C2_2) 480-504	PF01352(KRAB) 8-48	-	-			2.3.3.27.3		PIONEER
LRRFIP1	LRRFIP1	LRRF1_HUMAN	LRRFIP1; GCF2; TRIP	HGNC:6702	808	-		PF09738(DUF2051) 23-355	?	+	ACETYLATION; PHOSPHORYLATION; TRI-METHYLATION	DUF2051(PF09738) TRI-METHYLATION; DUF2051(PF09738) PHOSPHORYLATION; TPR_MLP1_2 PHOSPHORYLATION; DUF2051(PF09738) ACETYLATION; Surfac_D-trimer PHOSPHORYLATION	0.3.1.0.1		SETTLER
LW-1	HSFX1	HSFX1_HUMAN	HSFX1; LW-1; HSFX2	HGNC:29603	423	+	PF00447(HSF_DNA-bind) 98-215		-	+	SUMOYLATION; PHOSPHORYLATION	HSF_DNA-bind(PF00447) SUMOYLATION; HSF_DNA-bind(PF00447) PHOSPHORYLATION; Menin(PF05053) SUMOYLATION	3.4.1.0.5		SETTLER
LYL1	LYL1	LYL1_HUMAN	LYL1; BHLHA18	HGNC:6734	280	+	PF00010(HLH) 151-203		-	+	PHOSPHORYLATION		1.2.3.1.3		SETTLER
LZTR1	LZTR1	LZTR1_HUMAN	LZTR1; TCFL2	HGNC:6742	840	-		PF13415(Kelch_3) 77-126; PF13854(Kelch_5) 114-152; PF13415(Kelch_3) 184-236; PF13418(Kelch_4) 226-282; PF01344(Kelch_1) 283-328; PF13854(Kelch_5) 384-422; PF00651(BTB) 433-573; PF00651(BTB) 656-765	+	+	PHOSPHORYLATION; UBIQUITINATION	BTB(PF00651) PHOSPHORYLATION; Kelch_1(PF01344) PHOSPHORYLATION; Kelch_2 PHOSPHORYLATION
LZTS1	LZTS1	LZTS1_HUMAN	LZTS1; FEZ1	HGNC:13861	596	-		PF06818(Fez1) 380-566	?	+	PHOSPHORYLATION	Fez1(PF06818) PHOSPHORYLATION
MAF	MAF	MAF_HUMAN	MAF	HGNC:6776	373	+	PF03131(bZIP_Maf) 259-353	PF08383(Maf_N) 86-120	?	+	PHOSPHORYLATION	bZIP_Maf(PF03131) PHOSPHORYLATION; Maf_N(PF08383) PHOSPHORYLATION	1.1.3.1.1		NEGATIVE MIGRANT
MAF1	MAF1	MAF1_HUMAN	MAF1	HGNC:24966	256	+	PF09174(Maf1) 24-202		?	+	PHOSPHORYLATION; UBIQUITINATION	Maf1(PF09174) PHOSPHORYLATION; Maf1(PF09174) UBIQUITINATION
MAFA	MAFA	MAFA_HUMAN	MAFA	HGNC:23145	353	+	PF03131(bZIP_Maf) 225-319	PF08383(Maf_N) 111-145	?	+	SUMOYLATION; PHOSPHORYLATION	Maf_N(PF08383) PHOSPHORYLATION; Zip PHOSPHORYLATION	1.1.3.1.2		NEGATIVE MIGRANT
MAFB	MAFB	MAFB_HUMAN	MAFB; KRML	HGNC:6408	323	+	PF03131(bZIP_Maf) 209-303	PF08383(Maf_N) 80-114	+	+	PHOSPHORYLATION	bZIP_Maf(PF03131) PHOSPHORYLATION	1.1.3.1.3	MA0117.1 Mafb	Pioneer
MAFF	MAFF	MAFF_HUMAN	MAFF	HGNC:6780	164	+	PF03131(bZIP_Maf) 22-116		+	+	PHOSPHORYLATION	IncA PHOSPHORYLATION; DUF972 PHOSPHORYLATION; Mod_r PHOSPHORYLATION; DUF2216 PHOSPHORYLATION; Macoilin PHOSPHORYLATION; DUF2046 PHOSPHORYLATION; DivIC PHOSPHORYLATION	1.1.3.2.1		NEGATIVE MIGRANT
MAFG	MAFG	MAFG_HUMAN	MAFG	HGNC:6781	162	+	PF03131(bZIP_Maf) 22-116		+	+	ACETYLATION; SUMOYLATION; PHOSPHORYLATION; UBIQUITINATION	bZIP_Maf(PF03131) ACETYLATION; bZIP_Maf(PF03131) PHOSPHORYLATION; bZIP_Maf(PF03131) UBIQUITINATION	1.1.3.2.2		NEGATIVE MIGRANT
MAFK	MAFK	MAFK_HUMAN	MAFK	HGNC:6782	156	+	PF03131(bZIP_Maf) 22-116		?	+	ACETYLATION; O-GlcNAc; PHOSPHORYLATION; UBIQUITINATION	bZIP_Maf(PF03131) ACETYLATION; bZIP_Maf(PF03131) PHOSPHORYLATION; bZIP_Maf(PF03131) UBIQUITINATION	1.1.3.2.3	PB0042.1 Mafk_1	Negative Migrant
MAML1	MAML1	MAML1_HUMAN	MAML1; KIAA0200	HGNC:13632	1016	-		PF09596(MamL-1) 14-73	?	+	ACETYLATION; SUMOYLATION; PHOSPHORYLATION	MamL-1(PF09596) PHOSPHORYLATION
MAML3	MAML3	MAML3_HUMAN	MAML3; KIAA1816	HGNC:16272	1134	-		PF09596(MamL-1) 67-127	+	+	ACETYLATION; PHOSPHORYLATION
MATR3	MATR3	MATR3_HUMAN	MATR3; KIAA0723	HGNC:6912	847	-		Pfam-B_2696 1-340; Pfam-B_7137 341-366; PF13893(RRM_5) 415-471; PF13893(RRM_5) 513-569; Pfam-B_21828 591-780	-	+	ACETYLATION; MONO-METHYLATION; PHOSPHORYLATION; UBIQUITINATION	zf-C2H2_jaz(PF12171) ACETYLATION
MAX	MAX	MAX_HUMAN	MAX; BHLHD4	HGNC:6913	160	+	PF00010(HLH) 24-75	Pfam-B_17785 76-158	?	+	ACETYLATION; PHOSPHORYLATION	DUF4618 PHOSPHORYLATION; bZIP_2(PF07716) PHOSPHORYLATION; ATG16 PHOSPHORYLATION; TMF_DNA_bd(PF12329) PHOSPHORYLATION; Ax_dynein_light ACETYLATION; Tropomyosin_1 PHOSPHORYLATION; DUF342 PHOSPHORYLATION; Ax_dynein_light PHOSPHORYLATION; ATG16 ACETYLATION; LepA_C ACETYLATION; DivIC ACETYLATION; LepA_C PHOSPHORYLATION; TMF_DNA_bd(PF12329) ACETYLATION; DivIC PHOSPHORYLATION; Fib_alpha PHOSPHORYLATION;…	1.2.6.5.5	MA0058.1 MAX	Settler
MAZ	MAZ	MAZ_HUMAN	MAZ; ZNF801	HGNC:6914	477	+	PF00096(zf-C2H2) 190-212; PF13465(zf-H2C2_2) 293-318; PF00096(zf-C2H2) 337-360; PF13894(zf-C2H2_4) 366-388	Pfam-B_136998 1-159	?	+	ACETYLATION; PHOSPHORYLATION	DZR PHOSPHORYLATION; zf-H2C2_2(PF13465) PHOSPHORYLATION; XPA_N PHOSPHORYLATION; DZR ACETYLATION	2.3.4.8.1		PIONEER
MBD1	MBD1	MBD1_HUMAN	MBD1; CXXC3; PCM1	HGNC:6916	605	+	PF01429(MBD) 1-85; PF02008(zf-CXXC) 168-215; PF02008(zf-CXXC) 217-262; PF02008(zf-CXXC) 330-377		-	+	ACETYLATION; MONO-METHYLATION; SUMOYLATION; PHOSPHORYLATION; UBIQUITINATION	zf-CXXC(PF02008) MONO-METHYLATION; MBD(PF01429) PHOSPHORYLATION	2.6.1.0.2		POSITIVE MIGRANT
MBD2	MBD2	MBD2_HUMAN	MBD2	HGNC:6917	411	+	PF01429(MBD) 145-216	Pfam-B_2184 57-118; PF14048(MBD_C) 294-387	-	+	ACETYLATION; MONO-METHYLATION; DI-METHYLATION; PHOSPHORYLATION	MBD(PF01429) PHOSPHORYLATION
MBD3	MBD3	MBD3_HUMAN	MBD3	HGNC:6918	291	+	PF01429(MBD) 1-72	PF14048(MBD_C) 150-243	?	+	ACETYLATION; PHOSPHORYLATION; UBIQUITINATION	MBD(PF01429) ACETYLATION; MBD(PF01429) PHOSPHORYLATION
MBD3L1	MBD3L1	MB3L1_HUMAN	MBD3L1; MBD3L	HGNC:15774	194	-		PF14048(MBD_C) 78-172	-	+	PHOSPHORYLATION	DUF39 PHOSPHORYLATION
MCM2	MCM2	MCM2_HUMAN	MCM2; BM28; CCNL1; CDCL1; KIAA0030	HGNC:6944	904	+	PF12619(MCM2_N) 46-182	PF00493(MCM) 460-803	+	+	ACETYLATION; MONO-METHYLATION; PHOSPHORYLATION; UBIQUITINATION	MCM2_N(PF12619) PHOSPHORYLATION; MCM2_N(PF12619) MONO-METHYLATION; MCM(PF00493) UBIQUITINATION; MCM2_N(PF12619) UBIQUITINATION; MCM(PF00493) ACETYLATION; MCM(PF00493) PHOSPHORYLATION
MCM3	MCM3	MCM3_HUMAN	MCM3	HGNC:6945	808	-		PF00493(MCM) 280-654	+	+	ACETYLATION; PHOSPHORYLATION; UBIQUITINATION	MCM(PF00493) ACETYLATION; MCM(PF00493) UBIQUITINATION; MCM(PF00493) PHOSPHORYLATION
MCM4	MCM4	MCM4_HUMAN	MCM4; CDC21	HGNC:6947	863	-		PF00493(MCM) 445-770	+	+	ACETYLATION; UBIQUITINATION; PHOSPHORYLATION; TRI-METHYLATION	MCM(PF00493) ACETYLATION; HypA PHOSPHORYLATION; Elf1 PHOSPHORYLATION; MCM(PF00493) UBIQUITINATION; MCM(PF00493) PHOSPHORYLATION
MCM5	MCM5	MCM5_HUMAN	MCM5; CDC46	HGNC:6948	734	-		PF00493(MCM) 318-649; Pfam-B_12570 679-705; Pfam-B_13198 706-732	?	+	ACETYLATION; PHOSPHORYLATION; UBIQUITINATION	MCM(PF00493) ACETYLATION; MCM(PF00493) UBIQUITINATION; MCM(PF00493) PHOSPHORYLATION
MCM6	MCM6	MCM6_HUMAN	MCM6	HGNC:6949	821	-		PF00493(MCM) 333-657	+	+	ACETYLATION; PHOSPHORYLATION; UBIQUITINATION	MCM(PF00493) ACETYLATION; MCM(PF00493) UBIQUITINATION; MCM(PF00493) PHOSPHORYLATION
MCM7	MCM7	MCM7_HUMAN	MCM7; CDC47	HGNC:6950	719	-		PF00493(MCM) 320-642	-	+	ACETYLATION; PHOSPHORYLATION; UBIQUITINATION	MCM(PF00493) UBIQUITINATION; MCM(PF00493) PHOSPHORYLATION
MCM8	MCM8	MCM8_HUMAN	MCM8; C20orf154	HGNC:16147	840	-		PF00493(MCM) 389-749	?	+	PHOSPHORYLATION	MCM(PF00493) PHOSPHORYLATION
MCMDC1	MCM9	MCM9_HUMAN	MCM9; C6orf61; MCMDC1	HGNC:21484	1143	-		PF00493(MCM) 287-605; Pfam-B_58098 645-692; Pfam-B_70648 919-1077	-	+	PHOSPHORYLATION; UBIQUITINATION	MCM(PF00493) UBIQUITINATION; MCM(PF00493) PHOSPHORYLATION
MDM4	MDM4	MDM4_HUMAN	MDM4; MDMX	HGNC:6974	490	-		PF02201(SWIB) 26-101; PF00641(zf-RanBP) 300-329; PF13920(zf-C3HC4_3) 433-484	-	+	SUMOYLATION; PHOSPHORYLATION	Cript SUMOYLATION; Cript PHOSPHORYLATION; SWIB(PF02201) PHOSPHORYLATION
MECP2	MECP2	MECP2_HUMAN	MECP2	HGNC:6990	486	+	PF01429(MBD) 90-164		-	+	ACETYLATION; DI-METHYLATION; PHOSPHORYLATION; UBIQUITINATION	MBD(PF01429) UBIQUITINATION; MBD(PF01429) PHOSPHORYLATION; MBD(PF01429) DI-METHYLATION
MED12	MED12	MED12_HUMAN	MED12; ARC240; CAGH45; HOPA; KIAA0192; TNRC11; TRAP230	HGNC:11957	2177	-		PF09497(Med12) 101-161; PF12145(Med12-LCEWAV) 285-757; PF12144(Med12-PQL) 1817-2020; Pfam-B_146941 2051-2159	?	+	ACETYLATION; DI-METHYLATION; PHOSPHORYLATION; UBIQUITINATION	Med12(PF09497) PHOSPHORYLATION
MED31	MED31	MED31_HUMAN	MED31; SOH1; CGI-125	HGNC:24260	131	-		PF05669(Med31) 13-115	+	+	ACETYLATION; PHOSPHORYLATION	Med31(PF05669) PHOSPHORYLATION
MED4	MED4	MED4_HUMAN	MED4; ARC36; DRIP36; VDRIP; HSPC126	HGNC:17903	270	-		PF10018(Med4) 63-212	+	+	PHOSPHORYLATION; UBIQUITINATION	VDRIP PHOSPHORYLATION; VDRIP UBIQUITINATION
MED6	MED6	MED6_HUMAN	MED6; ARC33	HGNC:19970	246	-		PF04934(Med6) 13-141	-	+	ACETYLATION; PHOSPHORYLATION; UBIQUITINATION	MED6 PHOSPHORYLATION
MED8	MED8	MED8_HUMAN	MED8	HGNC:19971	268	-		PF10232(Med8) 1-268	?	+	ACETYLATION; PHOSPHORYLATION	Med8(PF10232) ACETYLATION; Med8(PF10232) PHOSPHORYLATION
MEF2A	MEF2A	MEF2A_HUMAN	MEF2A; MEF2	HGNC:6993	507	+	PF00319(SRF-TF) 9-59	PF12347(HJURP_C) 90-155; Pfam-B_374 447-499	-	+	ACETYLATION; SUMOYLATION; PHOSPHORYLATION; UBIQUITINATION	HJURP_C(PF12347) UBIQUITINATION; SRF-TF(PF00319) PHOSPHORYLATION; HJURP_C(PF12347) PHOSPHORYLATION	5.1.1.1.1	MA0052.1 MEF2A	Negative Migrant
MEF2B	MEF2B	MEF2B_HUMAN	MEF2B; XMEF2	HGNC:6995	365	+	PF00319(SRF-TF) 9-59	Pfam-B_374 111-259; Pfam-B_391105 261-364	?	+	SUMOYLATION; PHOSPHORYLATION; UBIQUITINATION		5.1.1.1.2		NEGATIVE MIGRANT
MEF2C	MEF2C	MEF2C_HUMAN	MEF2C	HGNC:6996	473	+	PF00319(SRF-TF) 9-59	PF12347(HJURP_C) 90-156	+	+	ACETYLATION; SUMOYLATION; PHOSPHORYLATION; UBIQUITINATION	HJURP_C(PF12347) PHOSPHORYLATION; HJURP_C(PF12347) ACETYLATION	5.1.1.1.3		NEGATIVE MIGRANT
MEF2D	MEF2D	MEF2D_HUMAN	MEF2D	HGNC:6997	521	+	PF00319(SRF-TF) 9-59	PF12347(HJURP_C) 90-155	+	+	ACETYLATION; O-GlcNAc; SUMOYLATION; PHOSPHORYLATION; UBIQUITINATION	Pex14_N SUMOYLATION; HJURP_C(PF12347) PHOSPHORYLATION; Pex14_N PHOSPHORYLATION	5.1.1.1.4		NEGATIVE MIGRANT
MEIS1	MEIS1	MEIS1_HUMAN	MEIS1	HGNC:7000	390	+	PF05920(Homeobox_KN) 290-329		+	+	PHOSPHORYLATION		3.1.4.2.1	MF0010.1 Homeobox-class	Negative Migrant
MEIS2	MEIS2	MEIS2_HUMAN	MEIS2; MRG1	HGNC:7001	477	+	PF05920(Homeobox_KN) 294-333		+	+	PHOSPHORYLATION		3.1.4.2.2	MF0010.1 Homeobox-class	Negative Migrant
MEIS3	MEIS3	MEIS3_HUMAN	MEIS3; MRG2	HGNC:29537	375	+	PF05920(Homeobox_KN) 280-319		?	+	PHOSPHORYLATION	KNOX2 PHOSPHORYLATION	3.1.4.2.3	MF0010.1 Homeobox-class	Negative Migrant
MEIS3P1	MEIS3P1	ME3L1_HUMAN	MEIS3P1	HGNC:7002	274	+	PF05920(Homeobox_KN) 179-218		?	-			3.1.4.2.4	MF0010.1 Homeobox-class	Negative Migrant
MEN1	MEN1	MEN1_HUMAN	MEN1; SCG2	HGNC:7010	615	-		PF05053(Menin) 1-615	-	+	SUMOYLATION; PHOSPHORYLATION	Menin(PF05053) PHOSPHORYLATION; Menin(PF05053) SUMOYLATION
MEOX1	MEOX1	MEOX1_HUMAN	MEOX1; MOX1	HGNC:7013	254	+	PF00046(Homeobox) 172-228		?	+	PHOSPHORYLATION		3.1.1.14.1	PH0103.1 Meox1	Negative Migrant
MEOX2	MEOX2	MEOX2_HUMAN	MEOX2; GAX; MOX2	HGNC:7014	304	+	PF00046(Homeobox) 188-244		?	+	PHOSPHORYLATION	Trep_dent_lipo PHOSPHORYLATION	3.1.1.14.2	MF0010.1 Homeobox-class	Negative Migrant
MGC13138	ZNF764	ZN764_HUMAN	ZNF764; MGC13138	HGNC:28200	408	+	PF13465(zf-H2C2_2) 189-214; PF13465(zf-H2C2_2) 217-242; PF13465(zf-H2C2_2) 245-270; PF13465(zf-H2C2_2) 273-298; PF13465(zf-H2C2_2) 301-326; PF13465(zf-H2C2_2) 329-354	PF01352(KRAB) 26-66	-	-			2.3.3.39.1		PIONEER
MGC17403	TCEANC	TEANC_HUMAN	TCEANC; MGC17403	HGNC:28277	351	-		PF08711(Med26) 28-80; PF07500(TFIIS_M) 169-283	-	-
MITF	MITF	MITF_HUMAN	MITF; BHLHE32	HGNC:7105	526	+	PF00010(HLH) 312-365	PF11851(DUF3371) 397-523	-	+	SUMOYLATION; PHOSPHORYLATION; UBIQUITINATION	RNA_pol_Rpb4(PF03874) PHOSPHORYLATION; DUF3371(PF11851) SUMOYLATION; UPF0564 SUMOYLATION; DUF3371(PF11851) PHOSPHORYLATION; RNA_pol_Rpb4(PF03874) SUMOYLATION	1.2.6.1.4	MF0007.1 bHLH(zip)-class	Settler
MIXL1	MIXL1	MIXL1_HUMAN	MIXL1; MIXL	HGNC:13363	232	+	PF00046(Homeobox) 87-143		?	+	PHOSPHORYLATION		3.1.3.14.1	MF0010.1 Homeobox-class	Negative Migrant
MIZF	HINFP	HINFP_HUMAN	HINFP; MIZF; ZNF743	HGNC:17850	517	+	PF13465(zf-H2C2_2) 185-210; PF13894(zf-C2H2_4) 229-254; PF00096(zf-C2H2) 255-278; PF00096(zf-C2H2) 345-368		-	+	PHOSPHORYLATION	zf-C2H2(PF00096) PHOSPHORYLATION	2.3.4.21.1	MA0131.1 MIZF	Pioneer
MKI67IP	NIFK	MK67I_HUMAN	MKI67IP; NIFK; NOPP34	HGNC:17838	293	-		PF00076(RRM_1) 47-117; Pfam-B_8396 139-220; PF12196(hNIFK_binding) 227-267	-	+	PHOSPHORYLATION; UBIQUITINATION	RRM_1(PF00076) PHOSPHORYLATION; hNIFK_binding(PF12196) PHOSPHORYLATION
MKL1	MKL1	MKL1_HUMAN	MKL1; KIAA1438; MAL	HGNC:14334	931	+	PF02037(SAP) 347-381	PF02755(RPEL) 24-49; PF02755(RPEL) 68-93	?	+	DI-METHYLATION; SUMOYLATION; PHOSPHORYLATION	SAP(PF02037) DI-METHYLATION; SAP(PF02037) PHOSPHORYLATION
MKL2	MKL2	MKL2_HUMAN	MKL2; KIAA1243; MRTFB	HGNC:29819	1088	+	PF02037(SAP) 389-423	PF02755(RPEL) 40-65; PF02755(RPEL) 84-109; PF02755(RPEL) 128-153	?	+	ACETYLATION; MONO-METHYLATION; PHOSPHORYLATION	SAP(PF02037) PHOSPHORYLATION
MKX	MKX	MKX_HUMAN	MKX; C10orf48; IRXL1	HGNC:23729	352	+	PF05920(Homeobox_KN) 88-127	Pfam-B_5206 1-55; Pfam-B_15417 144-350	-	+	ACETYLATION; PHOSPHORYLATION	Period_C(PF12114) PHOSPHORYLATION; HA ACETYLATION	3.1.4.3.1	MF0010.1 Homeobox-class	Negative Migrant
MLL	KMT2A	MLL1_HUMAN	MLL; ALL1; CXXC7; HRX; HTRX; KMT2A; MLL1; TRX1	HGNC:7132	3969	+	PF02008(zf-CXXC) 1147-1194	Pfam-B_12929 1-1008; PF00628(PHD) 1481-1533; PF00628(PHD) 1568-1627; PF13771(zf-HC5HC2H) 1900-1978; PF05964(FYRN) 2023-2073; Pfam-B_357 2606-2744; Pfam-B_72 2745-3657; PF05965(FYRC) 3666-3749; PF00856(SET) 3840-3945	?	+	ACETYLATION; MONO-METHYLATION; PHOSPHORYLATION; UBIQUITINATION	FYRC(PF05965) UBIQUITINATION; FYRC(PF05965) ACETYLATION; SET(PF00856) PHOSPHORYLATION	2.6.1.0.4		POSITIVE MIGRANT
MLL2	KMT2B	MLL2_HUMAN	MLL2; ALR; KMT2B	HGNC:15840	5537	-		PF13771(zf-HC5HC2H) 139-218; PF00628(PHD) 275-323; Pfam-B_380997 531-899; PF00628(PHD) 1379-1429; PF00628(PHD) 1429-1477; Pfam-B_2262 3571-4539; Pfam-B_2262 4541-5019; PF13771(zf-HC5HC2H) 5059-5137; PF05964(FYRN) 5180-5234; PF05965(FYRC) 5236-5323; PF00856(SET) 5408-5513	?	+	ACETYLATION; DI-METHYLATION; PHOSPHORYLATION; UBIQUITINATION	PHD(PF00628) PHOSPHORYLATION; FYRC(PF05965) ACETYLATION; SET(PF00856) PHOSPHORYLATION; FYRC(PF05965) PHOSPHORYLATION	2.6.1.0.7		POSITIVE MIGRANT
MLL3	KMT2C	MLL3_HUMAN	MLL3; HALR; KIAA1506; KMT2C	HGNC:13726	4911	-		PF13771(zf-HC5HC2H) 252-331; PF00628(PHD) 390-438; PF00628(PHD) 959-1010; PF00628(PHD) 1009-1060; Pfam-B_42903 2267-2787; Pfam-B_2262 3236-4394; PF13771(zf-HC5HC2H) 4429-4507; PF05964(FYRN) 4550-4604; PF05965(FYRC) 4606-4693; PF00856(SET) 4782-4887	?	+	ACETYLATION; PHOSPHORYLATION; UBIQUITINATION	FYRN(PF05964) PHOSPHORYLATION
MLL4	KMT2D	MLL4_HUMAN	WBP7; HRX2; KIAA0304; KMT2D; MLL4; TRX2	HGNC:7133	2715	+	PF02008(zf-CXXC) 958-1005	Pfam-B_77537 1-780; PF00628(PHD) 1251-1303; PF00628(PHD) 1337-1396; PF13771(zf-HC5HC2H) 1608-1686; PF05964(FYRN) 1732-1782; PF05965(FYRC) 2411-2494; PF00856(SET) 2586-2691	?	+	ACETYLATION; PHOSPHORYLATION; TRI-METHYLATION; MONO-METHYLATION; DI-METHYLATION; UBIQUITINATION	PHD(PF00628) PHOSPHORYLATION; SET(PF00856) PHOSPHORYLATION	2.6.1.0.7		POSITIVE MIGRANT
MLL5	KMT2E	MLL5_HUMAN	MLL5; KMT2E	HGNC:18541	1858	-		Pfam-B_32247 1-109; PF00628(PHD) 120-166; Pfam-B_12375 177-232; PF00856(SET) 343-447; Pfam-B_88067 1813-1856	?	+	O-GlcNAc; PHOSPHORYLATION	SET(PF00856) O-GlcNAc
MLLT1	MLLT1	ENL_HUMAN	MLLT1; ENL; LTG19; YEATS1	HGNC:7134	559	-		PF03366(YEATS) 29-112; Pfam-B_5335 152-557	?	+	ACETYLATION; PHOSPHORYLATION
MLLT10	MLLT10	AF10_HUMAN	MLLT10; AF10	HGNC:16063	1027	-		PF13831(PHD_2) 36-72; PF13832(zf-HC5HC2H_2) 80-197; Pfam-B_2331 199-999	?	+	ACETYLATION; O-GlcNAc; PHOSPHORYLATION
MLLT3	MLLT3	AF9_HUMAN	MLLT3; AF9; YEATS3	HGNC:7136	568	-		PF03366(YEATS) 29-112; Pfam-B_5335 147-566	?	+	ACETYLATION; PHOSPHORYLATION	YEATS(PF03366) PHOSPHORYLATION
MLLT6	MLLT6	AF17_HUMAN	MLLT6; AF17	HGNC:7138	1093	-		PF13832(zf-HC5HC2H_2) 63-180; Pfam-B_29253 188-1091	-	+	ACETYLATION; PHOSPHORYLATION
MLLT7	FOXO4	FOXO4_HUMAN	FOXO4; AFX; AFX1; MLLT7	HGNC:7139	505	+	PF00250(Fork_head) 90-201	Pfam-B_48865 286-453	?	+	ACETYLATION; PHOSPHORYLATION	Fork_head(PF00250) ACETYLATION; Fork_head(PF00250) PHOSPHORYLATION	3.3.1.15.3	MF0005.1 Forkhead-class	Negative Migrant
MLR1	LCORL	LCORL_HUMAN	LCORL; MLR1	HGNC:30776	602	+	PF05225(HTH_psq) 277-314; PF05225(HTH_psq) 526-571		-	+	PHOSPHORYLATION; UBIQUITINATION	HTH_psq(PF05225) PHOSPHORYLATION
MLR2	LCOR	LCOR_HUMAN	LCOR; KIAA1795; MLR2	HGNC:29503	433	+	PF05225(HTH_psq) 350-395		+	+	PHOSPHORYLATION; TRI-METHYLATION	HTH_psq(PF05225) PHOSPHORYLATION
MLX	MLX	MLX_HUMAN	MLX; BHLHD13; TCFL4	HGNC:11645	298	+	PF00010(HLH) 130-188	Pfam-B_78787 1-86	-	+	PHOSPHORYLATION; UBIQUITINATION	RNA_pol_Rpb4(PF03874) PHOSPHORYLATION; FAM91_C PHOSPHORYLATION; Rhabdo_glycop PHOSPHORYLATION	1.2.6.6.1	MF0007.1 bHLH(zip)-class	Settler
MLXIP	MLXIP	MLXIP_HUMAN	MLXIP; BHLHE36; KIAA0867; MIR; MONDOA	HGNC:17055	919	+	PF00010(HLH) 720-770	Pfam-B_36104 771-797	?	+	DI-METHYLATION; PHOSPHORYLATION		1.2.6.6.2	MF0007.1 bHLH(zip)-class	Settler
MLXIPL	MLXIPL	MLXPL_HUMAN	MLXIPL; BHLHD14; MIO; WBSCR14	HGNC:12744	875	-		Pfam-B_12 1-377; Pfam-B_12 550-860	-	+	ACETYLATION; PHOSPHORYLATION		1.2.6.6.3	MF0007.1 bHLH(zip)-class	Settler
MMS19L	MMS19	MMS19_HUMAN	MMS19; MMS19L	HGNC:13824	1030	-		PF12460(MMS19_N) 20-79	-	+	ACETYLATION; PHOSPHORYLATION; UBIQUITINATION
MNDA	MNDA	MNDA_HUMAN	MNDA	HGNC:7183	407	-		PF02758(PYRIN) 6-84; PF02760(HIN) 208-375	-	+	ACETYLATION; PHOSPHORYLATION	HIN(PF02760) PHOSPHORYLATION
MNT	MNT	MNT_HUMAN	MNT; BHLHD3; ROX	HGNC:7188	582	+	PF00010(HLH) 221-272	Pfam-B_93451 1-47	?	+	PHOSPHORYLATION	HLH(PF00010) PHOSPHORYLATION	1.2.6.7.6	MF0007.1 bHLH(zip)-class	Settler
MSC	MSC	MUSC_HUMAN	MSC; ABF1; BHLHA22	HGNC:7321	206	+	PF00010(HLH) 108-160		-	+	PHOSPHORYLATION; UBIQUITINATION		1.2.3.3.4		SETTLER
MSL3L1	MSL3	MS3L1_HUMAN	MSL3; MSL3L1	HGNC:7370	521	-		PF11717(Tudor-knot) 11-74; PF05712(MRG) 136-504	?	+	ACETYLATION; PHOSPHORYLATION; UBIQUITINATION	MRG(PF05712) ACETYLATION; MRG(PF05712) UBIQUITINATION; MRG(PF05712) PHOSPHORYLATION
MSX1	MSX1	MSX1_HUMAN	MSX1; HOX7	HGNC:7391	297	+	PF00046(Homeobox) 167-223	Pfam-B_23645 1-47	+	+	PHOSPHORYLATION; UBIQUITINATION	Homeobox(PF00046) PHOSPHORYLATION	3.1.2.11.1	PH0106.1 Msx1	Negative Migrant
MSX2	MSX2	MSX2_HUMAN	MSX2; HOX8	HGNC:7392	267	+	PF00046(Homeobox) 143-199		+	+	ACETYLATION; PHOSPHORYLATION; UBIQUITINATION	Homeobox(PF00046) ACETYLATION	3.1.2.11.2	MF0010.1 Homeobox-class	Negative Migrant
MTA1	MTA1	MTA1_HUMAN	MTA1	HGNC:7410	715	+	PF00320(GATA) 393-430	PF01426(BAH) 4-164; PF01448(ELM2) 167-221	?	+	ACETYLATION; PHOSPHORYLATION; MONO-METHYLATION; DI-METHYLATION; SUMOYLATION; UBIQUITINATION	BAH(PF01426) UBIQUITINATION; GATA(PF00320) PHOSPHORYLATION; BAH(PF01426) PHOSPHORYLATION; ELM2(PF01448) UBIQUITINATION	2.2.1.2.5		NEGATIVE MIGRANT
MTA2	MTA2	MTA2_HUMAN	MTA2; MTA1L1; PID	HGNC:7411	668	+	PF00320(GATA) 367-404	PF01426(BAH) 4-144; PF01448(ELM2) 147-201	+	+	ACETYLATION; PHOSPHORYLATION; UBIQUITINATION	DDA1 ACETYLATION; ELM2(PF01448) UBIQUITINATION; DDA1 PHOSPHORYLATION; BAH(PF01426) PHOSPHORYLATION; BAH(PF01426) UBIQUITINATION; ELM2(PF01448) ACETYLATION	2.2.1.2.6		NEGATIVE MIGRANT
MTA3	MTA3	MTA3_HUMAN	MTA3; KIAA1266	HGNC:23784	594	+	PF00320(GATA) 379-416	PF01426(BAH) 4-147; PF01448(ELM2) 150-204	-	+	PHOSPHORYLATION; UBIQUITINATION	BAH(PF01426) UBIQUITINATION; Adeno_E1A PHOSPHORYLATION; BAH(PF01426) PHOSPHORYLATION	2.2.1.2.7		NEGATIVE MIGRANT
MTF1	MTF1	MTF1_HUMAN	MTF1	HGNC:7428	753	+	PF00096(zf-C2H2) 140-164; PF13465(zf-H2C2_2) 186-213; PF13465(zf-H2C2_2) 245-272; PF13465(zf-H2C2_2) 275-302	Pfam-B_45223 399-479	?	+	ACETYLATION; PHOSPHORYLATION	zf-C2H2(PF00096) PHOSPHORYLATION	2.3.3.24.1	PB0044.1 Mtf1_1	Positive Migrant
MTF2	MTF2	MTF2_HUMAN	MTF2; PCL2	HGNC:29535	593	-		PF00628(PHD) 104-157; PF14061(Mtf2_C) 542-592	+	+	MONO-METHYLATION; PHOSPHORYLATION	PHD(PF00628) PHOSPHORYLATION
MXD1	MXD1	MAD1_HUMAN	MXD1; MAD	HGNC:6761	221	+	PF00010(HLH) 57-109		-	+	ACETYLATION; PHOSPHORYLATION	bZIP_Maf(PF03131) PHOSPHORYLATION; HLH(PF00010) PHOSPHORYLATION; DUF848 PHOSPHORYLATION	1.2.6.7.1	MF0007.1 bHLH(zip)-class	Settler
MXD3	MXD3	MAD3_HUMAN	NFKBIA; IKBA; MAD3; NFKBI	HGNC:14008	206	+	PF00010(HLH) 58-110		-	+	UBIQUITINATION	HLH(PF00010) UBIQUITINATION; DUF1887 UBIQUITINATION; T2SM UBIQUITINATION	1.2.6.7.2	MF0007.1 bHLH(zip)-class	Settler
MXD4	MXD4	MAD4_HUMAN	MXD4; BHLHC12; MAD4	HGNC:13906	209	+	PF00010(HLH) 54-106		-	+	PHOSPHORYLATION; UBIQUITINATION	HLH(PF00010) UBIQUITINATION	1.2.6.7.3	MF0007.1 bHLH(zip)-class	Settler
MXI1	MXI1	MXI1_HUMAN	MXI1; BHLHC11	HGNC:7534	228	+	PF00010(HLH) 68-120		-	+	ACETYLATION; PHOSPHORYLATION		1.2.6.7.5	MF0007.1 bHLH(zip)-class	Settler
MYB	MYB	MYB_HUMAN	MYB	HGNC:7545	640	+	PF13921(Myb_DNA-bind_6) 43-103; PF13921(Myb_DNA-bind_6) 95-153	Pfam-B_14507 213-261; PF07988(LMSTEN) 266-313; PF09316(Cmyb_C) 399-567	+	+	ACETYLATION; SUMOYLATION; PHOSPHORYLATION; UBIQUITINATION	Cmyb_C(PF09316) PHOSPHORYLATION; Spore_III_AB UBIQUITINATION; Cmyb_C(PF09316) SUMOYLATION; Cmyb_C(PF09316) ACETYLATION; Myb_DNA-bind_6(PF13921) PHOSPHORYLATION; Myb_DNA-bind_6(PF13921) UBIQUITINATION	3.5.1.1.1	MA0100.1 Myb	Settler
MYBBP1A	MYBBP1A	MBB1A_HUMAN	MYBBP1A; P160	HGNC:7546	1328	+	PF04931(DNA_pol_phi) 70-836		+	+	ACETYLATION; PHOSPHORYLATION; UBIQUITINATION	DNA_pol_phi(PF04931) ACETYLATION; DNA_pol_phi(PF04931) PHOSPHORYLATION; DNA_pol_phi(PF04931) UBIQUITINATION
MYBL1	MYBL1	MYBA_HUMAN	MYBL1; AMYB	HGNC:7547	752	+	PF13921(Myb_DNA-bind_6) 38-98; PF13921(Myb_DNA-bind_6) 90-148; PF13921(Myb_DNA-bind_6) 142-199	PF07988(LMSTEN) 239-286; PF09316(Cmyb_C) 486-653	?	+	ACETYLATION; PHOSPHORYLATION; UBIQUITINATION	Cmyb_C(PF09316) ACETYLATION; Myb_DNA-bind_6(PF13921) UBIQUITINATION	3.5.1.1.2	PB0150.1 Mybl1_2	Settler
MYBL2	MYBL2	MYBB_HUMAN	MYBL2; BMYB	HGNC:7548	700	+	PF13921(Myb_DNA-bind_6) 34-94; PF13921(Myb_DNA-bind_6) 86-143	PF09316(Cmyb_C) 451-614	+	+	PHOSPHORYLATION; UBIQUITINATION		3.5.1.1.3	MF0009.1 TRP(MYB)-class	Positive Migrant
MYC	MYC	MYC_HUMAN	MYC; BHLHE39	HGNC:7553	439	+	PF00010(HLH) 355-407	PF01056(Myc_N) 1-345; PF02344(Myc-LZ) 408-439	-	+	ACETYLATION; O-GlcNAc; PHOSPHORYLATION; UBIQUITINATION	HLH(PF00010) UBIQUITINATION; Myc_N(PF01056) O-GlcNAc; TRH PHOSPHORYLATION; Myc_N(PF01056) ACETYLATION; Myc_N(PF01056) UBIQUITINATION; HLH(PF00010) PHOSPHORYLATION; Myc-LZ(PF02344) UBIQUITINATION; Myc_N(PF01056) PHOSPHORYLATION; HLH(PF00010) ACETYLATION; TRH ACETYLATION	1.2.6.5.1	MA0059.1 MYC::MAX	Settler
MYCBP	MYCBP	MYCBP_HUMAN	MYCBP; AMY1	HGNC:7554	103	-		Pfam-B_1219 1-69	-	+	PHOSPHORYLATION; UBIQUITINATION	TSC22(PF01166) PHOSPHORYLATION; DUF972 PHOSPHORYLATION; Pox_TAA1 PHOSPHORYLATION; PaaX_C PHOSPHORYLATION; DUF972 UBIQUITINATION; PaaX_C UBIQUITINATION
MYCL1	MYCL	MYCL1_HUMAN	MYCL1; BHLHE38; LMYC; MYCL	HGNC:7555	364	+	PF00010(HLH) 282-334	PF01056(Myc_N) 1-159; PF01056(Myc_N) 139-240	-	+	ACETYLATION; PHOSPHORYLATION	Myc_N(PF01056) PHOSPHORYLATION; HLH(PF00010) PHOSPHORYLATION
MYCN	MYCN	MYCN_HUMAN	MYCN; BHLHE37; NMYC	HGNC:7559	464	+	PF00010(HLH) 382-434	PF01056(Myc_N) 8-372	-	+	PHOSPHORYLATION	Cenp-B_dimeris(PF09026) PHOSPHORYLATION; Myc_N(PF01056) PHOSPHORYLATION; LRS4 PHOSPHORYLATION; BSP_II PHOSPHORYLATION; TFIIF_alpha(PF05793) PHOSPHORYLATION	1.2.6.5.2	MF0007.1 bHLH(zip)-class	Settler
MYEF2	MYEF2	MYEF2_HUMAN	MYEF2; KIAA1341	HGNC:17940	600	-		PF00076(RRM_1) 102-172; PF00076(RRM_1) 235-304; PF00076(RRM_1) 525-593	-	+	ACETYLATION; PHOSPHORYLATION; UBIQUITINATION	RRM_1(PF00076) PHOSPHORYLATION; RRM_1(PF00076) UBIQUITINATION; RRM_1(PF00076) ACETYLATION
MYF5	MYF5	MYF5_HUMAN	MYF5; BHLHC2	HGNC:7565	255	+	PF00010(HLH) 84-135	PF01586(Basic) 1-83; PF12232(Myf5) 143-214	-	+	PHOSPHORYLATION	Basic(PF01586) PHOSPHORYLATION; HLH(PF00010) PHOSPHORYLATION	1.2.2.1.3		SETTLER
MYF6	MYF6	MYF6_HUMAN	MYF6; BHLHC4; MRF4	HGNC:7566	242	+	PF00010(HLH) 94-145	PF01586(Basic) 3-93	-	+	PHOSPHORYLATION	HLH(PF00010) PHOSPHORYLATION	1.2.2.1.4	PB0047.1 Myf6_1	Negative Migrant
MYNN	MYNN	MYNN_HUMAN	MYNN; OSZF; ZBTB31; SBBIZ1	HGNC:14955	610	+	PF13465(zf-H2C2_2) 316-341; PF13465(zf-H2C2_2) 344-369; PF13465(zf-H2C2_2) 372-398; PF13465(zf-H2C2_2) 401-426; PF13465(zf-H2C2_2) 429-454; PF13465(zf-H2C2_2) 457-482; PF13465(zf-H2C2_2) 485-510	PF00651(BTB) 14-118; Pfam-B_45242 182-277	?	+	ACETYLATION; PHOSPHORYLATION; UBIQUITINATION	zf-C2H2(PF00096) ACETYLATION; BTB(PF00651) UBIQUITINATION; zf-C2H2(PF00096) PHOSPHORYLATION	2.3.3.0.54		PIONEER
MYOCD	MYOCD	MYCD_HUMAN	MYOCD; MYCD	HGNC:16067	938	+	PF02037(SAP) 371-405	PF02755(RPEL) 106-131	-	+	ACETYLATION; SUMOYLATION; PHOSPHORYLATION
MYOD1	MYOD1	MYOD1_HUMAN	MYOD1; BHLHC1; MYF3; MYOD	HGNC:7611	320	+	PF00010(HLH) 110-161	PF01586(Basic) 1-109; PF12232(Myf5) 190-259	-	+	ACETYLATION; PHOSPHORYLATION	Myf5(PF12232) PHOSPHORYLATION; HLH(PF00010) PHOSPHORYLATION; Basic(PF01586) ACETYLATION	1.2.2.1.1		SETTLER
MYOG	MYOG	MYOG_HUMAN	MYOG; BHLHC3; MYF4	HGNC:7612	224	+	PF00010(HLH) 82-133	PF01586(Basic) 1-81; Pfam-B_22760 145-203	-	+	PHOSPHORYLATION	Basic(PF01586) PHOSPHORYLATION	1.2.2.1.2		SETTLER
MYST2	KAT7	KAT7_HUMAN	KAT7; HBO1; HBOa; MYST2	HGNC:17016	611	+	PF01530(zf-C2HC) 182-212	Pfam-B_10282 1-164; PF01853(MOZ_SAS) 390-577	-	+	ACETYLATION; DI-METHYLATION; PHOSPHORYLATION; UBIQUITINATION	MOZ_SAS(PF01853) UBIQUITINATION; MOZ_SAS(PF01853) PHOSPHORYLATION; zf-C2HC(PF01530) PHOSPHORYLATION; HTH_Tnp_IS630 PHOSPHORYLATION; zf-met(PF12874) DI-METHYLATION; MOZ_SAS(PF01853) ACETYLATION; zf-C2HC(PF01530) ACETYLATION	2.7.3.0.2		POSITIVE MIGRANT
MYST3	KAT6A	KAT6A_HUMAN	KAT6A; MOZ; MYST3; RUNXBP2; ZNF220	HGNC:13013	2004	-		PF00628(PHD) 208-265; PF00628(PHD) 264-313; PF01853(MOZ_SAS) 562-749	?	+	ACETYLATION; DI-METHYLATION; PHOSPHORYLATION; UBIQUITINATION	Linker_histone(PF00538) PHOSPHORYLATION; MOZ_SAS(PF01853) ACETYLATION	2.7.3.0.3		POSITIVE MIGRANT
MYST4	KAT6B	KAT6B_HUMAN	KAT6B; KIAA0383; MORF; MOZ2; MYST4	HGNC:17582	2073	+	PF00538(Linker_histone) 106-175	PF00628(PHD) 271-320; Pfam-B_51100 321-682; PF01853(MOZ_SAS) 773-960	?	+	ACETYLATION; MONO-METHYLATION; DI-METHYLATION; PHOSPHORYLATION; UBIQUITINATION	MOZ_SAS(PF01853) UBIQUITINATION; MOZ_SAS(PF01853) ACETYLATION; Linker_histone(PF00538) UBIQUITINATION; MOZ_SAS(PF01853) PHOSPHORYLATION	2.7.3.0.4		POSITIVE MIGRANT
MYT1	MYT1	MYT1_HUMAN	MYT1; KIAA0835; KIAA1050; MYTI; PLPB1	HGNC:7622	1121	+	PF01530(zf-C2HC) 27-57; PF01530(zf-C2HC) 439-469; PF01530(zf-C2HC) 483-513; PF01530(zf-C2HC) 797-827; PF01530(zf-C2HC) 841-871; PF01530(zf-C2HC) 890-920; PF01530(zf-C2HC) 943-973	PF08474(MYT1) 560-616; PF08474(MYT1) 615-792	-	+	PHOSPHORYLATION; UBIQUITINATION	zf-C2HC(PF01530) PHOSPHORYLATION; MYT1(PF08474) PHOSPHORYLATION	2.7.1.0.1		POSITIVE MIGRANT
MYT1L	MYT1L	MYT1L_HUMAN	MYT1L; KIAA1106	HGNC:7623	1186	+	PF01530(zf-C2HC) 28-58; PF01530(zf-C2HC) 503-533; PF01530(zf-C2HC) 547-577; PF01530(zf-C2HC) 902-932; PF01530(zf-C2HC) 951-981; PF01530(zf-C2HC) 1004-1034	Pfam-B_25031 91-462; PF08474(MYT1) 621-873	?	+	ACETYLATION; PHOSPHORYLATION	MYT1(PF08474) ACETYLATION; zf-C2HC(PF01530) PHOSPHORYLATION; MYT1(PF08474) PHOSPHORYLATION	2.7.1.0.2		POSITIVE MIGRANT
NAB1	NAB1	NAB1_HUMAN	NAB1	HGNC:7626	487	-		PF04904(NCD1) 3-84; PF04905(NCD2) 164-320; PF04902(Nab1) 322-487	+	+	SUMOYLATION; PHOSPHORYLATION	Nab1(PF04902) PHOSPHORYLATION; Nab1(PF04902) SUMOYLATION
NAB2	NAB2	NAB2_HUMAN	NAB2; MADER	HGNC:7627	525	-		PF04904(NCD1) 34-115; PF04905(NCD2) 199-366; Pfam-B_24193 421-524	?	+	ACETYLATION; PHOSPHORYLATION
NANOG	NANOG	NANOG_HUMAN	NANOG	HGNC:20857	305	+	PF00046(Homeobox) 96-152	Pfam-B_26384 191-304	+	+	PHOSPHORYLATION	Homeobox(PF00046) PHOSPHORYLATION	3.1.2.12.1	MF0010.1 Homeobox-class	Negative Migrant
NAP1L2	NAP1L2	NP1L2_HUMAN	NAP1L2; BPX	HGNC:7638	460	-		Pfam-B_128321 1-69; PF00956(NAP) 109-412; Pfam-B_68674 429-458	+	+	ACETYLATION; PHOSPHORYLATION; UBIQUITINATION	NAP(PF00956) ACETYLATION; NAP(PF00956) UBIQUITINATION; NAP(PF00956) PHOSPHORYLATION
NAP1L3	NAP1L3	NP1L3_HUMAN	NAP1L3; BNAP	HGNC:7639	506	-		Pfam-B_741 23-70; PF00956(NAP) 105-215; PF00956(NAP) 205-488	-	+	PHOSPHORYLATION; UBIQUITINATION	NAP(PF00956) UBIQUITINATION; NAP(PF00956) PHOSPHORYLATION
NAP1L4	NAP1L4	NP1L4_HUMAN	NAP1L4; NAP2	HGNC:7640	375	-		PF00956(NAP) 64-339	-	+	ACETYLATION; PHOSPHORYLATION; UBIQUITINATION	NAP(PF00956) ACETYLATION; NAP(PF00956) UBIQUITINATION; NAP(PF00956) PHOSPHORYLATION
NARG1	NAA15	NAA15_HUMAN	NAA15; GA19; NARG1; NATH; TBDN100	HGNC:30782	866	-		PF07719(TPR_2) 81-113; PF12569(NARP1) 187-698	-	+	ACETYLATION; PHOSPHORYLATION; UBIQUITINATION	NARP1(PF12569) PHOSPHORYLATION; Peptidase_S30 PHOSPHORYLATION; TPR_2(PF07719) PHOSPHORYLATION; F-protein PHOSPHORYLATION; NARP1(PF12569) UBIQUITINATION; TPR_2(PF07719) UBIQUITINATION
NCOA1	NCOA1	NCOA1_HUMAN	NCOA1; BHLHE74; SRC1	HGNC:7668	1441	-		PF00989(PAS) 112-183; PF08832(SRC-1) 625-708; PF08815(Nuc_rec_co-act) 924-973; PF07469(DUF1518) 1149-1205; PF07469(DUF1518) 1212-1268	?	+	DI-METHYLATION; SUMOYLATION; PHOSPHORYLATION	DUF1518(PF07469) PHOSPHORYLATION; HLH(PF00010) PHOSPHORYLATION; SRC-1(PF08832) PHOSPHORYLATION	1.2.5.3.1		SETTLER
NCOA2	NCOA2	NCOA2_HUMAN	NCOA2; BHLHE75; TIF2	HGNC:7669	1464	-		PF00989(PAS) 115-215; PF08832(SRC-1) 636-709; PF08815(Nuc_rec_co-act) 1071-1117; PF07469(DUF1518) 1281-1338	-	+	ACETYLATION; MONO-METHYLATION; DI-METHYLATION; SUMOYLATION; PHOSPHORYLATION	SRC-1(PF08832) PHOSPHORYLATION; SRC-1(PF08832) MONO-METHYLATION; HLH(PF00010) ACETYLATION; PAS(PF00989) PHOSPHORYLATION; SRC-1(PF08832) ACETYLATION	1.2.5.3.2		SETTLER
NCOA3	NCOA3	NCOA3_HUMAN	NCOA3; AIB1; BHLHE42; RAC3; TRAM1	HGNC:7670	1424	-		PF00989(PAS) 113-210; PF08832(SRC-1) 616-704; PF08815(Nuc_rec_co-act) 1045-1095; PF07469(DUF1518) 1291-1348	?	+	ACETYLATION; PHOSPHORYLATION; MONO-METHYLATION; DI-METHYLATION; SUMOYLATION; UBIQUITINATION	SRC-1(PF08832) ACETYLATION; HLH(PF00010) UBIQUITINATION; Nuc_rec_co-act(PF08815) PHOSPHORYLATION; PAS(PF00989) PHOSPHORYLATION; Nuc_rec_co-act(PF08815) MONO-METHYLATION; HLH(PF00010) ACETYLATION; SRC-1(PF08832) PHOSPHORYLATION	1.2.5.3.3		SETTLER
NCOA4	NCOA4	NCOA4_HUMAN	NCOA4; ARA70; ELE1; RFG	HGNC:7671	614	-		PF12489(ARA70) 37-168; PF12489(ARA70) 197-332	-	+	PHOSPHORYLATION; UBIQUITINATION
NCOA5	NCOA5	NCOA5_HUMAN	NCOA5; KIAA1637	HGNC:15909	579	-		Pfam-B_49046 1-113; Pfam-B_6889 115-293; Pfam-B_5923 294-577	+	+	PHOSPHORYLATION	HGTP_anticodon PHOSPHORYLATION
NCOA6	NCOA6	NCOA6_HUMAN	NCOA6; AIB3; KIAA0181; RAP250; TRBP	HGNC:15936	2063	-		PF13820(Nucleic_acid_bd) 45-195; Pfam-B_49862 605-703; Pfam-B_30075 705-1513; Pfam-B_47937 1515-1674; Pfam-B_49863 1676-2061	?	+	ACETYLATION; MONO-METHYLATION; DI-METHYLATION; PHOSPHORYLATION	Nucleic_acid_bd(PF13820) MONO-METHYLATION; Nucleic_acid_bd(PF13820) DI-METHYLATION; Nucleic_acid_bd(PF13820) PHOSPHORYLATION; Nucleic_acid_bd(PF13820) ACETYLATION
NCOR1	NCOR1	NCOR1_HUMAN	NCOR1; KIAA1047	HGNC:7672	2440	+	PF00249(Myb_DNA-binding) 625-670		?	+	ACETYLATION; O-GlcNAc; DI-METHYLATION; PHOSPHORYLATION; UBIQUITINATION		3.5.1.2.1		POSITIVE MIGRANT
NCOR2	NCOR2	NCOR2_HUMAN	NCOR2; CTG26	HGNC:7673	2525	+	PF00249(Myb_DNA-binding) 612-657		?	+	ACETYLATION; O-GlcNAc; DI-METHYLATION; MONO-METHYLATION; PHOSPHORYLATION		3.5.1.2.2		POSITIVE MIGRANT
NDN	NDN	NECD_HUMAN	NDN	HGNC:7675	321	-		PF01454(MAGE) 105-275	?	+	ACETYLATION; PHOSPHORYLATION; UBIQUITINATION	MAGE(PF01454) UBIQUITINATION; MAGE(PF01454) ACETYLATION; MAGE(PF01454) PHOSPHORYLATION
NDNL2	NDNL2	MAGG1_HUMAN	NDNL2; HCA4; MAGEG1	HGNC:7677	304	-		PF01454(MAGE) 92-263	-	+	ACETYLATION; PHOSPHORYLATION; UBIQUITINATION	MAGE(PF01454) UBIQUITINATION; MAGE(PF01454) ACETYLATION; MAGE(PF01454) PHOSPHORYLATION
NEIL2	NEIL2	NEIL2_HUMAN	NEIL2	HGNC:18956	332	+	PF06831(H2TH) 193-278	PF01149(Fapy_DNA_glyco) 2-183	-	+	ACETYLATION; UBIQUITINATION	H2TH(PF06831) UBIQUITINATION
NEUROD1	NEUROD1	NDF1_HUMAN	NEUROD1; BHLHA3; NEUROD	HGNC:7762	356	+	PF00010(HLH) 102-154	PF12533(Neuro_bHLH) 160-284	-	-			1.2.3.4.1		SETTLER
NEUROD2	NEUROD2	NDF2_HUMAN	NEUROD2; BHLHA1; NDRF	HGNC:7763	382	+	PF00010(HLH) 122-174	PF12533(Neuro_bHLH) 180-310	-	+	PHOSPHORYLATION; UBIQUITINATION	HLH(PF00010) UBIQUITINATION	1.2.3.4.2		SETTLER
NEUROD4	NEUROD4	NDF4_HUMAN	NEUROD4; ATH3; ATOH3; BHLHA4	HGNC:13802	331	+	PF00010(HLH) 88-140	PF12533(Neuro_bHLH) 146-264	?	+	PHOSPHORYLATION; UBIQUITINATION		1.2.3.4.3		SETTLER
NEUROD6	NEUROD6	NDF6_HUMAN	NEUROD6; ATOH2; BHLHA2; My051	HGNC:13804	337	+	PF00010(HLH) 95-147	PF12533(Neuro_bHLH) 153-272	-	+	PHOSPHORYLATION		1.2.3.4.4		SETTLER
NEUROG1	NEUROG1	NGN1_HUMAN	NEUROG1; BHLHA6; NEUROD3; NGN; NGN1	HGNC:7764	237	+	PF00010(HLH) 93-145		+	-			1.2.3.4.5		SETTLER
NEUROG2	NEUROG2	NGN2_HUMAN	NEUROG2; ATOH4; BHLHA8; NGN2	HGNC:13805	272	+	PF00010(HLH) 113-165		?	+	PHOSPHORYLATION		1.2.3.4.6		SETTLER
NEUROG3	NEUROG3	NGN3_HUMAN	NEUROG3; ATOH5; BHLHA7; NGN3	HGNC:13806	214	+	PF00010(HLH) 84-136		-	+	PHOSPHORYLATION	Umbravirus_LDM PHOSPHORYLATION; HLH(PF00010) PHOSPHORYLATION	1.2.3.4.7		SETTLER
NFAT5	NFAT5	NFAT5_HUMAN	NFAT5; KIAA0827; TONEBP	HGNC:7774	1531	+	PF00554(RHD) 282-439	Pfam-B_17759 1-264; Pfam-B_13508 548-1529	?	+	PHOSPHORYLATION		6.1.3.0.5		POSITIVE MIGRANT
NFATC1	NFATC1	NFAC1_HUMAN	NFATC1; NFAT2; NFATC	HGNC:7775	943	+	PF00554(RHD) 428-588	Pfam-B_40107 1-40; PF01833(TIG) 596-693	?	+	ACETYLATION; SUMOYLATION; PHOSPHORYLATION	RHD(PF00554) PHOSPHORYLATION; TIG(PF01833) PHOSPHORYLATION; TIG(PF01833) ACETYLATION	6.1.3.0.1		POSITIVE MIGRANT
NFATC2	NFATC2	NFAC2_HUMAN	NFATC2; NFAT1; NFATP	HGNC:7776	925	+	PF00554(RHD) 410-570	PF01833(TIG) 582-675	?	+	PHOSPHORYLATION	RHD(PF00554) PHOSPHORYLATION; TIG(PF01833) PHOSPHORYLATION	6.1.3.0.2		POSITIVE MIGRANT
NFATC3	NFATC3	NFAC3_HUMAN	NFATC3; NFAT4	HGNC:7777	1075	+	PF00554(RHD) 433-592		-	+	PHOSPHORYLATION	RHD(PF00554) PHOSPHORYLATION	6.1.3.0.3		POSITIVE MIGRANT
NFATC4	NFATC4	NFAC4_HUMAN	NFATC4; NFAT3	HGNC:7778	902	+	PF00554(RHD) 419-578	PF01833(TIG) 586-683	-	+	PHOSPHORYLATION	RHD(PF00554) PHOSPHORYLATION; TIG(PF01833) PHOSPHORYLATION	6.1.3.0.4		POSITIVE MIGRANT
NFE2	NFE2	NFE2_HUMAN	NFE2	HGNC:7780	373	+	PF00170(bZIP_1) 265-327		+	+	SUMOYLATION; PHOSPHORYLATION; UBIQUITINATION
NFE2L1	NFE2L1	NF2L1_HUMAN	NFE2L1; HBZ17; TCF11	HGNC:7781	772	+	PF00170(bZIP_1) 653-721		+	+	PHOSPHORYLATION; UBIQUITINATION	bZIP_1(PF00170) UBIQUITINATION	1.1.1.2.2		PIONEER
NFE2L2	NFE2L2	NF2L2_HUMAN	NFE2L2; NRF2	HGNC:7782	605	+	PF00170(bZIP_1) 496-558		+	+	ACETYLATION; PHOSPHORYLATION; UBIQUITINATION	bZIP_1(PF00170) ACETYLATION; bZIP_1(PF00170) UBIQUITINATION; bZIP_1(PF00170) PHOSPHORYLATION	1.1.1.2.3	MA0150.1 NFE2L2	Positive Migrant
NFE2L3	NFE2L3	NF2L3_HUMAN	NFE2L3; NRF3	HGNC:7783	694	+	PF00170(bZIP_1) 577-639		?	+	PHOSPHORYLATION; UBIQUITINATION		1.1.1.2.4		SETTLER
NFIA	NFIA	NFIA_HUMAN	NFIA; KIAA1439	HGNC:7784	509	+	PF03165(MH1) 68-172	PF10524(NfI_DNAbd_pre-N) 3-46; PF00859(CTF_NFI) 214-509	-	+	ACETYLATION; PHOSPHORYLATION	CTF_NFI(PF00859) PHOSPHORYLATION; CTF_NFI(PF00859) ACETYLATION
NFIB	NFIB	NFIB_HUMAN	NFIB	HGNC:7785	420	+	PF03165(MH1) 69-173	PF10524(NfI_DNAbd_pre-N) 4-47; PF00859(CTF_NFI) 209-419	-	+	MONO-METHYLATION; PHOSPHORYLATION	CTF_NFI(PF00859) PHOSPHORYLATION; CTF_NFI(PF00859) MONO-METHYLATION
NFIC	NFIC	NFIC_HUMAN	NFIC; NFI	HGNC:7786	508	+	PF03165(MH1) 69-173	PF10524(NfI_DNAbd_pre-N) 4-47; PF00859(CTF_NFI) 217-508	-	+	ACETYLATION; MONO-METHYLATION; DI-METHYLATION; PHOSPHORYLATION	CTF_NFI(PF00859) DI-METHYLATION; CTF_NFI(PF00859) MONO-METHYLATION; CTF_NFI(PF00859) ACETYLATION; CTF_NFI(PF00859) PHOSPHORYLATION		MA0119.1 TLX1::NFIC
NFIL3	NFIL3	NFIL3_HUMAN	NFIL3; E4BP4; IL3BP1	HGNC:7787	462	+	PF07716(bZIP_2) 72-125	PF06529(Vert_IL3-reg_TF) 130-462	-	+	ACETYLATION; PHOSPHORYLATION; UBIQUITINATION	Vert_IL3-reg_TF(PF06529) PHOSPHORYLATION; bZIP_2(PF07716) ACETYLATION; Vert_IL3-reg_TF(PF06529) UBIQUITINATION	1.1.8.2.4	MA0025.1 NFIL3	Negative Migrant
NFIX	NFIX	NFIX_HUMAN	NFIX	HGNC:7788	502	+	PF03165(MH1) 68-172	PF10524(NfI_DNAbd_pre-N) 3-46; PF00859(CTF_NFI) 213-502	-	+	PHOSPHORYLATION	CTF_NFI(PF00859) PHOSPHORYLATION
NFKB1	NFKB1	NFKB1_HUMAN	NFKB1	HGNC:7794	968	+	PF00554(RHD) 44-242	PF00023(Ank) 582-613; PF00023(Ank) 614-643; PF00023(Ank) 650-682; PF00023(Ank) 718-750; PF00531(Death) 817-892	+	+	ACETYLATION; PHOSPHORYLATION; UBIQUITINATION	RHD(PF00554) PHOSPHORYLATION; HTH_11 PHOSPHORYLATION; Death(PF00531) PHOSPHORYLATION; Ank(PF00023) PHOSPHORYLATION; Death(PF00531) UBIQUITINATION; HTH_11 UBIQUITINATION	6.1.1.1.1	MA0105.1 NFKB1	Positive Migrant
NFKB2	NFKB2	NFKB2_HUMAN	NFKB2; LYT10	HGNC:7795	900	+	PF00554(RHD) 40-220	PF00023(Ank) 487-517; PF00023(Ank) 527-558; PF00023(Ank) 599-631; PF00023(Ank) 633-666; PF00023(Ank) 667-699; PF00531(Death) 776-851	+	+	SUMOYLATION; PHOSPHORYLATION; UBIQUITINATION	RHD(PF00554) PHOSPHORYLATION; Ank_2(PF12796) PHOSPHORYLATION; Ank_2(PF12796) SUMOYLATION; RHD(PF00554) SUMOYLATION	6.1.1.1.2		POSITIVE MIGRANT
NFKBIA	NFKBIA	IKBA_HUMAN	NFKBIA; IKBA; MAD3; NFKBI	HGNC:7797	317	-		Pfam-B_42190 6-52; PF00023(Ank) 111-142; PF00023(Ank) 143-173; PF00023(Ank) 182-214; PF00023(Ank) 216-248	-	+	SUMOYLATION; PHOSPHORYLATION; UBIQUITINATION	Ank_2(PF12796) PHOSPHORYLATION; Ank_2(PF12796) UBIQUITINATION	1.2.6.7.2	MF0007.1 bHLH(zip)-class	Settler
NFKBIB	NFKBIB	IKBB_HUMAN	NFKBIB; IKBB; TRIP9	HGNC:7798	356	-		PF00023(Ank) 57-85; PF00023(Ank) 93-124; PF00023(Ank) 126-152; PF13637(Ank_4) 207-261; PF12796(Ank_2) 211-303	-	+	PHOSPHORYLATION	Ank_2(PF12796) PHOSPHORYLATION; DAP_B PHOSPHORYLATION	6.1.2.1.2		POSITIVE MIGRANT
NFKBIL1	NFKBIL1	IKBL1_HUMAN	NFKBIL1; IKBL	HGNC:7800	381	-		PF12796(Ank_2) 40-121; Pfam-B_23539 150-219; Pfam-B_25748 221-279; Pfam-B_1273 281-379	?	+	ACETYLATION; MONO-METHYLATION; PHOSPHORYLATION		6.1.2.1.7		POSITIVE MIGRANT
NFKBIL2	TONSL	TONSL_HUMAN	TONSL; IKBR; NFKBIL2	HGNC:7801	1378	-		PF13414(TPR_11) 350-422; Pfam-B_102188 451-489; PF00023(Ank) 528-560; PF00023(Ank) 561-592; PF00023(Ank) 597-629; Pfam-B_35124 690-1082; PF13516(LRR_6) 1097-1121	+	+	ACETYLATION; MONO-METHYLATION; PHOSPHORYLATION; UBIQUITINATION		6.1.2.1.6		POSITIVE MIGRANT
NFKBIZ	NFKBIZ	IKBZ_HUMAN	NFKBIZ; IKBZ; INAP; MAIL	HGNC:29805	718	-		PF12796(Ank_2) 448-543; PF12796(Ank_2) 530-640; PF12796(Ank_2) 592-683	+	+	PHOSPHORYLATION	Ank_2(PF12796) PHOSPHORYLATION	6.1.2.1.5		POSITIVE MIGRANT
NFRKB	NFRKB	NFRKB_HUMAN	NFRKB; INO80G	HGNC:7802	1299	-		PF14465(NFRKB_winged) 379-478; Pfam-B_42582 696-1184; Pfam-B_51572 1186-1244; Pfam-B_47671 1246-1297	-	+	ACETYLATION; O-GlcNAc; PHOSPHORYLATION; UBIQUITINATION
NFX1	NFX1	NFX1_HUMAN	NFX1; NFX2	HGNC:7803	1120	-		PF01422(zf-NF-X1) 506-525; PF01422(zf-NF-X1) 567-586; PF01422(zf-NF-X1) 622-655; PF01422(zf-NF-X1) 721-740; PF01422(zf-NF-X1) 832-854; PF01424(R3H) 1005-1061	+	+	ACETYLATION; MONO-METHYLATION; PHOSPHORYLATION; UBIQUITINATION	zf-NF-X1(PF01422) PHOSPHORYLATION; R3H(PF01424) PHOSPHORYLATION; XPG_I ACETYLATION	0.4.1.0.1		PIONEER
NFXL1	NFXL1	NFXL1_HUMAN	NFXL1; OZFP	HGNC:18726	911	-		PF01422(zf-NF-X1) 318-337; PF01422(zf-NF-X1) 371-390; Pfam-B_45340 839-888	?	+	MONO-METHYLATION; PHOSPHORYLATION; UBIQUITINATION	zf-NF-X1(PF01422) UBIQUITINATION	0.4.1.0.2		SETTLER
NFYA	NFYA	NFYA_HUMAN	NFYA	HGNC:7804	347	+	PF02045(CBFB_NFYA) 262-318	Pfam-B_15657 1-228	+	+	PHOSPHORYLATION	CBFB_NFYA(PF02045) PHOSPHORYLATION	4.2.1.0.1	MA0060.1 NFYA	Pioneer
NFYB	NFYB	NFYB_HUMAN	NFYB; HAP3	HGNC:7805	207	+	PF00808(CBFD_NFYB_HMF) 57-122		-	+	PHOSPHORYLATION; UBIQUITINATION	CBFD_NFYB_HMF(PF00808) PHOSPHORYLATION	4.2.1.0.2	MA0314.1 HAP3	Pioneer
NFYC	NFYC	NFYC_HUMAN	NFYC	HGNC:7806	458	+	PF00808(CBFD_NFYB_HMF) 41-105		-	+	UBIQUITINATION	CBFD_NFYB_HMF(PF00808) UBIQUITINATION	4.2.1.0.3		PIONEER
NHLH1	NHLH1	HEN1_HUMAN	NHLH1; BHLHA35; HEN1	HGNC:7817	133	+	PF00010(HLH) 76-128		-	+	PHOSPHORYLATION	HLH(PF00010) PHOSPHORYLATION	1.2.3.1.4	MA0048.1 NHLH1	Pioneer
NHLH2	NHLH2	HEN2_HUMAN	NHLH2; BHLHA34; HEN2; KIAA0490	HGNC:7818	135	+	PF00010(HLH) 78-130	Pfam-B_63570 1-37	?	+	PHOSPHORYLATION		1.2.3.1.5		SETTLER
NKD2	NKD2	NKD2_HUMAN	NKD2	HGNC:17046	451	-		Pfam-B_6619 40-449	-	+	PHOSPHORYLATION
NKRF	NKRF	NKRF_HUMAN	NKRF; ITBA4; NRF	HGNC:19374	690	-		Pfam-B_7953 1-73; Pfam-B_7953 194-314; PF01585(G-patch) 551-594; PF01424(R3H) 607-663	?	+	ACETYLATION; UBIQUITINATION; PHOSPHORYLATION; TRI-METHYLATION	R3H(PF01424) ACETYLATION; R3H(PF01424) PHOSPHORYLATION; G-patch(PF01585) PHOSPHORYLATION; dsrm(PF00035) PHOSPHORYLATION	0.0.6.0.1		SETTLER
NKX2-2	NKX2-2	NKX22_HUMAN	NKX2-2; NKX2.2; NKX2B	HGNC:7835	273	+	PF00046(Homeobox) 129-185	Pfam-B_67667 220-270	?	+	PHOSPHORYLATION		3.1.2.15.1	MF0010.1 Homeobox-class	Negative Migrant
NKX2-3	NKX2-3	NKX23_HUMAN	NKX2-3; NKX23; NKX2C	HGNC:7836	364	+	PF00046(Homeobox) 149-205		+	-			3.1.2.17.1	PH0112.1 Nkx2-3	Negative Migrant
NKX2-5	NKX2-5	NKX25_HUMAN	NKX2-5; CSX; NKX2.5; NKX2E	HGNC:2488	324	+	PF00046(Homeobox) 139-195	Pfam-B_14090 1-112	+	+	DI-METHYLATION; PHOSPHORYLATION	Homeobox(PF00046) PHOSPHORYLATION	3.1.2.17.2	MA0063.1 Nkx2-5	Negative Migrant
NKX2-8	NKX2-8	NKX28_HUMAN	NKX2-8; NKX-2.8; NKX2G; NKX2H	HGNC:16364	239	+	PF00046(Homeobox) 85-141		-	-			3.1.2.15.2	MF0010.1 Homeobox-class	Negative Migrant
NKX3-1	NKX3-1	NKX31_HUMAN	NKX3-1; NKX3.1; NKX3A	HGNC:7838	234	+	PF00046(Homeobox) 125-181		-	+	PHOSPHORYLATION	Trypan_PARP PHOSPHORYLATION; Homeobox(PF00046) PHOSPHORYLATION	3.1.2.16.1	MA0124.1 NKX3-1	Negative Migrant
NKX6-1	NKX6-1	NKX61_HUMAN	NKX6-1; NKX6A	HGNC:7839	367	+	PF00046(Homeobox) 237-293	Pfam-B_45241 104-151	?	+	ACETYLATION; DI-METHYLATION; PHOSPHORYLATION		3.1.2.19.1	PH0118.1 Nkx6-1_1	Negative Migrant
NKX6-2	NKX6-2	NKX62_HUMAN	NKX6-2; GTX; NKX6B	HGNC:19321	277	+	PF00046(Homeobox) 149-205	Pfam-B_80783 223-259	?	+	ACETYLATION		3.1.2.19.2	MF0010.1 Homeobox-class	Negative Migrant
NME2	NME2	NDKB_HUMAN	NME2; NM23B	HGNC:7850	152	-		PF00334(NDK) 5-139	?	+	ACETYLATION; PHOSPHORYLATION; UBIQUITINATION	PSI_PsaJ ACETYLATION; NDK(PF00334) UBIQUITINATION; NDK(PF00334) ACETYLATION; NDK(PF00334) PHOSPHORYLATION; PSI_PsaJ UBIQUITINATION
NMI	NMI	NMI_HUMAN	NMI	HGNC:7854	307	-		PF07334(IFP_35_N) 29-104; PF07292(NID) 105-192; PF07292(NID) 203-291	+	+	PHOSPHORYLATION; UBIQUITINATION	NID(PF07292) UBIQUITINATION; NID(PF07292) PHOSPHORYLATION
NONO	NONO	NONO_HUMAN	NONO; NRB54	HGNC:7871	471	-		PF00076(RRM_1) 76-140; PF00076(RRM_1) 150-216; PF08075(NOPS) 221-272	-	+	ACETYLATION; MONO-METHYLATION; PHOSPHORYLATION; UBIQUITINATION	RRM_1(PF00076) ACETYLATION; NOPS(PF08075) MONO-METHYLATION; NOPS(PF08075) PHOSPHORYLATION; NOPS(PF08075) UBIQUITINATION; RRM_1(PF00076) PHOSPHORYLATION; RRM_1(PF00076) UBIQUITINATION	0.2.1.0.1		SETTLER
NOTCH2	NOTCH2	NOTC2_HUMAN	NOTCH2	HGNC:7882	2471	-		PF00008(EGF) 68-100; PF00008(EGF) 109-140; PF07645(EGF_CA) 182-221; PF00008(EGF) 264-294; PF07645(EGF_CA) 298-338; PF00008(EGF) 379-411; PF07645(EGF_CA) 415-454; PF00008(EGF) 460-490; PF00008(EGF) 498-528; PF00008(EGF) 536-565; PF00008(EGF) 574-602; PF00008(EGF) 604-641; PF00008(EGF) 649-678; PF07645(EGF_CA) 682-717; PF00008(EGF) 761-791; PF00008(EGF) 799-829; PF00008(EGF) 837-869; PF07645(EGF_CA…	?	+	ACETYLATION; PHOSPHORYLATION; UBIQUITINATION	7TMR-DISM_7TM UBIQUITINATION; EGF_CA(PF07645) PHOSPHORYLATION; NODP(PF07684) PHOSPHORYLATION; NODP(PF07684) UBIQUITINATION; 7TMR-DISM_7TM PHOSPHORYLATION; NOD(PF06816) ACETYLATION
NOTCH3	NOTCH3	NOTC3_HUMAN	NOTCH3	HGNC:7883	2321	-		PF00008(EGF) 43-75; PF00008(EGF) 123-154; PF07645(EGF_CA) 158-201; PF00008(EGF) 240-270; PF07645(EGF_CA) 274-315; PF00008(EGF) 355-386; PF07645(EGF_CA) 391-430; PF07645(EGF_CA) 431-467; PF00008(EGF) 473-503; PF00008(EGF) 511-541; PF00008(EGF) 549-578; PF00008(EGF) 586-616; PF12661(hEGF) 642-654; PF00008(EGF) 699-728; PF00008(EGF) 775-806; PF07645(EGF_CA) 810-848; PF00008(EGF) 853-883; PF00008(EGF…	?	+	MONO-METHYLATION; PHOSPHORYLATION; UBIQUITINATION
NOTCH4	NOTCH4	NOTC4_HUMAN	NOTCH4; INT3	HGNC:7884	2003	-		PF12661(hEGF) 102-114; PF12661(hEGF) 142-154; PF07645(EGF_CA) 194-238; PF00008(EGF) 238-272; PF00008(EGF) 280-308; PF07645(EGF_CA) 314-356; PF12661(hEGF) 417-429; PF07645(EGF_CA) 432-474; PF00008(EGF) 517-547; PF07645(EGF_CA) 551-590; PF00008(EGF) 593-623; PF00008(EGF) 771-801; PF00008(EGF) 810-840; PF12661(hEGF) 867-879; PF00008(EGF) 897-926; PF00008(EGF) 930-964; PF00008(EGF) 972-1002; PF00066(…	?	+	PHOSPHORYLATION	EGF_CA(PF07645) PHOSPHORYLATION
NPAS1	NPAS1	NPAS1_HUMAN	NPAS1; BHLHE11; MOP5; PASD5	HGNC:7894	590	+	PF00010(HLH) 46-97	PF00989(PAS) 139-202; PF08447(PAS_3) 315-401	?	+	PHOSPHORYLATION		1.2.5.1.8		SETTLER
NPAS2	NPAS2	NPAS2_HUMAN	NPAS2; BHLHE9; MOP4; PASD4	HGNC:7895	824	+	PF00010(HLH) 10-59	PF00989(PAS) 84-176; PF08447(PAS_3) 261-348; Pfam-B_23957 442-822	+	+	PHOSPHORYLATION	PAS_3(PF08447) PHOSPHORYLATION; HLH(PF00010) PHOSPHORYLATION	1.2.5.2.6		SETTLER
NPAS3	NPAS3	NPAS3_HUMAN	NPAS3; BHLHE12; MOP6; PASD6	HGNC:19311	933	-		PF00989(PAS) 150-229; PF08447(PAS_3) 343-430; Pfam-B_43451 455-931	?	+	PHOSPHORYLATION	PAS(PF00989) PHOSPHORYLATION	1.2.5.1.9		SETTLER
NPM1	NPM1	NPM_HUMAN	NPM1; NPM	HGNC:7910	294	-		PF03066(Nucleoplasmin) 13-196	-	+	ACETYLATION; SUMOYLATION; PHOSPHORYLATION; UBIQUITINATION	DUF4366 ACETYLATION; Nucleoplasmin(PF03066) ACETYLATION; TFIIF_alpha(PF05793) SUMOYLATION; DUF4366 UBIQUITINATION; Nop14 PHOSPHORYLATION; Nucleoplasmin(PF03066) PHOSPHORYLATION; Nucleoplasmin(PF03066) UBIQUITINATION; DUF2457 ACETYLATION; Nop14 ACETYLATION; TFIIF_alpha(PF05793) UBIQUITINATION; TFIIF_alpha(PF05793) ACETYLATION; Nop14 SUMOYLATION; DUF4366 PHOSPHORYLATION; Nop14 UBIQUITINATION; TFIIF…
NPM2	NPM2	NPM2_HUMAN	NPM2	HGNC:7930	214	-		PF03066(Nucleoplasmin) 13-165	?	+	ACETYLATION; PHOSPHORYLATION	Nucleoplasmin(PF03066) PHOSPHORYLATION
NR0B1	NR0B1	NR0B1_HUMAN	NR0B1; AHC; DAX1	HGNC:7960	470	-		PF14046(NR_Repeat) 1-49; PF14046(NR_Repeat) 68-115; PF14046(NR_Repeat) 134-182; PF14046(NR_Repeat) 201-246; PF00104(Hormone_recep) 247-453	-	+	PHOSPHORYLATION	Hormone_recep(PF00104) PHOSPHORYLATION	2.1.7.0.1	MF0004.1 Nuclear-Receptor-class	Positive Migrant
NR0B2	NR0B2	NR0B2_HUMAN	NR0B2; SHP	HGNC:7961	257	-		PF00104(Hormone_recep) 53-241	+	+	ACETYLATION; DI-METHYLATION; PHOSPHORYLATION; METHYLATION	Hormone_recep(PF00104) DI-METHYLATION; Hormone_recep(PF00104) ACETYLATION	2.1.7.0.2	MF0004.1 Nuclear-Receptor-class	Positive Migrant
NR1D1	NR1D1	NR1D1_HUMAN	NR1D1; EAR1; HREV; THRAL	HGNC:7962	614	+	PF00105(zf-C4) 130-200	PF00104(Hormone_recep) 422-611	-	+	PHOSPHORYLATION; UBIQUITINATION	Hormone_recep(PF00104) UBIQUITINATION	2.1.2.3.1	MF0004.1 Nuclear-Receptor-class	Positive Migrant
NR1D2	NR1D2	NR1D2_HUMAN	NR1D2	HGNC:7963	579	+	PF00105(zf-C4) 101-171	PF00104(Hormone_recep) 385-578	-	+	PHOSPHORYLATION; UBIQUITINATION	Hormone_recep(PF00104) UBIQUITINATION	2.1.2.3.2	MF0004.1 Nuclear-Receptor-class	Positive Migrant
NR1H2	NR1H2	NR1H2_HUMAN	NR1H2; LXRB; NER; UNR	HGNC:7965	460	+	PF00105(zf-C4) 85-156	PF00104(Hormone_recep) 253-448	+	+	MONO-METHYLATION; SUMOYLATION; PHOSPHORYLATION	zf-C4(PF00105) MONO-METHYLATION; Hormone_recep(PF00104) PHOSPHORYLATION; Hormone_recep(PF00104) SUMOYLATION	2.1.2.7.2	MF0004.1 Nuclear-Receptor-class	Positive Migrant
NR1H3	NR1H3	NR1H3_HUMAN	NR1H3; LXRA	HGNC:7966	447	+	PF00105(zf-C4) 96-165	PF00104(Hormone_recep) 239-435	+	+	SUMOYLATION; PHOSPHORYLATION	Hormone_recep(PF00104) PHOSPHORYLATION; Hormone_recep(PF00104) SUMOYLATION	2.1.2.7.1	MF0004.1 Nuclear-Receptor-class	Positive Migrant
NR1H4	NR1H4	NR1H4_HUMAN	NR1H4; BAR; FXR; HRR1; RIP14	HGNC:7967	486	+	PF00105(zf-C4) 135-204	Pfam-B_19159 1-119; PF00104(Hormone_recep) 271-478	?	+	ACETYLATION; PHOSPHORYLATION	zf-C4(PF00105) ACETYLATION; Hormone_recep(PF00104) PHOSPHORYLATION; zf-C4(PF00105) PHOSPHORYLATION	2.1.2.7.3	MF0004.1 Nuclear-Receptor-class	Positive Migrant
NR1I2	NR1I2	NR1I2_HUMAN	NR1I2; PXR	HGNC:7968	434	+	PF00105(zf-C4) 39-109	PF00104(Hormone_recep) 223-426	-	+	PHOSPHORYLATION; UBIQUITINATION	Hormone_recep(PF00104) PHOSPHORYLATION; zf-C4(PF00105) PHOSPHORYLATION; zf-C4(PF00105) UBIQUITINATION	2.1.2.4.2	MF0004.1 Nuclear-Receptor-class	Positive Migrant
NR1I3	NR1I3	NR1I3_HUMAN	NR1I3; CAR	HGNC:7969	352	+	PF00105(zf-C4) 9-78	PF00104(Hormone_recep) 154-346	?	+	PHOSPHORYLATION	Prok-RING_2 PHOSPHORYLATION; YdjO PHOSPHORYLATION; zf-C4(PF00105) PHOSPHORYLATION; Hormone_recep(PF00104) PHOSPHORYLATION	2.1.2.4.3	MF0004.1 Nuclear-Receptor-class	Positive Migrant
NR2C1	NR2C1	NR2C1_HUMAN	NR2C1; TR2	HGNC:7971	603	+	PF00105(zf-C4) 111-180	Pfam-B_12438 19-65; PF00104(Hormone_recep) 373-574	?	+	ACETYLATION; PHOSPHORYLATION		2.1.3.4.1	MF0004.1 Nuclear-Receptor-class	Positive Migrant
NR2C2	NR2C2	NR2C2_HUMAN	NR2C2; TAK1; TR4	HGNC:7972	596	+	PF00105(zf-C4) 115-184	Pfam-B_12438 1-90; PF00104(Hormone_recep) 366-567	-	+	PHOSPHORYLATION	zf-C4(PF00105) PHOSPHORYLATION	2.1.3.4.2	MF0004.1 Nuclear-Receptor-class	Positive Migrant
NR2E1	NR2E1	NR2E1_HUMAN	NR2E1; TLX	HGNC:7973	385	+	PF00105(zf-C4) 14-85	PF00104(Hormone_recep) 168-367	-	+	PHOSPHORYLATION	Hormone_recep(PF00104) PHOSPHORYLATION	2.1.3.3.1	MF0004.1 Nuclear-Receptor-class	Positive Migrant
NR2E3	NR2E3	NR2E3_HUMAN	NR2E3; PNR; RNR	HGNC:7974	410	+	PF00105(zf-C4) 45-115	PF00104(Hormone_recep) 199-404	+	+	PHOSPHORYLATION	Hormone_recep(PF00104) PHOSPHORYLATION; zf-C4(PF00105) PHOSPHORYLATION	2.1.3.3.2	MF0004.1 Nuclear-Receptor-class	Positive Migrant
NR2F1	NR2F1	COT1_HUMAN	NR2F1; EAR3; ERBAL3; TFCOUP1	HGNC:7975	423	+	PF00105(zf-C4) 84-153	PF00104(Hormone_recep) 199-394	-	+	MONO-METHYLATION; PHOSPHORYLATION; UBIQUITINATION	XS PHOSPHORYLATION; zf-C4(PF00105) PHOSPHORYLATION; Hormone_recep(PF00104) PHOSPHORYLATION; Hormone_recep(PF00104) UBIQUITINATION; zf-C4(PF00105) MONO-METHYLATION; XS UBIQUITINATION	2.1.3.5.1	MF0004.1 Nuclear-Receptor-class	Positive Migrant
NR2F2	NR2F2	COT2_HUMAN	NR2F2; ARP1; TFCOUP2	HGNC:7976	414	+	PF00105(zf-C4) 77-146	PF00104(Hormone_recep) 191-387	+	+	MONO-METHYLATION; PHOSPHORYLATION; UBIQUITINATION	zf-C4(PF00105) MONO-METHYLATION; Hormone_recep(PF00104) UBIQUITINATION; Hormone_recep(PF00104) PHOSPHORYLATION	2.1.3.5.2	PB0153.1 Nr2f2_2	Pioneer
NR2F6	NR2F6	NR2F6_HUMAN	NR2F6; EAR2; ERBAL2	HGNC:7977	404	+	PF00105(zf-C4) 54-123	PF00104(Hormone_recep) 195-386	?	+	PHOSPHORYLATION; UBIQUITINATION	Hormone_recep(PF00104) UBIQUITINATION; zf-C4(PF00105) PHOSPHORYLATION	2.1.3.5.3	MF0004.1 Nuclear-Receptor-class	Positive Migrant
NR3C1	NR3C1	GCR_HUMAN	NR3C1; GRL	HGNC:7978	777	+	PF00105(zf-C4) 419-488	PF02155(GCR) 26-401; PF00104(Hormone_recep) 542-753	+	+	ACETYLATION; SUMOYLATION; PHOSPHORYLATION; UBIQUITINATION	GCR(PF02155) SUMOYLATION; Hormone_recep(PF00104) UBIQUITINATION; zf-C4(PF00105) ACETYLATION; GCR(PF02155) UBIQUITINATION; GCR(PF02155) PHOSPHORYLATION	2.1.1.1.1	MF0004.1 Nuclear-Receptor-class	Positive Migrant
NR3C2	NR3C2	MCR_HUMAN	NR3C2; MCR; MLR	HGNC:7979	984	+	PF00105(zf-C4) 601-670	PF00104(Hormone_recep) 748-960	?	+	ACETYLATION; SUMOYLATION; PHOSPHORYLATION; UBIQUITINATION	Hormone_recep(PF00104) SUMOYLATION	2.1.1.1.2	MF0004.1 Nuclear-Receptor-class	Positive Migrant
NR4A1	NR4A1	NR4A1_HUMAN	NR4A1; GFRP1; HMR; NAK1	HGNC:7980	598	+	PF00105(zf-C4) 265-334	Pfam-B_4664 1-219; PF00104(Hormone_recep) 393-582	-	+	PHOSPHORYLATION; UBIQUITINATION	Hormone_recep(PF00104) PHOSPHORYLATION	2.1.4.0.1	MF0004.1 Nuclear-Receptor-class	Positive Migrant
NR4A2	NR4A2	NR4A2_HUMAN	NR4A2; NOT; NURR1; TINUR	HGNC:7981	598	+	PF00105(zf-C4) 261-330	Pfam-B_4664 1-79; PF00104(Hormone_recep) 385-587	+	+	SUMOYLATION; PHOSPHORYLATION	Hormone_recep(PF00104) SUMOYLATION	2.1.4.0.2	MA0160.1 NR4A2	Positive Migrant
NR4A3	NR4A3	NR4A3_HUMAN	NR4A3; CHN; CSMF; MINOR; NOR1; TEC	HGNC:7982	626	+	PF00105(zf-C4) 290-359	Pfam-B_4664 1-224; PF00104(Hormone_recep) 421-606	?	+	DI-METHYLATION; PHOSPHORYLATION	Hormone_recep(PF00104) PHOSPHORYLATION; zf-C4(PF00105) PHOSPHORYLATION	2.1.4.0.3	MF0004.1 Nuclear-Receptor-class	Positive Migrant
NR5A1	NR5A1	STF1_HUMAN	NR5A1; AD4BP; FTZF1	HGNC:7983	461	+	PF00105(zf-C4) 11-80	PF00104(Hormone_recep) 249-455	+	+	ACETYLATION; DI-METHYLATION; SUMOYLATION; PHOSPHORYLATION; UBIQUITINATION	zf-C4(PF00105) ACETYLATION; Hormone_recep(PF00104) PHOSPHORYLATION	2.1.5.0.1	MF0004.1 Nuclear-Receptor-class	Positive Migrant
NR5A2	NR5A2	NR5A2_HUMAN	NR5A2; B1F; CPF; FTF	HGNC:7984	541	+	PF00105(zf-C4) 84-153	Pfam-B_71903 23-53; PF00104(Hormone_recep) 324-535	?	+	DI-METHYLATION; SUMOYLATION; PHOSPHORYLATION	Hormone_recep(PF00104) PHOSPHORYLATION; zf-C4(PF00105) PHOSPHORYLATION	2.1.5.0.2	MF0004.1 Nuclear-Receptor-class	Positive Migrant
NRBF2	NRBF2	NRBF2_HUMAN	NRBF2; COPR	HGNC:19692	287	-		PF08961(DUF1875) 45-287	-	+	ACETYLATION; PHOSPHORYLATION	DUF1875(PF08961) PHOSPHORYLATION; DUF1875(PF08961) ACETYLATION
NRF1	NRF1	NRF1_HUMAN	NRF1	HGNC:7996	503	+	PF10491(Nrf1_DNA-bind) 75-285	PF10492(Nrf1_activ_bdg) 449-503	-	+	ACETYLATION; PHOSPHORYLATION	Nrf1_DNA-bind(PF10491) ACETYLATION; Nrf1_DNA-bind(PF10491) PHOSPHORYLATION	0.0.6.0.1		SETTLER
NRIP1	NRIP1	NRIP1_HUMAN	NRIP1	HGNC:8001	1158	-		Pfam-B_27182 1-954; Pfam-B_128137 1009-1156	+	+	ACETYLATION; MONO-METHYLATION; SUMOYLATION; PHOSPHORYLATION; UBIQUITINATION
NRL	NRL	NRL_HUMAN	NRL; D14S46E	HGNC:8002	237	+	PF03131(bZIP_Maf) 130-224	PF08383(Maf_N) 67-102	?	+	SUMOYLATION; PHOSPHORYLATION		1.1.3.1.4		NEGATIVE MIGRANT
NSBP1	HMGN5	HMGN5_HUMAN	HMGN5; NSBP1	HGNC:8013	282	-		PF01101(HMG14_17) 2-102; Pfam-B_179829 111-273	-	+	ACETYLATION; SUMOYLATION; PHOSPHORYLATION; UBIQUITINATION	HMG14_17(PF01101) SUMOYLATION; HMG14_17(PF01101) PHOSPHORYLATION; HMG14_17(PF01101) UBIQUITINATION; HMG14_17(PF01101) ACETYLATION
NSD1	NSD1	NSD1_HUMAN	NSD1; ARA267; KMT3B	HGNC:14234	2696	-		Pfam-B_133008 291-319; PF00855(PWWP) 320-393; Pfam-B_33131 395-1258; Pfam-B_3447 1467-1500; PF00628(PHD) 1709-1751; PF00855(PWWP) 1753-1829; PF00856(SET) 1953-2059; Pfam-B_33375 2208-2694	?	+	ACETYLATION; DI-METHYLATION; PHOSPHORYLATION; UBIQUITINATION	PWWP(PF00855) PHOSPHORYLATION; SET(PF00856) DI-METHYLATION; SET(PF00856) PHOSPHORYLATION
OLIG1	OLIG1	OLIG1_HUMAN	OLIG1; BHLHB6; BHLHE21	HGNC:16983	271	+	PF00010(HLH) 106-165		?	+	PHOSPHORYLATION
OLIG2	OLIG2	OLIG2_HUMAN	OLIG2; BHLHB1; BHLHE19; PRKCBP2; RACK17	HGNC:9398	323	+	PF00010(HLH) 109-163		-	+	PHOSPHORYLATION	HLH(PF00010) PHOSPHORYLATION
OLIG3	OLIG3	OLIG3_HUMAN	OLIG3; BHLHB7; BHLHE20	HGNC:18003	272	+	PF00010(HLH) 84-138	Pfam-B_75360 1-47	-	+	ACETYLATION; PHOSPHORYLATION
ONECUT1	ONECUT1	HNF6_HUMAN	ONECUT1; HNF6; HNF6A	HGNC:8138	465	+	PF02376(CUT) 284-369; PF00046(Homeobox) 386-441	Pfam-B_5036 75-181	?	+	PHOSPHORYLATION	CUT(PF02376) PHOSPHORYLATION	3.1.9.1.1	MF0010.1 Homeobox-class	Negative Migrant
ONECUT2	ONECUT2	ONEC2_HUMAN	ONECUT2; HNF6B	HGNC:8139	504	+	PF02376(CUT) 325-410; PF00046(Homeobox) 427-482	Pfam-B_5036 99-307	?	+	PHOSPHORYLATION		3.1.9.1.2	MF0010.1 Homeobox-class	Negative Migrant
ORC2L	ORC2	ORC2_HUMAN	ORC2; ORC2L	HGNC:8488	577	-		Pfam-B_42164 32-80; Pfam-B_11829 82-210; PF04084(ORC2) 255-566	-	+	ACETYLATION; PHOSPHORYLATION	ORC2(PF04084) PHOSPHORYLATION
OTEX	RHOXF1	RHXF1_HUMAN	RHOXF1; OTEX; PEPP1	HGNC:29993	184	+	PF00046(Homeobox) 104-160		+	-			3.1.3.23.1	MF0010.1 Homeobox-class	Negative Migrant
OTX1	OTX1	OTX1_HUMAN	OTX1	HGNC:8521	354	+	PF00046(Homeobox) 39-95	PF03529(TF_Otx) 178-280; Pfam-B_13977 297-352	-	+	PHOSPHORYLATION		3.1.3.17.1	MF0010.1 Homeobox-class	Negative Migrant
OTX2	OTX2	OTX2_HUMAN	OTX2	HGNC:8522	289	+	PF00046(Homeobox) 39-95	PF03529(TF_Otx) 153-235	-	+	PHOSPHORYLATION		3.1.3.17.2	PH0130.1 Otx2	Negative Migrant
OVOL1	OVOL1	OVOL1_HUMAN	OVOL1	HGNC:8525	267	+	PF00096(zf-C2H2) 118-140; PF00096(zf-C2H2) 146-168; PF13465(zf-H2C2_2) 160-185	Pfam-B_58630 1-46; Pfam-B_50354 48-87	?	+	PHOSPHORYLATION		2.3.3.17.1		POSITIVE MIGRANT
OVOL2	OVOL2	OVOL2_HUMAN	OVOL2; ZNF339	HGNC:15804	275	+	PF13465(zf-H2C2_2) 133-158; PF13465(zf-H2C2_2) 161-186; PF00096(zf-C2H2) 214-237	Pfam-B_61747 1-31; Pfam-B_74134 35-71	-	+	PHOSPHORYLATION		2.3.3.17.2		POSITIVE MIGRANT
P8	NUPR1	NUPR1_HUMAN	NUPR1; COM1; P8	HGNC:29990	82	+	PF10195(Phospho_p8) 19-77		-	+	ACETYLATION; PHOSPHORYLATION	Phospho_p8(PF10195) PHOSPHORYLATION; Phospho_p8(PF10195) ACETYLATION
PA2G4	PA2G4	PA2G4_HUMAN	PA2G4; EBP1	HGNC:8550	394	-		PF00557(Peptidase_M24) 19-263	+	+	ACETYLATION; DI-METHYLATION; SUMOYLATION; PHOSPHORYLATION; UBIQUITINATION	NADPH_Ox DI-METHYLATION; Peptidase_M24(PF00557) PHOSPHORYLATION; TraC PHOSPHORYLATION; Peptidase_M24(PF00557) DI-METHYLATION; TraC UBIQUITINATION; NADPH_Ox UBIQUITINATION; Peptidase_M24(PF00557) UBIQUITINATION; Peptidase_M24(PF00557) SUMOYLATION
PAPOLA	PAPOLA	PAPOA_HUMAN	PAPOLA; PAP	HGNC:14981	745	-		PF04928(PAP_central) 17-365; PF01909(NTP_transf_2) 76-175; PF04926(PAP_RNA-bind) 366-508	?	+	ACETYLATION; SUMOYLATION; PHOSPHORYLATION; UBIQUITINATION	NTP_transf_2(PF01909) PHOSPHORYLATION; PAP_central(PF04928) UBIQUITINATION; PAP_RNA-bind(PF04926) PHOSPHORYLATION; PAP_RNA-bind(PF04926) ACETYLATION; NTP_transf_2(PF01909) UBIQUITINATION; PAP_RNA-bind(PF04926) SUMOYLATION; PAP_central(PF04928) PHOSPHORYLATION
PAPOLB	PAPOLB	PAPOB_HUMAN	PAPOLB; PAPT	HGNC:15970	636	-		PF04928(PAP_central) 17-365; PF01909(NTP_transf_2) 72-175; PF04926(PAP_RNA-bind) 366-508	-	+	PHOSPHORYLATION; UBIQUITINATION	NTP_transf_2(PF01909) UBIQUITINATION; PAP_RNA-bind(PF04926) PHOSPHORYLATION; PAP_central(PF04928) UBIQUITINATION
PAPOLG	PAPOLG	PAPOG_HUMAN	PAPOLG; PAP2; PAPG	HGNC:14982	736	-		PF04928(PAP_central) 16-364; PF01909(NTP_transf_2) 71-174; PF04926(PAP_RNA-bind) 365-507; Pfam-B_10767 515-734	+	+	ACETYLATION; PHOSPHORYLATION; UBIQUITINATION	PAP_RNA-bind(PF04926) UBIQUITINATION; PAP_central(PF04928) ACETYLATION; PAP_central(PF04928) PHOSPHORYLATION
PARN	PARN	PARN_HUMAN	PARN; DAN	HGNC:8609	639	-		PF04857(CAF1) 1-392; PF01424(R3H) 185-243; PF08675(RNA_bind) 437-523	?	+	ACETYLATION; PHOSPHORYLATION; UBIQUITINATION	CAF1(PF04857) PHOSPHORYLATION; R3H(PF01424) ACETYLATION; CAF1(PF04857) ACETYLATION; RNA_bind(PF08675) ACETYLATION; CAF1(PF04857) UBIQUITINATION
PARP1	PARP1	PARP1_HUMAN	PARP1; ADPRT; PPOL	HGNC:270	1014	-		PF00645(zf-PARP) 12-90; PF00645(zf-PARP) 116-200; PF08063(PADR1) 279-332; PF00533(BRCT) 385-462; PF05406(WGR) 549-633; PF02877(PARP_reg) 662-795; PF00644(PARP) 797-1007	+	+	ACETYLATION; PHOSPHORYLATION; MONO-METHYLATION; DI-METHYLATION; SUMOYLATION; UBIQUITINATION	BRCT(PF00533) UBIQUITINATION; PADR1(PF08063) UBIQUITINATION; zf-PARP(PF00645) UBIQUITINATION; BRCT(PF00533) ACETYLATION; zf-PARP(PF00645) ACETYLATION; zf-PARP(PF00645) PHOSPHORYLATION; WGR(PF05406) PHOSPHORYLATION; WGR(PF05406) ACETYLATION; PARP(PF00644) UBIQUITINATION; PARP_reg(PF02877) PHOSPHORYLATION; PARP_reg(PF02877) DI-METHYLATION; WGR(PF05406) UBIQUITINATION; PARP_reg(PF02877) UBIQUITINATI…
PAWR	PAWR	PAWR_HUMAN	PAWR; PAR4	HGNC:8614	340	-		Pfam-B_29227 1-339	?	+	ACETYLATION; PHOSPHORYLATION; UBIQUITINATION	ATG16 ACETYLATION; TSC22(PF01166) ACETYLATION; DUF3166 UBIQUITINATION; IncA PHOSPHORYLATION; TSC22(PF01166) UBIQUITINATION; DivIC UBIQUITINATION; HALZ UBIQUITINATION; DUF3166 ACETYLATION; DUF724 ACETYLATION; DUF724 PHOSPHORYLATION; DivIC ACETYLATION; DUF904 UBIQUITINATION; DUF869 PHOSPHORYLATION; DUF904 ACETYLATION; ATG16 UBIQUITINATION; HALZ ACETYLATION; IncA UBIQUITINATION; IncA ACETYLATION; DU…
PAX1	PAX1	PAX1_HUMAN	PAX1; HUP48	HGNC:8615	534	+	PF00292(PAX) 98-222	Pfam-B_447950 471-532	?	+	DI-METHYLATION; PHOSPHORYLATION		3.2.2.1.1		SETTLER
PAX2	PAX2	PAX2_HUMAN	PAX2	HGNC:8616	417	+	PF00292(PAX) 16-140; PF12403(Pax2_C) 301-416		-	+	PHOSPHORYLATION	PAX(PF00292) PHOSPHORYLATION	3.2.2.2.1	MA0067.1 Pax2	Positive Migrant
PAX3	PAX3	PAX3_HUMAN	PAX3; HUP2	HGNC:8617	479	+	PF00292(PAX) 34-159; PF00046(Homeobox) 220-276	PF12360(Pax7) 346-391	?	+	ACETYLATION; PHOSPHORYLATION	PAX(PF00292) PHOSPHORYLATION; PAX(PF00292) ACETYLATION	3.2.1.1.1		NEGATIVE MIGRANT
PAX4	PAX4	PAX4_HUMAN	PAX4	HGNC:8618	350	+	PF00292(PAX) 5-129; PF00046(Homeobox) 171-227		-	+	PHOSPHORYLATION	PAX(PF00292) PHOSPHORYLATION	3.2.1.2.1	PH0131.1 Pax4	Negative Migrant
PAX5	PAX5	PAX5_HUMAN	PAX5	HGNC:8619	391	+	PF00292(PAX) 16-140; PF12403(Pax2_C) 276-390		?	+	PHOSPHORYLATION	PAX(PF00292) PHOSPHORYLATION	3.2.2.2.2	MA0014.1 Pax5	Settler
PAX6	PAX6	PAX6_HUMAN	PAX6; AN2	HGNC:8620	422	+	PF00292(PAX) 4-128; PF00046(Homeobox) 211-267	Pfam-B_1707 282-420	-	+	PHOSPHORYLATION	PAX(PF00292) PHOSPHORYLATION; Homeobox(PF00046) PHOSPHORYLATION	3.2.1.2.2	PH0132.1 Pax6	Negative Migrant
PAX7	PAX7	PAX7_HUMAN	PAX7; HUP1	HGNC:8621	520	+	PF00292(PAX) 34-161; PF00046(Homeobox) 218-274	PF12360(Pax7) 344-385; Pfam-B_95857 481-519	?	+	ACETYLATION; PHOSPHORYLATION	PAX(PF00292) PHOSPHORYLATION	3.2.1.1.2	PH0133.1 Pax7	Negative Migrant
PAX8	PAX8	PAX8_HUMAN	PAX8	HGNC:8622	450	+	PF00292(PAX) 9-133; PF12403(Pax2_C) 334-449		+	+	PHOSPHORYLATION		3.2.2.2.3		POSITIVE MIGRANT
PAX9	PAX9	PAX9_HUMAN	PAX9	HGNC:8623	341	+	PF00292(PAX) 4-128		+	+	PHOSPHORYLATION		3.2.2.1.2		POSITIVE MIGRANT
PB1	PBRM1	PB1_HUMAN	PBRM1; BAF180; PB1	HGNC:30064	1689	+	PF00505(HMG_box) 1379-1446	PF00439(Bromodomain) 54-139; PF00439(Bromodomain) 186-275; PF00439(Bromodomain) 392-475; PF00439(Bromodomain) 532-613; PF00439(Bromodomain) 666-750; PF00439(Bromodomain) 785-867; PF01426(BAH) 956-1074; PF01426(BAH) 1156-1272; Pfam-B_4076 1542-1687	?	-			4.1.4.0.1		NEGATIVE MIGRANT
PBX1	PBX1	PBX1_HUMAN	PBX1; PRL	HGNC:8632	430	+	PF00046(Homeobox) 234-293	PF03792(PBC) 35-232	+	+	PHOSPHORYLATION	DUF1319 PHOSPHORYLATION; PBC(PF03792) PHOSPHORYLATION	3.1.4.4.1	MA0070.1 PBX1	Negative Migrant
PBX2	PBX2	PBX2_HUMAN	PBX2; G17	HGNC:8633	430	+	PF00046(Homeobox) 245-304	Pfam-B_25280 1-40; PF03792(PBC) 46-243	?	+	PHOSPHORYLATION	PBC(PF03792) PHOSPHORYLATION	3.1.4.4.2	MF0010.1 Homeobox-class	Negative Migrant
PBX3	PBX3	PBX3_HUMAN	PBX3	HGNC:8634	434	+	PF00046(Homeobox) 236-295	PF03792(PBC) 38-234	+	+	PHOSPHORYLATION	IMD PHOSPHORYLATION; DUF1319 PHOSPHORYLATION; PBC(PF03792) PHOSPHORYLATION	3.1.4.4.3	MF0010.1 Homeobox-class	Negative Migrant
PBX4	PBX4	PBX4_HUMAN	PBX4	HGNC:13403	374	+	PF00046(Homeobox) 211-270	PF03792(PBC) 12-209	?	+	PHOSPHORYLATION; UBIQUITINATION	Myosin_tail_1 UBIQUITINATION; DUF1319 PHOSPHORYLATION; PBC(PF03792) PHOSPHORYLATION; Homeobox(PF00046) PHOSPHORYLATION; Myosin_tail_1 PHOSPHORYLATION; Sec15 PHOSPHORYLATION; DUF1319 UBIQUITINATION; UCH PHOSPHORYLATION; UCH UBIQUITINATION; PBC(PF03792) UBIQUITINATION	3.1.4.4.4	MF0010.1 Homeobox-class	Negative Migrant
PBXIP1	PBXIP1	PBIP1_HUMAN	PBXIP1; HPIP	HGNC:21199	731	-		Pfam-B_35328 1-295; Pfam-B_55725 297-635	+	+	ACETYLATION; MONO-METHYLATION; PHOSPHORYLATION; UBIQUITINATION	DUF904 UBIQUITINATION; DUF3166 PHOSPHORYLATION; BRE1 PHOSPHORYLATION; TPR_MLP1_2 PHOSPHORYLATION; DUF972 UBIQUITINATION
PCAF	KAT2B	KAT2B_HUMAN	KAT2B; PCAF	HGNC:8638	832	-		PF06466(PCAF_N) 74-327; PF13508(Acetyltransf_7) 541-624; PF00439(Bromodomain) 732-815	-	+	ACETYLATION; MONO-METHYLATION; UBIQUITINATION; PHOSPHORYLATION; METHYLATION	Bromodomain(PF00439) ACETYLATION; PCAF_N(PF06466) ACETYLATION; PCAF_N(PF06466) PHOSPHORYLATION; PCAF_N(PF06466) METHYLATION; Bromodomain(PF00439) PHOSPHORYLATION; PCAF_N(PF06466) MONO-METHYLATION
PCBD1	PCBD1	PHS_HUMAN	PCBD1; DCOH; PCBD	HGNC:8646	104	-		PF01329(Pterin_4a) 3-101	+	+	ACETYLATION; UBIQUITINATION	Pterin_4a(PF01329) UBIQUITINATION; Pterin_4a(PF01329) ACETYLATION
PCBD2	PCBD2	PHS2_HUMAN	PCBD2; DCOH2; DCOHM	HGNC:24474	130	-		PF01329(Pterin_4a) 30-128	+	+	ACETYLATION; PHOSPHORYLATION	Pterin_4a(PF01329) PHOSPHORYLATION
PCGF2	PCGF2	PCGF2_HUMAN	PCGF2; MEL18; RNF110; ZNF144	HGNC:12929	344	-		PF00097(zf-C3HC4) 18-56; Pfam-B_89185 291-342	+	+	PHOSPHORYLATION; UBIQUITINATION
PCGF4	BMI1	BMI1_HUMAN	BMI1; PCGF4; RNF51	HGNC:1066	326	-		PF00097(zf-C3HC4) 18-56	+	+	ACETYLATION; PHOSPHORYLATION; UBIQUITINATION
PCGF6	PCGF6	PCGF6_HUMAN	PCGF6; MBLR; RNF134	HGNC:21156	350	-		PF00097(zf-C3HC4) 134-172	+	+	PHOSPHORYLATION; UBIQUITINATION	Daxx(PF03344) PHOSPHORYLATION; BUD22 PHOSPHORYLATION
PCQAP	MED15	MED15_HUMAN	MED15; ARC105; CTG7A; PCQAP; TIG1; TNRC7	HGNC:14248	788	-		PF09606(Med15) 17-788	-	+	ACETYLATION; PHOSPHORYLATION; UBIQUITINATION	ARC105 PHOSPHORYLATION
PDCD11	PDCD11	RRP5_HUMAN	PDCD11; KIAA0185	HGNC:13408	1871	-		PF00575(S1) 183-258; PF00575(S1) 449-522; PF00575(S1) 540-611; PF00575(S1) 725-798; PF00575(S1) 1032-1100; PF05843(Suf) 1725-1870	?	+	ACETYLATION; DI-METHYLATION; PHOSPHORYLATION; UBIQUITINATION	S1(PF00575) PHOSPHORYLATION; S1(PF00575) UBIQUITINATION
PDLIM1	PDLIM1	PDLI1_HUMAN	PDLIM1; CLIM1; CLP36	HGNC:2067	329	-		PF00595(PDZ) 3-82; PF00412(LIM) 260-314	-	+	ACETYLATION; O-GlcNAc; PHOSPHORYLATION; UBIQUITINATION	LIM(PF00412) PHOSPHORYLATION; PDZ(PF00595) UBIQUITINATION; LIM(PF00412) UBIQUITINATION; PDZ(PF00595) ACETYLATION
PDLIM4	PDLIM4	PDLI4_HUMAN	PDLIM4; RIL	HGNC:16501	330	-		PF00595(PDZ) 4-81; PF00412(LIM) 255-309	-	+	PHOSPHORYLATION	LIM(PF00412) PHOSPHORYLATION
PEG3	PEG3	PEG3_HUMAN	PEG3; KIAA0287; ZSCAN24	HGNC:8826	1588	+	PF13912(zf-C2H2_6) 451-477; PF00096(zf-C2H2) 505-527; PF13912(zf-C2H2_6) 563-585; PF00096(zf-C2H2) 627-649; PF00096(zf-C2H2) 969-991; PF13912(zf-C2H2_6) 1106-1132; PF00096(zf-C2H2) 1163-1185; PF00096(zf-C2H2) 1225-1247; PF00096(zf-C2H2) 1332-1354; PF13912(zf-C2H2_6) 1504-1530; PF13894(zf-C2H2_4) 1564-1587	PF02023(SCAN) 40-135; Pfam-B_22995 161-331; PF13913(zf-C2HC_2) 1280-1303; Pfam-B_25997 1392-1420	?	+	ACETYLATION; PHOSPHORYLATION; UBIQUITINATION	SCAN(PF02023) PHOSPHORYLATION; SCAN(PF02023) ACETYLATION; zf-C2H2(PF00096) UBIQUITINATION; zf-C2H2(PF00096) PHOSPHORYLATION	2.3.4.0.23		SETTLER
PEPP-2	RHOXF2	RHXF2_HUMAN	RHOXF2; PEPP2; THG1; PEPP-2	HGNC:30011	288	+	PF00046(Homeobox) 137-191	Pfam-B_395403 1-39; Pfam-B_395405 241-286	+	-			3.1.3.23.2	MF0010.1 Homeobox-class	Negative Migrant
PER1	PER1	PER1_HUMAN	PER1; KIAA0482; PER; RIGUI	HGNC:8845	1290	-		PF08447(PAS_3) 371-459; PF12114(Period_C) 1032-1231	?	+	ACETYLATION; MONO-METHYLATION; DI-METHYLATION; PHOSPHORYLATION
PER2	PER2	PER2_HUMAN	PER2; KIAA0347	HGNC:8846	1255	-		PF08447(PAS_3) 344-432; PF12114(Period_C) 1046-1235	?	+	ACETYLATION; O-GlcNAc; PHOSPHORYLATION; UBIQUITINATION	PAS_3(PF08447) UBIQUITINATION
PER3	PER3	PER3_HUMAN	PER3; GIG13	HGNC:8847	1201	-		PF08447(PAS_3) 284-374; PF12114(Period_C) 987-1195	?	+	PHOSPHORYLATION
PGBD1	PGBD1	PGBD1_HUMAN	PGBD1; hucep-4	HGNC:19398	809	-		PF02023(SCAN) 38-133; PF13843(DDE_Tnp_1_7) 418-775	?	+	ACETYLATION; PHOSPHORYLATION
PGR	PGR	PRGR_HUMAN	PGR; NR3C3	HGNC:8910	933	+	PF00105(zf-C4) 565-634	PF02161(Prog_receptor) 1-564; PF00104(Hormone_recep) 698-909	?	+	SUMOYLATION; PHOSPHORYLATION; UBIQUITINATION	Prog_receptor(PF02161) SUMOYLATION; Prog_receptor(PF02161) UBIQUITINATION; Prog_receptor(PF02161) PHOSPHORYLATION	2.1.1.1.3	MF0004.1 Nuclear-Receptor-class	Positive Migrant
PHB2	PHB2	PHB2_HUMAN	PHB2; BAP; REA	HGNC:30306	299	-		PF01145(Band_7) 41-232	-	+	ACETYLATION; PHOSPHORYLATION; UBIQUITINATION	Band_7(PF01145) UBIQUITINATION; Med2 UBIQUITINATION; Med2 PHOSPHORYLATION; Band_7(PF01145) PHOSPHORYLATION
PHF1	PHF1	PHF1_HUMAN	PHF1; PCL1	HGNC:8919	567	-		PF00628(PHD) 89-142; PF14061(Mtf2_C) 525-566	-	+	PHOSPHORYLATION; UBIQUITINATION
PHF10	PHF10	PHF10_HUMAN	PHF10; BAF45A	HGNC:18250	498	-		Pfam-B_4859 15-368; PF00628(PHD) 379-436; PF00628(PHD) 435-481	-	+	ACETYLATION; PHOSPHORYLATION; UBIQUITINATION
PHF12	PHF12	PHF12_HUMAN	PHF12; KIAA1523	HGNC:20816	1004	-		PF00628(PHD) 58-105; PF00628(PHD) 273-318; Pfam-B_5234 324-1002	?	+	PHOSPHORYLATION; UBIQUITINATION
PHF13	PHF13	PHF13_HUMAN	PHF13	HGNC:22983	300	-		PF00628(PHD) 234-280	-	+	PHOSPHORYLATION
PHF14	PHF14	PHF14_HUMAN	PHF14; KIAA0783	HGNC:22203	888	-		PF00628(PHD) 321-380; PF13832(zf-HC5HC2H_2) 383-498; Pfam-B_45219 554-585; PF00628(PHD) 727-779	+	+	ACETYLATION; PHOSPHORYLATION; UBIQUITINATION
PHF15	JADE2	JADE2_HUMAN	PHF15; JADE2; KIAA0239	HGNC:22984	790	-		PF10513(EPL1) 39-177; PF13831(PHD_2) 213-247; PF13832(zf-HC5HC2H_2) 252-364; Pfam-B_3518 516-788	+	+	ACETYLATION; PHOSPHORYLATION	PRA-PH PHOSPHORYLATION
PHF16	JADE3	JADE3_HUMAN	PHF16; JADE3; KIAA0215	HGNC:22982	823	-		PF10513(EPL1) 30-178; PF00628(PHD) 202-249; PF13832(zf-HC5HC2H_2) 253-365; Pfam-B_3518 546-584; Pfam-B_74111 586-821	?	+	ACETYLATION; PHOSPHORYLATION	EPL1(PF10513) ACETYLATION; EPL1(PF10513) PHOSPHORYLATION
PHF17	JADE1	JADE1_HUMAN	PHF17; JADE1; KIAA1807	HGNC:30027	842	-		PF10513(EPL1) 29-181; PF13831(PHD_2) 217-251; PF13832(zf-HC5HC2H_2) 256-368; Pfam-B_38584 547-840	-	+	ACETYLATION; DI-METHYLATION; PHOSPHORYLATION; UBIQUITINATION	NuA4 UBIQUITINATION; EPL1(PF10513) PHOSPHORYLATION; Glyco_hydro_57 UBIQUITINATION; NuA4 PHOSPHORYLATION; Glyco_hydro_57 ACETYLATION; Glyco_hydro_57 DI-METHYLATION; Glyco_hydro_57 PHOSPHORYLATION
PHF19	PHF19	PHF19_HUMAN	PHF19; PCL3	HGNC:24566	580	-		PF00628(PHD) 98-151; PF14061(Mtf2_C) 529-579	-	+	PHOSPHORYLATION	PHD(PF00628) PHOSPHORYLATION
PHF2	PHF2	PHF2_HUMAN	PHF2; KIAA0662	HGNC:8920	1096	-		PF00628(PHD) 7-56; PF02373(JmjC) 236-336; Pfam-B_9319 473-1094	?	+	ACETYLATION; DI-METHYLATION; PHOSPHORYLATION; UBIQUITINATION
PHF20	PHF20	PHF20_HUMAN	PHF20; C20orf104; GLEA2; HCA58; NZF; TZP	HGNC:16098	1012	-		Pfam-B_27909 101-136; PF12618(DUF3776) 173-279; PF00628(PHD) 654-700; Pfam-B_8644 702-1010	-	+	ACETYLATION; DI-METHYLATION; PHOSPHORYLATION	Rad9_Rad53_bind PHOSPHORYLATION; DUF3776(PF12618) DI-METHYLATION; DUF3776(PF12618) PHOSPHORYLATION
PHF21A	PHF21A	PF21A_HUMAN	PHF21A; BHC80; KIAA1696; BM-006	HGNC:24156	680	+	PF02178(AT_hook) 425-436	Pfam-B_3447 1-424; PF00628(PHD) 490-535; Pfam-B_10429 537-678	-	+	MONO-METHYLATION; PHOSPHORYLATION
PHF21B	PHF21B	PF21B_HUMAN	PHF21B; KIAA1661	HGNC:25161	531	-		Pfam-B_74751 1-38; Pfam-B_3447 40-336; PF00628(PHD) 354-399; Pfam-B_10429 409-529	?	+	PHOSPHORYLATION
PHF23	PHF23	PHF23_HUMAN	PHF23	HGNC:28428	403	-		PF00628(PHD) 341-387	-	+	ACETYLATION; PHOSPHORYLATION
PHF3	PHF3	PHF3_HUMAN	PHF3; KIAA0244	HGNC:8921	2039	-		Pfam-B_20800 1-669; PF00628(PHD) 719-772; PF07500(TFIIS_M) 923-1040; PF07744(SPOC) 1209-1315	?	+	ACETYLATION; MONO-METHYLATION; DI-METHYLATION; PHOSPHORYLATION; UBIQUITINATION	PHD(PF00628) PHOSPHORYLATION; TFIIS_M(PF07500) UBIQUITINATION; SPOC(PF07744) PHOSPHORYLATION
PHF5A	PHF5A	PHF5A_HUMAN	PHF5A	HGNC:18000	110	-		PF03660(PHF5) 1-106	-	+	ACETYLATION; PHOSPHORYLATION; UBIQUITINATION	PHF5(PF03660) UBIQUITINATION; PHF5(PF03660) ACETYLATION; PHF5(PF03660) PHOSPHORYLATION	0.0.2.0.1		SETTLER
PHF6	PHF6	PHF6_HUMAN	PHF6; KIAA1823	HGNC:18145	365	-		PF13771(zf-HC5HC2H) 42-132; PF13771(zf-HC5HC2H) 239-330	-	+	PHOSPHORYLATION; UBIQUITINATION
PHF7	PHF7	PHF7_HUMAN	PHF7	HGNC:18458	381	-		PF13771(zf-HC5HC2H) 58-145	-	+	PHOSPHORYLATION; UBIQUITINATION
PHF8	PHF8	PHF8_HUMAN	PHF8; KIAA1111; ZNF422	HGNC:20672	1060	-		PF00628(PHD) 43-92; PF02373(JmjC) 270-370; Pfam-B_9319 641-1059	-	+	MONO-METHYLATION; PHOSPHORYLATION	PHD(PF00628) PHOSPHORYLATION; JmjC(PF02373) PHOSPHORYLATION
PHOX2A	PHOX2A	PHX2A_HUMAN	PHOX2A; ARIX; PMX2A	HGNC:691	284	+	PF00046(Homeobox) 91-147		?	+	ACETYLATION; PHOSPHORYLATION		3.1.3.18.1	PH0135.1 Phox2a	Negative Migrant
PHOX2B	PHOX2B	PHX2B_HUMAN	PHOX2B; PMX2B	HGNC:9143	314	+	PF00046(Homeobox) 99-155	Pfam-B_64036 211-312	-	+	PHOSPHORYLATION		3.1.3.18.2	PH0136.1 Phox2b	Negative Migrant
PHTF1	PHTF1	PHTF1_HUMAN	PHTF1; PHTF	HGNC:8939	762	-		PF12129(Phtf-FEM1B_bdg) 3-158	+	+	ACETYLATION; DI-METHYLATION; PHOSPHORYLATION; UBIQUITINATION		3.1.11.0.1	MF0010.1 Homeobox-class	Negative Migrant
PIAS1	PIAS1	PIAS1_HUMAN	PIAS1; DDXBP1	HGNC:2752	651	-		PF14324(PINIT) 131-286; PF02891(zf-MIZ) 331-380	-	+	DI-METHYLATION; PHOSPHORYLATION; UBIQUITINATION
PIAS2	PIAS2	PIAS2_HUMAN	PIAS2; PIASX	HGNC:17311	621	-		PF14324(PINIT) 141-297; PF02891(zf-MIZ) 342-391	-	+	PHOSPHORYLATION; UBIQUITINATION	SAP(PF02037) PHOSPHORYLATION
PIAS3	PIAS3	PIAS3_HUMAN	PIAS3	HGNC:16861	628	-		PF14324(PINIT) 122-278; PF02891(zf-MIZ) 323-372	-	+	UBIQUITINATION
PIAS4	PIAS4	PIAS4_HUMAN	PIAS4; PIASG	HGNC:17002	510	-		PF14324(PINIT) 126-277; PF02891(zf-MIZ) 322-371	?	+	ACETYLATION; SUMOYLATION; PHOSPHORYLATION; UBIQUITINATION	SAP(PF02037) SUMOYLATION
PIR	PIR	PIR_HUMAN	PIR	HGNC:30048	290	-		PF02678(Pirin) 21-118; PF05726(Pirin_C) 171-277	-	+	O-GlcNAc; MONO-METHYLATION; PHOSPHORYLATION; UBIQUITINATION	Pirin(PF02678) MONO-METHYLATION; Pirin(PF02678) UBIQUITINATION
PITX1	PITX1	PITX1_HUMAN	PITX1; BFT; PTX1	HGNC:9004	314	+	PF00046(Homeobox) 90-146	PF03826(OAR) 275-295	-	+	PHOSPHORYLATION	OAR(PF03826) PHOSPHORYLATION	3.1.3.19.1	MF0010.1 Homeobox-class	Negative Migrant
PITX2	PITX2	PITX2_HUMAN	PITX2; ARP1; RGS; RIEG; RIEG1	HGNC:9005	317	+	PF00046(Homeobox) 86-142	Pfam-B_66713 1-59; PF03826(OAR) 274-294	+	+	ACETYLATION; PHOSPHORYLATION	FimP PHOSPHORYLATION; OAR(PF03826) PHOSPHORYLATION; XRCC4 PHOSPHORYLATION	3.1.3.19.2	PH0138.1 Pitx2	Negative Migrant
PITX3	PITX3	PITX3_HUMAN	PITX3; PTX3	HGNC:9006	302	+	PF00046(Homeobox) 63-119	Pfam-B_53843 1-47; PF03826(OAR) 257-277	-	-			3.1.3.19.3	PH0139.1 Pitx3	Positive Migrant
PKNOX1	PKNOX1	PKNX1_HUMAN	PKNOX1; PREP1	HGNC:9022	436	+	PF05920(Homeobox_KN) 277-316		+	+	PHOSPHORYLATION		3.1.4.5.1	MF0010.1 Homeobox-class	Negative Migrant
PKNOX2	PKNOX2	PKNX2_HUMAN	PKNOX2; PREP2	HGNC:16714	472	+	PF05920(Homeobox_KN) 306-345		+	+	ACETYLATION; UBIQUITINATION		3.1.4.5.2	MF0010.1 Homeobox-class	Negative Migrant
PLAG1	PLAG1	PLAG1_HUMAN	PLAG1	HGNC:9045	500	+	PF13465(zf-H2C2_2) 48-75; PF13465(zf-H2C2_2) 78-103; PF00096(zf-C2H2) 121-143; PF13912(zf-C2H2_6) 149-175; PF00096(zf-C2H2) 185-207; PF13894(zf-C2H2_4) 213-236		?	+	SUMOYLATION; PHOSPHORYLATION	zf-C2H2(PF00096) PHOSPHORYLATION	2.3.3.25.2	MA0163.1 PLAG1	Settler
PLAGL1	PLAGL1	PLAL1_HUMAN	PLAGL1; LOT1; ZAC	HGNC:9046	463	+	PF13465(zf-H2C2_2) 18-45; PF13465(zf-H2C2_2) 48-73; PF13894(zf-C2H2_4) 156-179; PF13894(zf-C2H2_4) 184-207	Pfam-B_26829 294-425; Pfam-B_26829 428-461	?	+	PHOSPHORYLATION		2.3.3.25.3	PB0052.1 Plagl1_1	Pioneer
PLAGL2	PLAGL2	PLAL2_HUMAN	PLAGL2; KIAA0198	HGNC:9047	496	+	PF13465(zf-H2C2_2) 84-109; PF13465(zf-H2C2_2) 170-202; PF13894(zf-C2H2_4) 219-242	Pfam-B_19512 261-323; Pfam-B_44048 398-494	?	+	ACETYLATION; SUMOYLATION; PHOSPHORYLATION	zf-C2H2(PF00096) PHOSPHORYLATION	2.3.3.25.1		PIONEER
PLRG1	PLRG1	PLRG1_HUMAN	PLRG1	HGNC:9089	514	-		Pfam-B_9332 1-149; PF00400(WD40) 194-232; PF00400(WD40) 236-274; PF00400(WD40) 278-316; PF00400(WD40) 320-358; PF00400(WD40) 362-399; PF00400(WD40) 403-440; PF00400(WD40) 458-490	+	+	ACETYLATION; PHOSPHORYLATION; UBIQUITINATION	WD40(PF00400) UBIQUITINATION
PML	PML	PML_HUMAN	PML; MYL; RNF71; TRIM19	HGNC:9113	882	-		PF00643(zf-B_box) 124-166; PF12126(DUF3583) 240-571	+	+	ACETYLATION; DI-METHYLATION; SUMOYLATION; PHOSPHORYLATION; UBIQUITINATION	zf-B_box(PF00643) SUMOYLATION; DUF3583(PF12126) ACETYLATION; zf-B_box(PF00643) PHOSPHORYLATION; DUF3583(PF12126) PHOSPHORYLATION; DUF3583(PF12126) UBIQUITINATION; DUF3583(PF12126) SUMOYLATION
PMS1	PMS1	PMS1_HUMAN	PMS1; PMSL1	HGNC:9121	932	+	PF00505(HMG_box) 571-638	PF02518(HATPase_c) 16-148; PF01119(DNA_mis_repair) 210-338	-	+	ACETYLATION; PHOSPHORYLATION; UBIQUITINATION	HMG_box(PF00505) PHOSPHORYLATION; HATPase_c(PF02518) UBIQUITINATION
PMS2L3	PMS2P3	PM2P3_HUMAN	PMS2P3; PMS2L3; PMS2L9; PMS5; PMSR3	HGNC:9128	168	-		PF01352(KRAB) 8-48; PF13589(HATPase_c_3) 108-168	?	-
PNN	PNN	PININ_HUMAN	PNN; DRS; MEMA	HGNC:9162	717	-		PF04697(Pinin_SDK_N) 1-133; PF04696(Pinin_SDK_memA) 134-264	?	+	ACETYLATION; PHOSPHORYLATION; MONO-METHYLATION; DI-METHYLATION; SUMOYLATION; UBIQUITINATION	Pinin_SDK_memA(PF04696) ACETYLATION; Pinin_SDK_memA(PF04696) UBIQUITINATION; Pinin_SDK_N(PF04697) MONO-METHYLATION; Pinin_SDK_memA(PF04696) PHOSPHORYLATION; Pinin_SDK_N(PF04697) PHOSPHORYLATION; Pinin_SDK_N(PF04697) DI-METHYLATION
PNRC2	PNRC2	PNRC2_HUMAN	PNRC2; HSPC208	HGNC:23158	139	-		Pfam-B_16089 1-137	-	+	PHOSPHORYLATION; UBIQUITINATION
POGK	POGK	POGK_HUMAN	POGK; KIAA1513; LST003; SLTP003	HGNC:18800	609	+	PF09607(BrkDBD) 195-247; PF03221(HTH_Tnp_Tc5) 259-323	Pfam-B_45910 1-42; PF01352(KRAB) 47-87; PF03184(DDE_1) 355-567	-	+	PHOSPHORYLATION	DDE_1(PF03184) PHOSPHORYLATION
POLR1A	POLR1A	RPA1_HUMAN	POLR1A	HGNC:17264	1720	+	PF04997(RNA_pol_Rpb1_1) 9-357	PF00623(RNA_pol_Rpb1_2) 434-614; PF04983(RNA_pol_Rpb1_3) 617-802; PF05000(RNA_pol_Rpb1_4) 837-951; PF04998(RNA_pol_Rpb1_5) 958-1672	?	+	ACETYLATION; MONO-METHYLATION; PHOSPHORYLATION; UBIQUITINATION	RNA_pol_Rpb1_4(PF05000) PHOSPHORYLATION; tRNA_anti UBIQUITINATION; RNA_pol_Rpb1_4(PF05000) ACETYLATION; Rep-A_N UBIQUITINATION; RNA_pol_Rpb1_5(PF04998) PHOSPHORYLATION; tRNA_anti ACETYLATION; tRNA_anti PHOSPHORYLATION; RNA_pol_Rpb1_4(PF05000) UBIQUITINATION; RNA_pol_Rpb1_5(PF04998) ACETYLATION; RNA_pol_Rpb1_5(PF04998) UBIQUITINATION; RNA_pol_Rpb1_2(PF00623) UBIQUITINATION; Rep-A_N PHOSPHORYLATION
POLR1B	POLR1B	RPA2_HUMAN	POLR1B	HGNC:20454	1135	+	PF04561(RNA_pol_Rpb2_2) 186-375	PF04563(RNA_pol_Rpb2_1) 37-437; PF04565(RNA_pol_Rpb2_3) 455-521; PF06883(RNA_pol_Rpa2_4) 563-621; PF04567(RNA_pol_Rpb2_5) 622-663; PF00562(RNA_pol_Rpb2_6) 668-1031; PF04560(RNA_pol_Rpb2_7) 1033-1135	+	+	PHOSPHORYLATION; UBIQUITINATION	tRNA_anti PHOSPHORYLATION; tRNA_anti UBIQUITINATION; SWIRM(PF04433) UBIQUITINATION; RNA_pol_Rpb2_3(PF04565) UBIQUITINATION; RPA_C PHOSPHORYLATION; SWIRM(PF04433) PHOSPHORYLATION; RNA_pol_Rpb2_6(PF00562) UBIQUITINATION; RNA_pol_Rpb2_2(PF04561) UBIQUITINATION; RPA_C UBIQUITINATION; RNA_pol_Rpb2_2(PF04561) PHOSPHORYLATION
POLR1C	POLR1C	RPAC1_HUMAN	POLR1C	HGNC:20194	346	-		PF01193(RNA_pol_L) 61-334; PF01000(RNA_pol_A_bac) 92-226	-	+	PHOSPHORYLATION; UBIQUITINATION	RNA_pol_L(PF01193) PHOSPHORYLATION; RNA_pol_A_bac(PF01000) PHOSPHORYLATION; RNA_pol_A_bac(PF01000) UBIQUITINATION; RNA_pol_L(PF01193) UBIQUITINATION
POLR1D	POLR1D	RPAC2_HUMAN	POLR1D	HGNC:20422	133	-		PF13656(RNA_pol_L_2) 38-114	?	+	ACETYLATION; PHOSPHORYLATION; UBIQUITINATION	RPA_interact_N ACETYLATION; DUF4637 PHOSPHORYLATION; RPA_interact_N PHOSPHORYLATION; DUF4637 ACETYLATION
POLR1E	POLR1E	RPA49_HUMAN	POLR1E; PAF53; PRAF1	HGNC:17631	481	-		PF06870(RNA_pol_I_A49) 96-478	-	+	ACETYLATION; PHOSPHORYLATION; UBIQUITINATION	RNA_pol_I_A49(PF06870) ACETYLATION; RNA_pol_I_A49(PF06870) UBIQUITINATION; RNA_pol_I_A49(PF06870) PHOSPHORYLATION
POLR2A	POLR2A	RPB1_HUMAN	POLR2A; POLR2	HGNC:9187	1970	+	PF04997(RNA_pol_Rpb1_1) 15-354	PF00623(RNA_pol_Rpb1_2) 356-521; PF04983(RNA_pol_Rpb1_3) 524-692; PF05000(RNA_pol_Rpb1_4) 716-823; PF04998(RNA_pol_Rpb1_5) 830-1428; PF04992(RNA_pol_Rpb1_6) 896-1079; PF04990(RNA_pol_Rpb1_7) 1164-1299; PF05001(RNA_pol_Rpb1_R) 1594-1607; PF05001(RNA_pol_Rpb1_R) 1609-1622; PF05001(RNA_pol_Rpb1_R) 1616-1629; PF05001(RNA_pol_Rpb1_R) 1623-1636; PF05001(RNA_pol_Rpb1_R) 1630-1643; PF05001(RNA_pol_Rpb1_R…	?	+	O-GlcNAc; ACETYLATION; PHOSPHORYLATION; MONO-METHYLATION; DI-METHYLATION; UBIQUITINATION	RNA_pol_Rpb1_4(PF05000) PHOSPHORYLATION; RNA_pol_Rpb1_3(PF04983) PHOSPHORYLATION; RNA_pol_Rpb1_3(PF04983) UBIQUITINATION; RNA_pol_Rpb1_5(PF04998) PHOSPHORYLATION; RNA_pol_Rpb1_1(PF04997) UBIQUITINATION; RNA_pol_Rpb1_R(PF05001) O-GlcNAc; RNA_pol_Rpb1_6(PF04992) UBIQUITINATION; RNA_pol_Rpb1_4(PF05000) UBIQUITINATION; RNA_pol_Rpb1_5(PF04998) UBIQUITINATION; RNA_pol_Rpb1_1(PF04997) ACETYLATION; RNA_p…
POLR2B	POLR2B	RPB2_HUMAN	POLR2B	HGNC:9188	1174	+	PF04561(RNA_pol_Rpb2_2) 201-394	PF04563(RNA_pol_Rpb2_1) 38-451; PF04565(RNA_pol_Rpb2_3) 468-533; PF04566(RNA_pol_Rpb2_4) 567-630; PF04567(RNA_pol_Rpb2_5) 653-700; PF00562(RNA_pol_Rpb2_6) 705-1080; PF04560(RNA_pol_Rpb2_7) 1082-1174	+	+	ACETYLATION; MONO-METHYLATION; PHOSPHORYLATION; UBIQUITINATION	RNA_pol_Rpb2_6(PF00562) ACETYLATION; RNA_pol_Rpb2_7(PF04560) UBIQUITINATION; RNA_pol_Rpb2_5(PF04567) PHOSPHORYLATION; RNA_pol_Rpb2_7(PF04560) PHOSPHORYLATION; RNA_pol_Rpb2_6(PF00562) PHOSPHORYLATION; RNA_pol_Rpb2_3(PF04565) PHOSPHORYLATION; RNA_pol_Rpb2_1(PF04563) UBIQUITINATION; RNA_pol_Rpb2_1(PF04563) PHOSPHORYLATION; RNA_pol_Rpb2_2(PF04561) PHOSPHORYLATION; RNA_pol_Rpb2_6(PF00562) MONO-METHYLA…
POLR2C	POLR2C	RPB3_HUMAN	POLR2C; A-152E5.7	HGNC:9189	275	-		PF01193(RNA_pol_L) 19-257; PF01000(RNA_pol_A_bac) 50-177	-	+	PHOSPHORYLATION; UBIQUITINATION	RNA_pol_L(PF01193) PHOSPHORYLATION; RNA_pol_A_bac(PF01000) PHOSPHORYLATION; RNA_pol_A_bac(PF01000) UBIQUITINATION; RNA_pol_L(PF01193) UBIQUITINATION
POLR2D	POLR2D	RPB4_HUMAN	POLR2D	HGNC:9191	142	-		PF03874(RNA_pol_Rpb4) 31-138	+	+	PHOSPHORYLATION; UBIQUITINATION	RNA_pol_Rpb4(PF03874) PHOSPHORYLATION; RNA_pol_Rpb4(PF03874) UBIQUITINATION
POLR2E	POLR2E	RPAB1_HUMAN	POLR2E	HGNC:9192	210	-		PF03871(RNA_pol_Rpb5_N) 1-95; PF01191(RNA_pol_Rpb5_C) 137-210	+	+	UBIQUITINATION	EIAV_Rev UBIQUITINATION; RNA_pol_Rpb5_N(PF03871) UBIQUITINATION; RNA_pol_Rpb5_C(PF01191) UBIQUITINATION
POLR2F	POLR2F	RPAB2_HUMAN	POLR2F; POLRF	HGNC:9193	127	-		PF01192(RNA_pol_Rpb6) 50-106	-	+	PHOSPHORYLATION; UBIQUITINATION	RNA_pol_Rpb6(PF01192) UBIQUITINATION
POLR2G	POLR2G	RPB7_HUMAN	POLR2G; RPB7	HGNC:9194	172	-		PF03876(SHS2_Rpb7-N) 8-77; PF00575(S1) 78-161	-	+	PHOSPHORYLATION; UBIQUITINATION	SHS2_Rpb7-N(PF03876) UBIQUITINATION; SHS2_Rpb7-N(PF03876) PHOSPHORYLATION; S1(PF00575) UBIQUITINATION
POLR2H	POLR2H	RPAB3_HUMAN	POLR2H	HGNC:9195	150	-		PF03870(RNA_pol_Rpb8) 7-147	-	+	PHOSPHORYLATION; UBIQUITINATION	RNA_pol_Rpb8(PF03870) PHOSPHORYLATION; RNA_pol_Rpb8(PF03870) UBIQUITINATION
POLR2I	POLR2I	RPB9_HUMAN	POLR2I	HGNC:9196	125	-		PF02150(RNA_POL_M_15KD) 14-51; PF01096(TFIIS_C) 84-124	-	+	PHOSPHORYLATION	RNA_POL_M_15KD(PF02150) PHOSPHORYLATION
POLR2J	POLR2J	RPB11_HUMAN	POLR2J; POLR2J1	HGNC:9197	117	-		PF13656(RNA_pol_L_2) 29-105	-	+	PHOSPHORYLATION; UBIQUITINATION	RNA_pol_L(PF01193) PHOSPHORYLATION; RNA_pol_L(PF01193) UBIQUITINATION
POLR2J2	POLR2J2	RPB1B_HUMAN	POLR2J2	HGNC:23208	115	-		PF13656(RNA_pol_L_2) 28-104	-	+	PHOSPHORYLATION; UBIQUITINATION	RNA_pol_L(PF01193) PHOSPHORYLATION; RNA_pol_L(PF01193) UBIQUITINATION
POLR2K	POLR2K	RPAB4_HUMAN	POLR2K	HGNC:9198	58	-		PF03604(DNA_RNApol_7kD) 17-48	-	-
POLR2L	POLR2L	RPAB5_HUMAN	POLR2L	HGNC:9199	67	-		PF01194(RNA_pol_N) 1-60	?	+	PHOSPHORYLATION; UBIQUITINATION	RNA_pol_N(PF01194) UBIQUITINATION
POLR3A	POLR3A	RPC1_HUMAN	POLR3A	HGNC:30074	1390	+	PF04997(RNA_pol_Rpb1_1) 12-356	PF00623(RNA_pol_Rpb1_2) 358-525; PF04983(RNA_pol_Rpb1_3) 528-703; PF05000(RNA_pol_Rpb1_4) 728-834; PF04998(RNA_pol_Rpb1_5) 841-1318	+	+	ACETYLATION; PHOSPHORYLATION; UBIQUITINATION	RNA_pol_Rpb1_3(PF04983) PHOSPHORYLATION; RNA_pol_Rpb1_5(PF04998) PHOSPHORYLATION; RNA_pol_Rpb1_1(PF04997) UBIQUITINATION; RNA_pol_Rpb1_5(PF04998) UBIQUITINATION; RNA_pol_Rpb1_2(PF00623) PHOSPHORYLATION; RNA_pol_Rpb1_1(PF04997) ACETYLATION; RNA_pol_Rpb1_1(PF04997) PHOSPHORYLATION; RNA_pol_Rpb1_2(PF00623) ACETYLATION; RNA_pol_Rpb1_2(PF00623) UBIQUITINATION
POLR3B	POLR3B	RPC2_HUMAN	POLR3B	HGNC:30348	1133	+	PF04561(RNA_pol_Rpb2_2) 185-363	PF04563(RNA_pol_Rpb2_1) 38-422; PF04565(RNA_pol_Rpb2_3) 438-503; PF04566(RNA_pol_Rpb2_4) 539-601; PF04567(RNA_pol_Rpb2_5) 621-661; PF00562(RNA_pol_Rpb2_6) 666-1041; PF04560(RNA_pol_Rpb2_7) 1043-1129	-	+	MONO-METHYLATION; PHOSPHORYLATION; UBIQUITINATION	RNA_pol_Rpb2_6(PF00562) PHOSPHORYLATION; RNA_pol_Rpb2_6(PF00562) MONO-METHYLATION; RNA_pol_Rpb2_1(PF04563) UBIQUITINATION; RNA_pol_Rpb2_1(PF04563) PHOSPHORYLATION; RNA_pol_Rpb2_6(PF00562) UBIQUITINATION; RNA_pol_Rpb2_2(PF04561) UBIQUITINATION; RNA_pol_Rpb2_2(PF04561) PHOSPHORYLATION
POLR3C	POLR3C	RPC3_HUMAN	POLR3C	HGNC:30076	534	+	PF08221(HTH_9) 7-68	PF05645(RNA_pol_Rpc82) 146-345	-	+	ACETYLATION; PHOSPHORYLATION; UBIQUITINATION	RNA_pol_Rpc82(PF05645) UBIQUITINATION; RNA_pol_Rpc82(PF05645) PHOSPHORYLATION; RNA_pol_Rpc82(PF05645) ACETYLATION
POLR3D	POLR3D	RPC4_HUMAN	POLR3D; BN51; BN51T	HGNC:1080	398	-		PF05132(RNA_pol_Rpc4) 262-389	+	+	MONO-METHYLATION; PHOSPHORYLATION; UBIQUITINATION	RNA_pol_Rpc4(PF05132) UBIQUITINATION
POLR3E	POLR3E	RPC5_HUMAN	POLR3E; KIAA1452	HGNC:30347	708	-		PF04801(Sin_N) 4-434	-	+	ACETYLATION; PHOSPHORYLATION; UBIQUITINATION	Sin_N(PF04801) ACETYLATION; Sin_N(PF04801) PHOSPHORYLATION
POLR3F	POLR3F	RPC6_HUMAN	POLR3F	HGNC:15763	316	-		PF05158(RNA_pol_Rpc34) 1-315	-	+	ACETYLATION; PHOSPHORYLATION	RNA_pol_Rpc34(PF05158) PHOSPHORYLATION; RNA_pol_Rpc34(PF05158) ACETYLATION
POLR3H	POLR3H	RPC8_HUMAN	POLR3H; KIAA1665; RPC8	HGNC:30349	204	-		PF03876(SHS2_Rpb7-N) 8-77; PF08292(RNA_pol_Rbc25) 79-201	?	-
POLR3K	POLR3K	RPC10_HUMAN	POLR3K; RPC11; My010	HGNC:14121	108	-		PF02150(RNA_POL_M_15KD) 2-37; PF01096(TFIIS_C) 67-107	-	-
POU1F1	POU1F1	PIT1_HUMAN	POU1F1; GHF1; PIT1	HGNC:9210	291	+	PF00157(Pou) 124-198; PF00046(Homeobox) 215-271		?	+	PHOSPHORYLATION	Lsr2 PHOSPHORYLATION; Homeobox(PF00046) PHOSPHORYLATION	3.1.10.1.1	MF0010.1 Homeobox-class	Negative Migrant
POU2AF1	POU2AF1	OBF1_HUMAN	POU2AF1; OBF1	HGNC:9211	256	-		PF09310(PD-C2-AF1) 1-256	+	+	PHOSPHORYLATION; UBIQUITINATION	PD-C2-AF1(PF09310) PHOSPHORYLATION; PD-C2-AF1(PF09310) UBIQUITINATION
POU2F1	POU2F1	PO2F1_HUMAN	POU2F1; OCT1; OTF1	HGNC:9212	743	+	PF00157(Pou) 280-354; PF00046(Homeobox) 380-436		+	+	ACETYLATION; PHOSPHORYLATION; UBIQUITINATION	Pou(PF00157) UBIQUITINATION; Homeobox(PF00046) PHOSPHORYLATION; Pou(PF00157) PHOSPHORYLATION	3.1.10.2.1	MF0010.1 Homeobox-class	Negative Migrant
POU2F2	POU2F2	PO2F2_HUMAN	POU2F2; OCT2; OTF2	HGNC:9213	479	+	PF00157(Pou) 195-269; PF00046(Homeobox) 298-354		+	+	O-GlcNAc; PHOSPHORYLATION; UBIQUITINATION	Homeobox(PF00046) O-GlcNAc; Pou(PF00157) UBIQUITINATION; Homeobox(PF00046) PHOSPHORYLATION; Pou(PF00157) PHOSPHORYLATION	3.1.10.2.2	PH0144.1 Pou2f2	Positive Migrant
POU2F3	POU2F3	PO2F3_HUMAN	POU2F3; OTF11; PLA1	HGNC:19864	436	+	PF00157(Pou) 183-257; PF00046(Homeobox) 282-338		?	+	PHOSPHORYLATION; UBIQUITINATION	Pou(PF00157) UBIQUITINATION; Homeobox(PF00046) PHOSPHORYLATION; Pou(PF00157) PHOSPHORYLATION	3.1.10.2.3	MF0010.1 Homeobox-class	Negative Migrant
POU3F1	POU3F1	PO3F1_HUMAN	POU3F1; OCT6; OTF6	HGNC:9214	451	+	PF00157(Pou) 247-321; PF00046(Homeobox) 340-396		?	-			3.1.10.3.1	MF0010.1 Homeobox-class	Negative Migrant
POU3F2	POU3F2	PO3F2_HUMAN	POU3F2; BRN2; OCT7; OTF7	HGNC:9215	443	+	PF00157(Pou) 262-336; PF00046(Homeobox) 355-411	Pfam-B_2805 1-71	-	+	PHOSPHORYLATION	Homeobox(PF00046) PHOSPHORYLATION	3.1.10.3.2	MF0010.1 Homeobox-class	Negative Migrant
POU3F3	POU3F3	PO3F3_HUMAN	POU3F3; BRN1; OTF8	HGNC:9216	500	+	PF00157(Pou) 314-388; PF00046(Homeobox) 407-463	Pfam-B_2805 58-308	?	-			3.1.10.3.3	PH0148.1 Pou3f3	Negative Migrant
POU3F4	POU3F4	PO3F4_HUMAN	POU3F4; BRN4; OTF9	HGNC:9217	361	+	PF00157(Pou) 186-260; PF00046(Homeobox) 279-335	Pfam-B_2805 1-179	?	+	PHOSPHORYLATION		3.1.10.3.4	MF0010.1 Homeobox-class	Negative Migrant
POU4F1	POU4F1	PO4F1_HUMAN	POU4F1; BRN3A; RDC1	HGNC:9218	419	+	PF00157(Pou) 260-337; PF00046(Homeobox) 356-412	Pfam-B_4669 1-253	?	+	PHOSPHORYLATION	Homeobox(PF00046) PHOSPHORYLATION	3.1.10.4.1	MF0010.1 Homeobox-class	Negative Migrant
POU4F2	POU4F2	PO4F2_HUMAN	POU4F2; BRN3B	HGNC:9219	409	+	PF00157(Pou) 250-327; PF00046(Homeobox) 346-402	Pfam-B_173332 1-78	?	+	ACETYLATION; PHOSPHORYLATION		3.1.10.4.2	MF0010.1 Homeobox-class	Negative Migrant
POU4F3	POU4F3	PO4F3_HUMAN	POU4F3; BRN3C	HGNC:9220	338	+	PF00157(Pou) 179-256; PF00046(Homeobox) 275-331	Pfam-B_4669 1-101	?	-			3.1.10.4.3	PH0150.1 Pou4f3	Negative Migrant
POU5F1	POU5F1	PO5F1_HUMAN	POU5F1; OCT3; OCT4; OTF3	HGNC:9221	360	+	PF00157(Pou) 138-212; PF00046(Homeobox) 231-287	Pfam-B_1861 1-117	?	+	SUMOYLATION; PHOSPHORYLATION; UBIQUITINATION	Pou(PF00157) UBIQUITINATION; Homeobox(PF00046) PHOSPHORYLATION; Pou(PF00157) PHOSPHORYLATION	3.1.10.5.1	MA0142.1 Pou5f1	Positive Migrant
POU5F1P1	POU5F1B	P5F1B_HUMAN	POU5F1B; OTF3C; OTF3P1; POU5F1P1; POU5FLC20; POU5FLC8	HGNC:9223	359	+	PF00157(Pou) 138-212; PF00046(Homeobox) 231-286	Pfam-B_1861 1-102	?	-			3.1.10.5.2	MF0010.1 Homeobox-class	Negative Migrant
POU6F1	POU6F1	PO6F1_HUMAN	POU6F1; BRN5; MPOU; TCFB1	HGNC:9224	301	+	PF00157(Pou) 139-213; PF00046(Homeobox) 235-291		?	+	ACETYLATION; DI-METHYLATION; PHOSPHORYLATION	Pou(PF00157) ACETYLATION; Homeobox(PF00046) DI-METHYLATION; Taeniidae_ag DI-METHYLATION; Pou(PF00157) PHOSPHORYLATION	3.1.10.6.1	PH0152.1 Pou6f1_2	Negative Migrant
POU6F2	POU6F2	PO6F2_HUMAN	POU6F2; RPF1	HGNC:21694	691	+	PF00157(Pou) 476-529; PF00157(Pou) 558-586; PF00046(Homeobox) 608-664		?	+	PHOSPHORYLATION; UBIQUITINATION		3.1.10.6.2	MF0010.1 Homeobox-class	Negative Migrant
PPAN	PPAN	SSF1_HUMAN	PPAN; BXDC3; SSF1	HGNC:9227	473	-		PF04427(Brix) 33-286	-	+	MONO-METHYLATION; PHOSPHORYLATION	Brix(PF04427) PHOSPHORYLATION
PPARA	PPARA	PPARA_HUMAN	PPARA; NR1C1; PPAR	HGNC:9232	468	+	PF00105(zf-C4) 100-168	PF00104(Hormone_recep) 241-450	-	+	SUMOYLATION; PHOSPHORYLATION		2.1.2.5.1	MF0004.1 Nuclear-Receptor-class	Positive Migrant
PPARBP	MED1	MED1_HUMAN	MED1; ARC205; CRSP1; CRSP200; DRIP205; DRIP230; PBP; PPARBP; PPARGBP; RB18A; TRAP220; TRIP2	HGNC:9234	1581	-		PF10744(Med1) 33-429; Pfam-B_33971 528-669; Pfam-B_31342 670-1228; Pfam-B_36049 1238-1281	?	+	ACETYLATION; PHOSPHORYLATION	Med1(PF10744) PHOSPHORYLATION
PPARD	PPARD	PPARD_HUMAN	PPARD; NR1C2; PPARB	HGNC:9235	441	+	PF00105(zf-C4) 72-140	PF00104(Hormone_recep) 230-427	-	-			2.1.2.5.2	MF0004.1 Nuclear-Receptor-class	Positive Migrant
PPARG	PPARG	PPARG_HUMAN	PPARG; NR1C3	HGNC:9236	505	+	PF00105(zf-C4) 137-205	PF12577(PPARgamma_N) 31-108; PF00104(Hormone_recep) 294-491	+	+	SUMOYLATION; PHOSPHORYLATION	PPARgamma_N(PF12577) SUMOYLATION; PPARgamma_N(PF12577) PHOSPHORYLATION	2.1.2.5.3	MF0004.1 Nuclear-Receptor-class	Positive Migrant
PPARGC1A	PPARGC1A	PRGC1_HUMAN	PPARGC1A; LEM6; PGC1; PGC1A; PPARGC1	HGNC:9237	798	-		Pfam-B_1333 1-671; PF00076(RRM_1) 679-742	?	+	ACETYLATION; PHOSPHORYLATION	RRM_1(PF00076) PHOSPHORYLATION
PPARGC1B	PPARGC1B	PRGC2_HUMAN	PPARGC1B; PERC; PGC1; PGC1B; PPARGC1	HGNC:30022	1023	-		Pfam-B_1333 5-297; Pfam-B_1333 477-879; PF00076(RRM_1) 904-966	+	+	PHOSPHORYLATION; UBIQUITINATION	RRM_1(PF00076) PHOSPHORYLATION
PQBP1	PQBP1	PQBP1_HUMAN	PQBP1; NPW38; JM26	HGNC:9330	265	-		PF00397(WW) 48-78	+	+	MONO-METHYLATION; PHOSPHORYLATION
PRDM1	PRDM1	PRDM1_HUMAN	PRDM1; BLIMP1	HGNC:9346	825	+	PF13465(zf-H2C2_2) 589-614; PF13465(zf-H2C2_2) 617-642; PF13465(zf-H2C2_2) 645-670	PF00856(SET) 99-201; Pfam-B_27465 260-481	?	+	ACETYLATION; PHOSPHORYLATION	zf-H2C2_2(PF13465) ACETYLATION; zf-H2C2_2(PF13465) PHOSPHORYLATION	2.3.3.12.1		PIONEER
PRDM10	PRDM10	PRD10_HUMAN	PRDM10; KIAA1231; PFM7; TRIS	HGNC:13995	1147	+	PF12171(zf-C2H2_jaz) 354-378; PF00096(zf-C2H2) 530-552; PF12874(zf-met) 560-581; PF13912(zf-C2H2_6) 615-630; PF00096(zf-C2H2) 644-666; PF00096(zf-C2H2) 672-695; PF13894(zf-C2H2_4) 772-795; PF13894(zf-C2H2_4) 834-857	Pfam-B_29382 1-161	?	+	ACETYLATION; PHOSPHORYLATION	zf-C2H2(PF00096) ACETYLATION; DUF629 PHOSPHORYLATION	2.3.4.0.34		SETTLER
PRDM12	PRDM12	PRD12_HUMAN	PRDM12; PFM9	HGNC:13997	367	+	PF13465(zf-H2C2_2) 257-282; PF13465(zf-H2C2_2) 285-310	Pfam-B_67254 1-69	?	+	ACETYLATION; MONO-METHYLATION; TRI-METHYLATION	zf-CHY ACETYLATION; zf-H2C2_2(PF13465) ACETYLATION; zf-CHY MONO-METHYLATION; Elf1 TRI-METHYLATION; zf-H2C2_2(PF13465) MONO-METHYLATION; zf-H2C2_2(PF13465) TRI-METHYLATION; Elf1 MONO-METHYLATION; zf-CHY TRI-METHYLATION; Elf1 ACETYLATION
PRDM13	PRDM13	PRD13_HUMAN	PRDM13; PFM10	HGNC:13998	707	+	PF00096(zf-C2H2) 137-160; PF13465(zf-H2C2_2) 587-611; PF13465(zf-H2C2_2) 615-641	Pfam-B_65548 173-566; Pfam-B_89211 664-704	?	+	ACETYLATION; PHOSPHORYLATION	SET(PF00856) PHOSPHORYLATION	2.3.4.0.12		PIONEER
PRDM14	PRDM14	PRD14_HUMAN	PRDM14	HGNC:14001	571	+	PF13894(zf-C2H2_4) 400-421; PF13894(zf-C2H2_4) 432-455; PF13465(zf-H2C2_2) 475-500; PF13465(zf-H2C2_2) 504-528; PF13912(zf-C2H2_6) 547-569	Pfam-B_108992 22-192; PF00856(SET) 265-367	+	+	PHOSPHORYLATION; UBIQUITINATION	zf-C2H2_4(PF13894) PHOSPHORYLATION	2.3.3.0.35		PIONEER
PRDM16	PRDM16	PRD16_HUMAN	PRDM16; KIAA1675; MEL1; PFM13	HGNC:14000	1276	+	PF13912(zf-C2H2_6) 229-255; PF13465(zf-H2C2_2) 295-320; PF00096(zf-C2H2) 337-360; PF00096(zf-C2H2) 366-388; PF00096(zf-C2H2) 394-416; PF00096(zf-C2H2) 423-445; PF13465(zf-H2C2_2) 965-989; PF13465(zf-H2C2_2) 993-1019	Pfam-B_12073 1114-1274	?	+	ACETYLATION; PHOSPHORYLATION; UBIQUITINATION	zf-H2C2_2(PF13465) PHOSPHORYLATION; SET(PF00856) PHOSPHORYLATION; zf-C2H2(PF00096) PHOSPHORYLATION	2.3.4.14.2		SETTLER
PRDM2	PRDM2	PRDM2_HUMAN	PRDM2; KMT8; RIZ	HGNC:9347	1718	+	PF13894(zf-C2H2_4) 360-383; PF00096(zf-C2H2) 390-412; PF00096(zf-C2H2) 483-506; PF13894(zf-C2H2_4) 1134-1156; PF13894(zf-C2H2_4) 1333-1356; PF13894(zf-C2H2_4) 1455-1475	PF00856(SET) 42-141; Pfam-B_77870 151-309; Pfam-B_77870 311-349; Pfam-B_207394 1231-1332	?	+	ACETYLATION; MONO-METHYLATION; PHOSPHORYLATION; UBIQUITINATION	SET(PF00856) PHOSPHORYLATION	2.3.4.0.16		SETTLER
PRDM4	PRDM4	PRDM4_HUMAN	PRDM4; PFM1	HGNC:9348	801	+	PF00096(zf-C2H2) 618-640; PF13465(zf-H2C2_2) 632-657; PF13465(zf-H2C2_2) 688-713; PF00096(zf-C2H2) 730-752	Pfam-B_17899 1-372	+	+	PHOSPHORYLATION; UBIQUITINATION	SET(PF00856) UBIQUITINATION; PyrI_C PHOSPHORYLATION; zf-H2C2_2(PF13465) PHOSPHORYLATION	2.3.4.0.31		PIONEER
PRDM5	PRDM5	PRDM5_HUMAN	PRDM5; PFM2	HGNC:9349	630	+	PF13894(zf-C2H2_4) 167-190; PF00096(zf-C2H2) 199-221; PF12874(zf-met) 234-254; PF13894(zf-C2H2_4) 262-287; PF12874(zf-met) 295-317; PF13465(zf-H2C2_2) 334-359; PF12171(zf-C2H2_jaz) 375-399; PF13465(zf-H2C2_2) 418-443; PF13465(zf-H2C2_2) 446-472; PF13465(zf-H2C2_2) 475-500; PF13465(zf-H2C2_2) 503-528; PF13465(zf-H2C2_2) 531-556; PF13465(zf-H2C2_2) 559-583; PF00096(zf-C2H2) 603-625	Pfam-B_64007 56-122	-	+	ACETYLATION; PHOSPHORYLATION	zf-H2C2_2(PF13465) ACETYLATION; zf-H2C2_2(PF13465) PHOSPHORYLATION; Trm112p PHOSPHORYLATION; zf-C2H2_4(PF13894) ACETYLATION; zf-C2H2(PF00096) PHOSPHORYLATION	2.3.3.0.195		PIONEER
PRDM6	PRDM6	PRDM6_HUMAN	PRDM6; PFM3	HGNC:9350	595	+	PF13894(zf-C2H2_4) 473-495; PF00096(zf-C2H2) 501-523; PF13465(zf-H2C2_2) 543-568	Pfam-B_64052 1-34; Pfam-B_69318 36-104; PF00856(SET) 259-365	?	+	PHOSPHORYLATION	zf-H2C2_2(PF13465) PHOSPHORYLATION	2.3.3.0.23		PIONEER
PRDM7	PRDM7	PRDM7_HUMAN	PRDM7; PFM4	HGNC:9351	492	-		PF01352(KRAB) 27-65; PF09514(SSXRD) 170-202	-	+	PHOSPHORYLATION; UBIQUITINATION	SSXRD(PF09514) PHOSPHORYLATION; Phage_F PHOSPHORYLATION; KRAB(PF01352) UBIQUITINATION; Phage_F UBIQUITINATION
PRDM8	PRDM8	PRDM8_HUMAN	PRDM8; PFM5	HGNC:13993	689	+	PF00096(zf-C2H2) 666-688	Pfam-B_66803 181-490	?	+	PHOSPHORYLATION		2.3.4.0.3		SETTLER
PRDM9	PRDM9	PRDM9_HUMAN	PRDM9; PFM6	HGNC:13994	894	+	PF13465(zf-H2C2_2) 540-563; PF13465(zf-H2C2_2) 566-591; PF13465(zf-H2C2_2) 594-619; PF13465(zf-H2C2_2) 622-647; PF13465(zf-H2C2_2) 650-675; PF13465(zf-H2C2_2) 678-703; PF13465(zf-H2C2_2) 706-731; PF13465(zf-H2C2_2) 734-758; PF13465(zf-H2C2_2) 762-786; PF13465(zf-H2C2_2) 790-815; PF13465(zf-H2C2_2) 818-843; PF13465(zf-H2C2_2) 846-871; PF00096(zf-C2H2) 860-882	PF01352(KRAB) 27-65; PF09514(SSXRD) 170-202	?	+	ACETYLATION; PHOSPHORYLATION; UBIQUITINATION	SSXRD(PF09514) PHOSPHORYLATION; Phage_F PHOSPHORYLATION; KRAB(PF01352) UBIQUITINATION; zf-H2C2_2(PF13465) PHOSPHORYLATION; Phage_F UBIQUITINATION	2.3.4.0.71		SETTLER
PREB	PREB	PREB_HUMAN	PREB; SEC12	HGNC:9356	417	-		PF00400(WD40) 158-182; PF00400(WD40) 186-223	-	+	ACETYLATION; PHOSPHORYLATION; UBIQUITINATION	WD40(PF00400) PHOSPHORYLATION; WD40(PF00400) UBIQUITINATION
PRIC285	HELZ2	PR285_HUMAN	PRIC285; KIAA1769	HGNC:30021	2649	-		Pfam-B_358 1-493; PF13086(AAA_11) 516-706; PF13087(AAA_12) 712-916; PF00773(RNB) 1334-1693; PF13086(AAA_11) 2152-2399; PF13087(AAA_12) 2406-2612	?	+	MONO-METHYLATION; PHOSPHORYLATION; UBIQUITINATION	RNB(PF00773) PHOSPHORYLATION; RNB(PF00773) MONO-METHYLATION
PROP1	PROP1	PROP1_HUMAN	PROP1	HGNC:9455	226	+	PF00046(Homeobox) 70-126		?	+	PHOSPHORYLATION	Homeobox(PF00046) PHOSPHORYLATION	3.1.3.20.1	MF0010.1 Homeobox-class	Negative Migrant
PROX1	PROX1	PROX1_HUMAN	PROX1	HGNC:9459	737	-		PF05044(Prox1) 36-313; PF05044(Prox1) 308-735	+	+	ACETYLATION; SUMOYLATION; PHOSPHORYLATION	Prox1(PF05044) PHOSPHORYLATION; Prox1(PF05044) SUMOYLATION; Prox1(PF05044) ACETYLATION	3.1.7.0.1	MF0010.1 Homeobox-class	Negative Migrant
PRPF4B	PRPF4B	PRP4B_HUMAN	PRPF4B; KIAA0536; PRP4; PRP4H; PRP4K	HGNC:17346	1007	-		Pfam-B_33016 1-89; Pfam-B_17953 91-498; PF00069(Pkinase) 687-1003	-	+	ACETYLATION; PHOSPHORYLATION; UBIQUITINATION	Pkinase(PF00069) PHOSPHORYLATION; Pkinase(PF00069) ACETYLATION
PRRX1	PRRX1	PRRX1_HUMAN	PRRX1; PMX1	HGNC:9142	245	+	PF00046(Homeobox) 95-151	PF03826(OAR) 219-237	?	-			3.1.3.21.1	PH0154.1 Prrx1	Negative Migrant
PRRX2	PRRX2	PRRX2_HUMAN	PRRX2; PMX2; PRX2	HGNC:21338	253	+	PF00046(Homeobox) 105-161	PF03826(OAR) 225-245	-	+	PHOSPHORYLATION		3.1.3.21.2	MA0075.1 Prrx2	Negative Migrant
PSIP1	PSIP1	PSIP1_HUMAN	PSIP1; DFS70; LEDGF; PSIP2	HGNC:9527	530	-		PF00855(PWWP) 4-76; PF11467(LEDGF) 349-455	?	+	ACETYLATION; SUMOYLATION; PHOSPHORYLATION; UBIQUITINATION	LEDGF(PF11467) PHOSPHORYLATION; PWWP(PF00855) UBIQUITINATION; LEDGF(PF11467) UBIQUITINATION; LEDGF(PF11467) SUMOYLATION; PWWP(PF00855) SUMOYLATION; PWWP(PF00855) PHOSPHORYLATION
PTF1A	PTF1A	PTF1A_HUMAN	PTF1A; BHLHA29; PTF1P48	HGNC:23734	328	+	PF00010(HLH) 164-216		?	+	PHOSPHORYLATION	HLH(PF00010) PHOSPHORYLATION	1.2.3.2.7		SETTLER
PTMA	PTMA	PTMA_HUMAN	PTMA; TMSA	HGNC:9623	111	-		PF03247(Prothymosin) 2-111	-	+	ACETYLATION; PHOSPHORYLATION; UBIQUITINATION	Prothymosin(PF03247) UBIQUITINATION; Prothymosin(PF03247) PHOSPHORYLATION; Prothymosin(PF03247) ACETYLATION
PTRF	PTRF	PTRF_HUMAN	PTRF; FKSG13	HGNC:9688	390	-		Pfam-B_5165 1-388	?	+	ACETYLATION; SUMOYLATION; PHOSPHORYLATION; UBIQUITINATION	Laminin_II ACETYLATION; ADIP UBIQUITINATION; Laminin_II UBIQUITINATION; Reo_sigmaC PHOSPHORYLATION; Reo_sigmaC UBIQUITINATION; ADIP PHOSPHORYLATION; ADIP ACETYLATION; Laminin_II PHOSPHORYLATION; Reo_sigmaC ACETYLATION
PTTG1	PTTG1	PTTG1_HUMAN	PTTG1; EAP1; PTTG; TUTR1	HGNC:9690	202	-		PF04856(Securin) 1-193	-	+	ACETYLATION; PHOSPHORYLATION; UBIQUITINATION	Securin(PF04856) ACETYLATION; Securin(PF04856) PHOSPHORYLATION; Securin(PF04856) UBIQUITINATION
PURA	PURA	PURA_HUMAN	PURA; PUR1	HGNC:9701	322	-		Pfam-B_71625 7-37; PF04845(PurA) 58-278	?	+	ACETYLATION; PHOSPHORYLATION; UBIQUITINATION	PurA(PF04845) UBIQUITINATION; PurA(PF04845) ACETYLATION; PurA(PF04845) PHOSPHORYLATION	0.0.5.0.1		SETTLER
PWP1	PWP1	PWP1_HUMAN	PWP1	HGNC:17015	501	-		PF00400(WD40) 246-285; PF00400(WD40) 289-328; PF00400(WD40) 375-414	+	+	ACETYLATION; PHOSPHORYLATION; UBIQUITINATION	WD40(PF00400) ACETYLATION
PYGO1	PYGO1	PYGO1_HUMAN	PYGO1	HGNC:30256	419	-		Pfam-B_25972 2-336; PF00628(PHD) 342-398	?	+	PHOSPHORYLATION
PYGO2	PYGO2	PYGO2_HUMAN	PYGO2; PP7910	HGNC:30257	406	-		Pfam-B_32771 149-318; PF00628(PHD) 329-385	-	+	MONO-METHYLATION; DI-METHYLATION; PHOSPHORYLATION
RAD51	RAD51	RAD51_HUMAN	RAD51; RAD51A; RECA	HGNC:9817	339	-		PF08423(Rad51) 78-338	-	+	PHOSPHORYLATION; UBIQUITINATION	HhH-GPD PHOSPHORYLATION; HHH UBIQUITINATION; Rad51(PF08423) PHOSPHORYLATION; Rad51(PF08423) UBIQUITINATION; HhH-GPD UBIQUITINATION
RAD51L1	RAD51B	RA51B_HUMAN	RAD51B; RAD51L1; REC2	HGNC:9822	384	-		PF08423(Rad51) 56-346	-	+	PHOSPHORYLATION	Rad51(PF08423) PHOSPHORYLATION
RAD54B	RAD54B	RA54B_HUMAN	RAD54B	HGNC:17228	910	-		Pfam-B_53195 1-44; PF00176(SNF2_N) 299-598; PF00271(Helicase_C) 678-758	-	+	ACETYLATION; PHOSPHORYLATION; UBIQUITINATION	SNF2_N(PF00176) UBIQUITINATION; SNF2_N(PF00176) PHOSPHORYLATION
RAI1	RAI1	RAI1_HUMAN	RAI1; KIAA1820	HGNC:9834	1906	-		Pfam-B_13238 1-1189; PF13771(zf-HC5HC2H) 1825-1903	+	+	ACETYLATION; PHOSPHORYLATION
RAI14	RAI14	RAI14_HUMAN	RAI14; KIAA1334; NORPEG	HGNC:14873	980	-		PF12796(Ank_2) 23-116; PF12796(Ank_2) 111-182; PF00023(Ank) 151-183; PF00023(Ank) 184-216; Pfam-B_35646 281-800; Pfam-B_68876 821-978	?	+	ACETYLATION; PHOSPHORYLATION; UBIQUITINATION	Ank_2(PF12796) PHOSPHORYLATION
RAP80	UIMC1	UIMC1_HUMAN	UIMC1; RAP80; RXRIP110	HGNC:30298	719	-		Pfam-B_17683 1-717	-	+	ACETYLATION; PHOSPHORYLATION; UBIQUITINATION	UIM UBIQUITINATION
RARA	RARA	RARA_HUMAN	RARA; NR1B1	HGNC:9864	462	+	PF00105(zf-C4) 86-155	PF00104(Hormone_recep) 207-406	+	+	SUMOYLATION; PHOSPHORYLATION	zf-C4(PF00105) PHOSPHORYLATION; Hormone_recep(PF00104) PHOSPHORYLATION; Hormone_recep(PF00104) SUMOYLATION	2.1.2.1.1	PB0157.1 Rara_2	Positive Migrant
RARB	RARB	RARB_HUMAN	RARB; HAP; NR1B2	HGNC:9865	455	+	PF00105(zf-C4) 86-155	PF00104(Hormone_recep) 222-406	+	+	PHOSPHORYLATION	Hormone_recep(PF00104) PHOSPHORYLATION	2.1.2.1.2	MF0004.1 Nuclear-Receptor-class	Positive Migrant
RARG	RARG	RARG_HUMAN	RARG; NR1B3	HGNC:9866	454	+	PF00105(zf-C4) 88-157	PF00104(Hormone_recep) 223-408	-	+	PHOSPHORYLATION		2.1.2.1.3	MF0004.1 Nuclear-Receptor-class	Positive Migrant
RAX	RAX	RX_HUMAN	RAX; RX	HGNC:18662	346	+	PF00046(Homeobox) 137-193	Pfam-B_89194 1-89; PF03826(OAR) 318-338	?	+	PHOSPHORYLATION		3.1.3.22.1	MF0010.1 Homeobox-class	Negative Migrant
RAXL1	RAX2	RAX2_HUMAN	RAX2; QRX; RAXL1	HGNC:18286	184	+	PF00046(Homeobox) 28-84		?	-			3.1.3.22.2	MF0010.1 Homeobox-class	Negative Migrant
RB1	RB1	RB_HUMAN	RB1	HGNC:9884	928	-		PF11934(DUF3452) 105-229; PF01858(RB_A) 373-573; PF01857(RB_B) 645-766; PF08934(Rb_C) 768-927	?	+	ACETYLATION; SUMOYLATION; PHOSPHORYLATION; UBIQUITINATION	DUF3452(PF11934) PHOSPHORYLATION; RB_A(PF01858) PHOSPHORYLATION; RB_A(PF01858) ACETYLATION; RB_B(PF01857) SUMOYLATION; Rb_C(PF08934) PHOSPHORYLATION; Rb_C(PF08934) UBIQUITINATION; DUF3452(PF11934) UBIQUITINATION; Rb_C(PF08934) ACETYLATION
RBAK	RBAK	RBAK_HUMAN	RBAK; ZNF769	HGNC:17680	714	+	PF13465(zf-H2C2_2) 276-300; PF13465(zf-H2C2_2) 303-326; PF13465(zf-H2C2_2) 331-354; PF13465(zf-H2C2_2) 359-384; PF13465(zf-H2C2_2) 387-412; PF13465(zf-H2C2_2) 416-440; PF13465(zf-H2C2_2) 443-467; PF13465(zf-H2C2_2) 471-494; PF13465(zf-H2C2_2) 497-521; PF00096(zf-C2H2) 539-561; PF13465(zf-H2C2_2) 581-606; PF13465(zf-H2C2_2) 609-634; PF13465(zf-H2C2_2) 637-662; PF13465(zf-H2C2_2) 665-690	PF01352(KRAB) 8-48	?	+	PHOSPHORYLATION	KRAB(PF01352) PHOSPHORYLATION; C1_1 PHOSPHORYLATION; zf-C2H2(PF00096) PHOSPHORYLATION	2.3.3.0.196		POSITIVE MIGRANT
RBBP4	RBBP4	RBBP4_HUMAN	RBBP4; RBAP48	HGNC:9887	425	-		PF12265(CAF1C_H4-bd) 18-89; PF00400(WD40) 167-206; PF00400(WD40) 218-256; PF00400(WD40) 263-302; PF00400(WD40) 307-346; PF00400(WD40) 364-403	-	+	ACETYLATION; MONO-METHYLATION; PHOSPHORYLATION; UBIQUITINATION	CAF1C_H4-bd(PF12265) ACETYLATION; Capsid_NCLDV PHOSPHORYLATION; CAF1C_H4-bd(PF12265) MONO-METHYLATION; CAF1C_H4-bd(PF12265) PHOSPHORYLATION; CAF1C_H4-bd(PF12265) UBIQUITINATION; Capsid_NCLDV UBIQUITINATION
RBBP7	RBBP7	RBBP7_HUMAN	RBBP7; RBAP46	HGNC:9890	425	-		PF12265(CAF1C_H4-bd) 17-88; PF00400(WD40) 166-205; PF00400(WD40) 217-255; PF00400(WD40) 262-301; PF00400(WD40) 306-345; PF00400(WD40) 363-402	?	+	ACETYLATION; MONO-METHYLATION; PHOSPHORYLATION; UBIQUITINATION	CAF1C_H4-bd(PF12265) ACETYLATION; WD40(PF00400) UBIQUITINATION; Capsid_NCLDV PHOSPHORYLATION; Capsid_NCLDV MONO-METHYLATION; CAF1C_H4-bd(PF12265) PHOSPHORYLATION; CAF1C_H4-bd(PF12265) UBIQUITINATION; Capsid_NCLDV UBIQUITINATION
RBL1	RBL1	RBL1_HUMAN	RBL1	HGNC:9893	1068	-		PF11934(DUF3452) 70-212; PF01858(RB_A) 385-578; Pfam-B_12771 698-731; PF01857(RB_B) 786-944; PF08934(Rb_C) 953-1053	?	+	PHOSPHORYLATION	RB_A(PF01858) PHOSPHORYLATION; DUF3452(PF11934) PHOSPHORYLATION; RB_B(PF01857) PHOSPHORYLATION; Rb_C(PF08934) PHOSPHORYLATION
RBL2	RBL2	RBL2_HUMAN	RBL2; RB2	HGNC:9894	1139	-		PF11934(DUF3452) 95-239; PF01858(RB_A) 417-609; PF01857(RB_B) 834-1019	+	+	PHOSPHORYLATION; UBIQUITINATION	BCS1_N PHOSPHORYLATION; RB_A(PF01858) PHOSPHORYLATION; RB_B(PF01857) PHOSPHORYLATION; TFIIB(PF00382) PHOSPHORYLATION; DUF3452(PF11934) PHOSPHORYLATION
RBM14	RBM14	RBM14_HUMAN	RBM14; SIP	HGNC:14219	669	-		PF00076(RRM_1) 3-66; PF00076(RRM_1) 81-143; Pfam-B_33849 221-479; Pfam-B_64331 541-668	+	+	ACETYLATION; O-GlcNAc; MONO-METHYLATION; PHOSPHORYLATION; UBIQUITINATION	RRM_1(PF00076) PHOSPHORYLATION; RRM_1(PF00076) UBIQUITINATION; RRM_1(PF00076) ACETYLATION
RBM15	RBM15	RBM15_HUMAN	RBM15; OTT; OTT1	HGNC:14959	977	-		Pfam-B_32651 1-159; PF13893(RRM_5) 190-251; PF00076(RRM_1) 376-445; PF14259(RRM_6) 457-517; PF07744(SPOC) 788-924	?	+	ACETYLATION; PHOSPHORYLATION	RRM_1(PF00076) PHOSPHORYLATION
RBM15B	RBM15B	RB15B_HUMAN	RBM15B; OTT3	HGNC:24303	890	-		Pfam-B_173400 1-84; Pfam-B_177066 86-134; PF00076(RRM_1) 339-408; PF00076(RRM_1) 420-482; PF07744(SPOC) 722-857	?	+	ACETYLATION; PHOSPHORYLATION	RRM_1(PF00076) PHOSPHORYLATION; SPOC(PF07744) ACETYLATION; SPOC(PF07744) PHOSPHORYLATION
RBM16	SCAF8	SCAF8_HUMAN	SCAF8; CCAP7; KIAA1116; RBM16	HGNC:20959	1271	-		PF04818(CTD_bind) 59-124; PF00076(RRM_1) 479-545	?	+	O-GlcNAc; ACETYLATION; PHOSPHORYLATION; MONO-METHYLATION; DI-METHYLATION; SUMOYLATION; UBIQUITINATION	CTD_bind(PF04818) UBIQUITINATION; CTD_bind(PF04818) PHOSPHORYLATION
RBM7	RBM7	RBM7_HUMAN	RBM7	HGNC:9904	266	-		PF00076(RRM_1) 12-81	-	+	ACETYLATION; MONO-METHYLATION; DI-METHYLATION; PHOSPHORYLATION	RRM_1(PF00076) ACETYLATION; RRM_1(PF00076) DI-METHYLATION
RBM9	RBFOX2	RFOX2_HUMAN	RBFOX2; FOX2; HRNBP2; RBM9; RTA	HGNC:9906	390	-		PF00076(RRM_1) 123-191; PF12414(Fox-1_C) 264-362	+	+	ACETYLATION; MONO-METHYLATION; DI-METHYLATION; PHOSPHORYLATION; UBIQUITINATION	RRM_1(PF00076) UBIQUITINATION; RRM_1(PF00076) ACETYLATION
RBMX	RBMX	RBMX_HUMAN	RBMX; HNRPG; RBMXP1	HGNC:9910	391	-		PF00076(RRM_1) 10-80; PF08081(RBM1CTR) 173-217	+	+	ACETYLATION; MONO-METHYLATION; DI-METHYLATION; PHOSPHORYLATION; UBIQUITINATION	RBM1CTR(PF08081) UBIQUITINATION; RRM_1(PF00076) ACETYLATION; RBM1CTR(PF08081) DI-METHYLATION; RRM_1(PF00076) PHOSPHORYLATION; RRM_1(PF00076) UBIQUITINATION; RBM1CTR(PF08081) PHOSPHORYLATION
RBPSUH	RBPJ	SUH_HUMAN	RBPJ; IGKJRB; IGKJRB1; RBPJK; RBPSUH	HGNC:5724	500	+	PF09271(LAG1-DNAbind) 47-178; PF09270(BTD) 179-328	PF01833(TIG) 355-444	-	-			6.1.4.1.1		POSITIVE MIGRANT
RBPSUHL	RBPJL	RBPJL_HUMAN	RBPJL; RBPL; RBPSUHL	HGNC:13761	517	+	PF09271(LAG1-DNAbind) 68-206; PF09270(BTD) 207-359		?	+	PHOSPHORYLATION	BTD(PF09270) PHOSPHORYLATION	6.1.4.1.2		POSITIVE MIGRANT
RCOR2	RCOR2	RCOR2_HUMAN	RCOR2	HGNC:27455	523	+	PF00249(Myb_DNA-binding) 329-374	PF01448(ELM2) 46-100	-	+	DI-METHYLATION; PHOSPHORYLATION; UBIQUITINATION	ELM2(PF01448) PHOSPHORYLATION; Myb_DNA-binding(PF00249) PHOSPHORYLATION; ELM2(PF01448) UBIQUITINATION	3.5.1.2.4		POSITIVE MIGRANT
RDBP	NELFE	NELFE_HUMAN	RDBP; NELFE; RD	HGNC:13974	380	-		PF00076(RRM_1) 267-326	+	+	PHOSPHORYLATION; UBIQUITINATION	RRM_1(PF00076) PHOSPHORYLATION
REL	REL	REL_HUMAN	REL	HGNC:9954	619	+	PF00554(RHD) 10-178	Pfam-B_39595 379-617	?	+	PHOSPHORYLATION	RHD(PF00554) PHOSPHORYLATION	6.1.1.2.3	MA0101.1 REL	Positive Migrant
RELA	RELA	TF65_HUMAN	RELA; NFKB3	HGNC:9955	551	+	PF00554(RHD) 21-186	Pfam-B_22858 371-549	?	+	ACETYLATION; O-GlcNAc; MONO-METHYLATION; PHOSPHORYLATION; UBIQUITINATION	RHD(PF00554) PHOSPHORYLATION; RHD(PF00554) ACETYLATION; RHD(PF00554) MONO-METHYLATION; RHD(PF00554) UBIQUITINATION	6.1.1.2.1		POSITIVE MIGRANT
RELB	RELB	RELB_HUMAN	RELB	HGNC:9956	579	+	PF00554(RHD) 127-295		-	+	MONO-METHYLATION; PHOSPHORYLATION	RHD(PF00554) PHOSPHORYLATION	6.1.1.2.2		POSITIVE MIGRANT
RERE	RERE	RERE_HUMAN	RERE; ARG; ARP; ATN1L; KIAA0458	HGNC:9965	1566	+	PF00320(GATA) 507-542	PF01426(BAH) 103-283; PF01448(ELM2) 286-338; PF03154(Atrophin-1) 568-1566	+	+	ACETYLATION; PHOSPHORYLATION; UBIQUITINATION	ELM2(PF01448) PHOSPHORYLATION; Atrophin-1(PF03154) ACETYLATION; Atrophin-1(PF03154) UBIQUITINATION; BAH(PF01426) PHOSPHORYLATION; Atrophin-1(PF03154) PHOSPHORYLATION	2.2.1.2.4		NEGATIVE MIGRANT
REST	REST	REST_HUMAN	REST; NRSF; XBR	HGNC:9966	1097	+	PF13894(zf-C2H2_4) 216-238; PF13465(zf-H2C2_2) 290-315; PF13465(zf-H2C2_2) 318-343; PF13465(zf-H2C2_2) 346-372; PF13465(zf-H2C2_2) 375-400	Pfam-B_38435 1-134; Pfam-B_32048 442-1059; Pfam-B_38422 1060-1095	?	+	ACETYLATION; PHOSPHORYLATION; UBIQUITINATION		2.3.4.0.27	MA0138.1 REST	Settler
REXO4	REXO4	REXO4_HUMAN	REXO4; PMC2; XPMC2H	HGNC:12820	422	-		Pfam-B_47131 54-104; PF00929(RNase_T) 244-394	-	+	PHOSPHORYLATION; UBIQUITINATION	RNase_T(PF00929) PHOSPHORYLATION; RNase_T(PF00929) UBIQUITINATION
RFC1	RFC1	RFC1_HUMAN	RFC1; RFC140	HGNC:9969	1148	-		PF00533(BRCT) 402-479; PF00004(AAA) 647-776; PF08519(RFC1) 915-1068	+	+	ACETYLATION; PHOSPHORYLATION; UBIQUITINATION	BRCT(PF00533) UBIQUITINATION; AAA(PF00004) PHOSPHORYLATION; BRCT(PF00533) ACETYLATION; RFC1(PF08519) ACETYLATION; RFC1(PF08519) PHOSPHORYLATION; DUF2316 PHOSPHORYLATION; RFC1(PF08519) UBIQUITINATION
RFP	TRIM27	TRI27_HUMAN	TRIM27; RFP; RNF76	HGNC:9975	513	-		PF00097(zf-C3HC4) 16-56; PF00643(zf-B_box) 91-132; PF13765(PRY) 318-366; PF00622(SPRY) 368-493	+	-
RFX1	RFX1	RFX1_HUMAN	RFX1	HGNC:9982	979	+	PF02257(RFX_DNA_binding) 430-503	Pfam-B_64201 112-142; PF04589(RFX1_trans_act) 215-378	-	+	PHOSPHORYLATION		3.3.3.0.1	MA0365.1 RFX1	Settler
RFX2	RFX2	RFX2_HUMAN	RFX2	HGNC:9983	723	+	PF02257(RFX_DNA_binding) 192-264	PF04589(RFX1_trans_act) 1-156	-	+	PHOSPHORYLATION	RFX_DNA_binding(PF02257) PHOSPHORYLATION; RFX1_trans_act(PF04589) PHOSPHORYLATION	3.3.3.0.2	MF0005.1 Forkhead-class	Negative Migrant
RFX3	RFX3	RFX3_HUMAN	RFX3	HGNC:9984	749	+	PF02257(RFX_DNA_binding) 175-248	PF04589(RFX1_trans_act) 1-140	+	+	PHOSPHORYLATION		3.3.3.0.3	PB0054.1 Rfx3_1	Positive Migrant
RFX4	RFX4	RFX4_HUMAN	RFX4	HGNC:9985	735	+	PF02257(RFX_DNA_binding) 53-126		-	+	PHOSPHORYLATION	RFX_DNA_binding(PF02257) PHOSPHORYLATION	3.3.3.0.4	PB0055.1 Rfx4_1	Settler
RFX5	RFX5	RFX5_HUMAN	RFX5	HGNC:9986	616	+	PF02257(RFX_DNA_binding) 85-158	Pfam-B_20855 390-614	+	+	ACETYLATION; MONO-METHYLATION; DI-METHYLATION; PHOSPHORYLATION	RFX_DNA_binding(PF02257) PHOSPHORYLATION	3.3.3.0.5	MF0005.1 Forkhead-class	Negative Migrant
RFXANK	RFXANK	RFXK_HUMAN	RFXANK; ANKRA1; RFXB	HGNC:9987	260	-		Pfam-B_74701 1-62; PF00023(Ank) 123-155; PF00023(Ank) 157-188; PF00023(Ank) 189-220	+	+	PHOSPHORYLATION; UBIQUITINATION	Ank_2(PF12796) PHOSPHORYLATION; Ank_2(PF12796) UBIQUITINATION	0.0.3.0.1		POSITIVE MIGRANT
RFXAP	RFXAP	RFXAP_HUMAN	RFXAP	HGNC:9988	272	-		Pfam-B_26298 25-269	-	+	PHOSPHORYLATION		0.0.4.0.1		SETTLER
RFXDC1	RFX6	RFX6_HUMAN	RFX6; RFXDC1	HGNC:21478	928	+	PF02257(RFX_DNA_binding) 117-189	Pfam-B_384265 66-95	-	+	ACETYLATION; PHOSPHORYLATION	RFX_DNA_binding(PF02257) ACETYLATION	3.3.3.0.6	MF0005.1 Forkhead-class	Negative Migrant
RFXDC2	RFX7	RFX7_HUMAN	RFX7; RFXDC2	HGNC:25777	1363	+	PF02257(RFX_DNA_binding) 4-76	Pfam-B_22516 149-1361	?	+	ACETYLATION; PHOSPHORYLATION	RFX_DNA_binding(PF02257) PHOSPHORYLATION	3.3.3.0.7	PB0056.1 Rfxdc2_1	Settler
RGS14	RGS14	RGS14_HUMAN	RGS14	HGNC:9996	566	-		Pfam-B_69503 1-39; PF00615(RGS) 67-183; PF02196(RBD) 302-372; PF02196(RBD) 383-444; PF02188(GoLoco) 498-520	-	+	PHOSPHORYLATION; UBIQUITINATION	RGS(PF00615) UBIQUITINATION; GoLoco(PF02188) PHOSPHORYLATION; RGS(PF00615) PHOSPHORYLATION
RING1	RING1	RING1_HUMAN	RING1; RNF1	HGNC:10018	406	-		PF00097(zf-C3HC4) 48-87; Pfam-B_3618 221-404	-	+	MONO-METHYLATION; PHOSPHORYLATION; UBIQUITINATION
RLF	RLF	RLF_HUMAN	RLF	HGNC:10025	1914	+	PF13894(zf-C2H2_4) 582-605; PF13894(zf-C2H2_4) 671-696; PF13894(zf-C2H2_4) 954-979; PF13894(zf-C2H2_4) 1172-1195; PF13894(zf-C2H2_4) 1310-1335	Pfam-B_82701 1-59; Pfam-B_9711 61-486; Pfam-B_48618 896-953; Pfam-B_16462 1478-1592; Pfam-B_35277 1594-1912	?	+	ACETYLATION; MONO-METHYLATION; SUMOYLATION; PHOSPHORYLATION; UBIQUITINATION	zf-C2H2(PF00096) MONO-METHYLATION; zf-C2H2(PF00096) PHOSPHORYLATION	2.3.4.7.1		SETTLER
RNF12	RLIM	RNF12_HUMAN	RLIM; RNF12	HGNC:13429	624	-		Pfam-B_4982 1-533; PF13639(zf-RING_2) 568-613	+	+	MONO-METHYLATION; PHOSPHORYLATION; UBIQUITINATION
RNF14	RNF14	RNF14_HUMAN	RNF14; ARA54; HRIHFB2038	HGNC:10058	474	-		PF05773(RWD) 4-134; PF01485(IBR) 289-350; PF01485(IBR) 377-444	?	+	PHOSPHORYLATION; UBIQUITINATION	IBR(PF01485) PHOSPHORYLATION; IBR(PF01485) UBIQUITINATION
RNF141	RNF141	RN141_HUMAN	RNF141	HGNC:21159	230	-		PF13639(zf-RING_2) 153-194	-	+	PHOSPHORYLATION; UBIQUITINATION
RNF19	RNF19A	RN19A_HUMAN	RNF19A; RNF19	HGNC:13432	838	-		Pfam-B_25120 1-119; PF01485(IBR) 199-264; PF01485(IBR) 276-347; Pfam-B_7146 348-836	?	+	PHOSPHORYLATION; UBIQUITINATION	IBR(PF01485) PHOSPHORYLATION
RNF2	RNF2	RING2_HUMAN	RNF2; BAP1; DING; HIPI3; RING1B	HGNC:10061	336	-		PF13923(zf-C3HC4_2) 47-92; Pfam-B_12391 120-163; Pfam-B_3618 164-334	-	+	ACETYLATION; PHOSPHORYLATION; UBIQUITINATION	DUF1395 UBIQUITINATION; CDC73 UBIQUITINATION; CDC73 PHOSPHORYLATION; DUF1395 ACETYLATION; DUF1395 PHOSPHORYLATION
RNF4	RNF4	RNF4_HUMAN	RNF4; SNURF; RES4-26	HGNC:10067	190	-		PF13639(zf-RING_2) 130-179	+	+	PHOSPHORYLATION
RNF6	RNF6	RNF6_HUMAN	RNF6; SPG2	HGNC:10069	685	-		Pfam-B_4982 1-163; Pfam-B_83848 165-383; PF13639(zf-RING_2) 630-675	-	+	PHOSPHORYLATION; UBIQUITINATION
RNPC2	RBM39	RBM39_HUMAN	RBM39; HCC1; RNPC2	HGNC:15923	530	-		PF00076(RRM_1) 155-223; PF00076(RRM_1) 252-322; PF13893(RRM_5) 450-505	-	+	ACETYLATION; MONO-METHYLATION; DI-METHYLATION; PHOSPHORYLATION; UBIQUITINATION	RRM_1(PF00076) PHOSPHORYLATION; RRM_1(PF00076) UBIQUITINATION; DUF1777(PF08648) PHOSPHORYLATION; MIP-T3 PHOSPHORYLATION
RNPS1	RNPS1	RNPS1_HUMAN	RNPS1; LDC2	HGNC:10080	305	-		PF00076(RRM_1) 163-234	+	+	ACETYLATION; PHOSPHORYLATION; UBIQUITINATION	RRM_1(PF00076) PHOSPHORYLATION; RRM_1(PF00076) UBIQUITINATION; RRM_1(PF00076) ACETYLATION
RORA	RORA	RORA_HUMAN	RORA; NR1F1; RZRA	HGNC:10258	556	+	PF00105(zf-C4) 104-173	PF00104(Hormone_recep) 335-540	-	+	ACETYLATION; SUMOYLATION; PHOSPHORYLATION	zf-C4(PF00105) ACETYLATION	2.1.2.6.1	MF0004.1 Nuclear-Receptor-class	Positive Migrant
RORB	RORB	RORB_HUMAN	RORB; NR1F2; RZRB	HGNC:10259	470	+	PF00105(zf-C4) 19-88	PF00104(Hormone_recep) 252-444	-	+	ACETYLATION; PHOSPHORYLATION	zf-C4(PF00105) ACETYLATION	2.1.2.6.2	MF0004.1 Nuclear-Receptor-class	Positive Migrant
RORC	RORC	RORG_HUMAN	RORC; NR1F3; RORG; RZRG	HGNC:10260	518	+	PF00105(zf-C4) 29-98	PF00104(Hormone_recep) 299-487	-	+	ACETYLATION; PHOSPHORYLATION	zf-C4(PF00105) ACETYLATION; Hormone_recep(PF00104) PHOSPHORYLATION	2.1.2.6.3	MF0004.1 Nuclear-Receptor-class	Positive Migrant
RP11-561O23.3	FOXD4L3	FX4L3_HUMAN	FOXD4L3; RP11-561O23.3	HGNC:18523	417	+	PF00250(Fork_head) 108-203	Pfam-B_35049 1-63; Pfam-B_36860 224-415	-	-			3.3.1.4.7	MF0005.1 Forkhead-class	Negative Migrant
RP13-297E16.1	AKAP17A	AK17A_HUMAN	AKAP17A; CXYorf3; DXYS155E; SFRS17A; XE7; RP13-297E16.1	HGNC:18783	695	-		Pfam-B_3790 1-272; Pfam-B_250438 305-367; Pfam-B_388104 371-693	-	-
RP5-860F19.3	EBF4	COE4_HUMAN	EBF4; COE4; KIAA1442; RP5-860F19.3	HGNC:29278	602	-		PF01833(TIG) 256-338	?	-			6.1.5.0.4		POSITIVE MIGRANT
RREB1	RREB1	RREB1_HUMAN	RREB1; FINB	HGNC:10449	1687	+	PF13894(zf-C2H2_4) 66-89; PF13465(zf-H2C2_2) 111-136; PF13894(zf-C2H2_4) 208-231; PF13465(zf-H2C2_2) 657-681; PF13465(zf-H2C2_2) 685-710; PF13465(zf-H2C2_2) 767-801; PF13894(zf-C2H2_4) 1246-1269; PF00096(zf-C2H2) 1393-1415; PF13465(zf-H2C2_2) 1526-1550	Pfam-B_169709 903-952	?	+	ACETYLATION; SUMOYLATION; PHOSPHORYLATION; UBIQUITINATION	zf-C2H2(PF00096) SUMOYLATION; zf-C2H2(PF00096) PHOSPHORYLATION	2.3.4.0.15	MA0073.1 RREB1	Positive Migrant
RUNX1	RUNX1	RUNX1_HUMAN	RUNX1; AML1; CBFA2	HGNC:10471	453	+	PF00853(Runt) 48-182	PF08504(RunxI) 359-453	?	+	ACETYLATION; UBIQUITINATION; DI-METHYLATION; PHOSPHORYLATION; METHYLATION	RunxI(PF08504) PHOSPHORYLATION; Runt(PF00853) PHOSPHORYLATION; Runt(PF00853) UBIQUITINATION	6.4.1.0.2		POSITIVE MIGRANT
RUNX1T1	RUNX1T1	MTG8_HUMAN	RUNX1T1; AML1T1; CBFA2T1; CDR; ETO; MTG8; ZMYND2	HGNC:1535	604	-		PF07531(TAFH) 120-215; PF08788(NHR2) 337-403; PF01753(zf-MYND) 515-551	+	+	PHOSPHORYLATION
RUNX2	RUNX2	RUNX2_HUMAN	RUNX2; AML3; CBFA1; OSF2; PEBP2A	HGNC:10472	521	+	PF00853(Runt) 99-233	PF08504(RunxI) 427-521	?	+	PHOSPHORYLATION; UBIQUITINATION	TFIIA(PF03153) PHOSPHORYLATION; Suf(PF05843) PHOSPHORYLATION; Folliculin PHOSPHORYLATION; DUF2828 PHOSPHORYLATION; FCP1_C(PF09309) PHOSPHORYLATION; Med15(PF09606) PHOSPHORYLATION; Runt(PF00853) PHOSPHORYLATION; Runt(PF00853) UBIQUITINATION; Spt20 PHOSPHORYLATION; RunxI(PF08504) PHOSPHORYLATION	6.4.1.0.1		POSITIVE MIGRANT
RUNX3	RUNX3	RUNX3_HUMAN	RUNX3; AML2; CBFA3; PEBP2A3	HGNC:10473	415	+	PF00853(Runt) 52-186	PF08504(RunxI) 313-415	+	+	PHOSPHORYLATION; UBIQUITINATION	RunxI(PF08504) PHOSPHORYLATION; Runt(PF00853) PHOSPHORYLATION; Runt(PF00853) UBIQUITINATION	6.4.1.0.3		POSITIVE MIGRANT
RUVBL1	RUVBL1	RUVB1_HUMAN	RUVBL1; INO80H; NMP238; TIP49; TIP49A	HGNC:10474	456	-		PF06068(TIP49) 14-416	+	+	ACETYLATION; SUMOYLATION; PHOSPHORYLATION; UBIQUITINATION	TIP49(PF06068) ACETYLATION; TIP49(PF06068) PHOSPHORYLATION; TIP49(PF06068) UBIQUITINATION; AAA(PF00004) UBIQUITINATION; TIP49(PF06068) SUMOYLATION
RUVBL2	RUVBL2	RUVB2_HUMAN	RUVBL2; INO80J; TIP48; TIP49B; CGI-46	HGNC:10475	463	-		PF06068(TIP49) 21-412	+	+	ACETYLATION; SUMOYLATION; PHOSPHORYLATION; UBIQUITINATION	TIP49(PF06068) PHOSPHORYLATION; TIP49(PF06068) UBIQUITINATION; TIP49(PF06068) ACETYLATION
RXRA	RXRA	RXRA_HUMAN	RXRA; NR2B1	HGNC:10477	462	+	PF00105(zf-C4) 133-202	PF11825(Nuc_recep-AF1) 16-127; PF00104(Hormone_recep) 251-442	+	+	SUMOYLATION; PHOSPHORYLATION; UBIQUITINATION	Nuc_recep-AF1(PF11825) PHOSPHORYLATION; Hormone_recep(PF00104) UBIQUITINATION; Nuc_recep-AF1(PF11825) SUMOYLATION; Hormone_recep(PF00104) PHOSPHORYLATION; zf-C4(PF00105) PHOSPHORYLATION	2.1.3.1.1	MF0004.1 Nuclear-Receptor-class	Positive Migrant
RXRB	RXRB	RXRB_HUMAN	RXRB; NR2B2	HGNC:10478	533	+	PF00105(zf-C4) 203-272	Pfam-B_18854 97-126; PF00104(Hormone_recep) 331-513	+	+	ACETYLATION; MONO-METHYLATION; PHOSPHORYLATION; UBIQUITINATION	Hormone_recep(PF00104) UBIQUITINATION; zf-C4(PF00105) PHOSPHORYLATION	2.1.3.1.2	MF0004.1 Nuclear-Receptor-class	Positive Migrant
RXRG	RXRG	RXRG_HUMAN	RXRG; NR2B3	HGNC:10479	463	+	PF00105(zf-C4) 137-206	PF11825(Nuc_recep-AF1) 24-134; PF00104(Hormone_recep) 248-443	+	+	MONO-METHYLATION; PHOSPHORYLATION; UBIQUITINATION	Hormone_recep(PF00104) UBIQUITINATION; Hormone_recep(PF00104) PHOSPHORYLATION; zf-C4(PF00105) PHOSPHORYLATION	2.1.3.1.3	MF0004.1 Nuclear-Receptor-class	Positive Migrant
RY1	SNRNP27	SNR27_HUMAN	SNRNP27; RY1	HGNC:30240	155	-		PF08648(DUF1777) 1-155	-	+	PHOSPHORYLATION	DUF1777(PF08648) PHOSPHORYLATION
RYBP	RYBP	RYBP_HUMAN	RYBP; DEDAF; YEAF1	HGNC:10480	228	-		PF00641(zf-RanBP) 22-48	-	+	PHOSPHORYLATION; UBIQUITINATION
SAFB	SAFB	SAFB1_HUMAN	SAFB; HAP; HET; SAFB1	HGNC:10520	915	+	PF02037(SAP) 31-65	PF14259(RRM_6) 409-478; Pfam-B_7164 489-913	?	+	ACETYLATION; PHOSPHORYLATION; MONO-METHYLATION; DI-METHYLATION; SUMOYLATION; UBIQUITINATION	RRM_1(PF00076) PHOSPHORYLATION; RRM_1(PF00076) UBIQUITINATION; RRM_1(PF00076) ACETYLATION; SAP(PF02037) PHOSPHORYLATION
SAFB2	SAFB2	SAFB2_HUMAN	SAFB2; KIAA0138	HGNC:21605	953	+	PF02037(SAP) 30-64	PF00076(RRM_1) 409-479; Pfam-B_7164 491-619; Pfam-B_7164 731-952	?	+	ACETYLATION; MONO-METHYLATION; SUMOYLATION; PHOSPHORYLATION; UBIQUITINATION	RRM_1(PF00076) PHOSPHORYLATION; RRM_1(PF00076) UBIQUITINATION; RRM_1(PF00076) ACETYLATION; SAP(PF02037) PHOSPHORYLATION
SALF	STON1-GTF2A1L	STON1_HUMAN	STON1; SALF; SBLF; STN1	HGNC:30651	735	-		PF00928(Adap_comp_sub) 401-715	?	+	PHOSPHORYLATION; UBIQUITINATION	Adap_comp_sub(PF00928) PHOSPHORYLATION
SALL1	SALL1	SALL1_HUMAN	SALL1; SAL1; ZNF794	HGNC:10524	1324	+	PF13465(zf-H2C2_2) 463-488; PF13465(zf-H2C2_2) 720-745; PF13894(zf-C2H2_4) 766-789; PF13465(zf-H2C2_2) 1015-1040; PF00096(zf-C2H2) 1134-1156; PF13465(zf-H2C2_2) 1148-1173	Pfam-B_238111 140-172	?	+	ACETYLATION; SUMOYLATION; PHOSPHORYLATION	zf-C2H2(PF00096) ACETYLATION; zf-C2H2(PF00096) PHOSPHORYLATION	2.3.4.3.1		PIONEER
SALL2	SALL2	SALL2_HUMAN	SALL2; KIAA0360; SAL2; ZNF795	HGNC:10526	1007	+	PF13465(zf-H2C2_2) 387-412; PF13465(zf-H2C2_2) 645-670; PF13894(zf-C2H2_4) 692-714; PF13465(zf-H2C2_2) 925-951	Pfam-B_22071 173-335	?	+	ACETYLATION; PHOSPHORYLATION; UBIQUITINATION	zf-C2H2(PF00096) UBIQUITINATION; zf-C2H2(PF00096) PHOSPHORYLATION	2.3.4.3.2		SETTLER
SALL3	SALL3	SALL3_HUMAN	SALL3; ZNF796	HGNC:10527	1300	+	PF13465(zf-H2C2_2) 434-459; PF13465(zf-H2C2_2) 693-718; PF13894(zf-C2H2_4) 739-762; PF13465(zf-H2C2_2) 991-1016; PF13465(zf-H2C2_2) 1127-1152	Pfam-B_48086 1-85; Pfam-B_28225 820-990; Pfam-B_67036 1017-1086; Pfam-B_12094 1155-1298	?	+	ACETYLATION; PHOSPHORYLATION; UBIQUITINATION	zf-C2H2(PF00096) ACETYLATION; zf-C2H2(PF00096) PHOSPHORYLATION	2.3.4.3.3		SETTLER
SALL4	SALL4	SALL4_HUMAN	SALL4; ZNF797	HGNC:15924	1053	+	PF13465(zf-H2C2_2) 396-421; PF13465(zf-H2C2_2) 580-605; PF13894(zf-C2H2_4) 626-649; PF13465(zf-H2C2_2) 884-909	Pfam-B_9011 1-70; Pfam-B_8786 71-95; Pfam-B_3779 96-366; Pfam-B_28225 748-828; Pfam-B_12094 912-1051	?	+	ACETYLATION; PHOSPHORYLATION	zf-C2H2(PF00096) PHOSPHORYLATION	2.3.4.3.4		SETTLER
SAP18	SAP18	SAP18_HUMAN	SAP18; GIG38	HGNC:10530	153	-		PF06487(SAP18) 16-137	-	+	ACETYLATION; PHOSPHORYLATION; UBIQUITINATION	SAP18(PF06487) PHOSPHORYLATION; SAP18(PF06487) UBIQUITINATION; SAP18(PF06487) ACETYLATION
SAP30	SAP30	SAP30_HUMAN	SAP30	HGNC:10532	220	-		Pfam-B_130517 1-50; PF13866(zf-SAP30) 56-134; PF13867(SAP30_Sin3_bdg) 153-205	+	+	ACETYLATION; PHOSPHORYLATION
SAP30BP	SAP30BP	S30BP_HUMAN	SAP30BP; HCNGP; HTRG; HTRP	HGNC:30785	308	-		PF07818(HCNGP) 119-216	-	+	ACETYLATION; PHOSPHORYLATION; UBIQUITINATION	HCNGP(PF07818) PHOSPHORYLATION; HCNGP(PF07818) UBIQUITINATION
SATB1	SATB1	SATB1_HUMAN	SATB1	HGNC:10541	763	+	PF02376(CUT) 362-448; PF02376(CUT) 485-571; PF00046(Homeobox) 645-702		-	+	ACETYLATION; SUMOYLATION; PHOSPHORYLATION	CUT(PF02376) PHOSPHORYLATION; Homeobox(PF00046) PHOSPHORYLATION; DUF3533 PHOSPHORYLATION	3.1.9.3.1	MF0010.1 Homeobox-class	Negative Migrant
SATB2	SATB2	SATB2_HUMAN	SATB2; KIAA1034	HGNC:21637	733	+	PF02376(CUT) 352-437; PF02376(CUT) 474-560; PF00046(Homeobox) 615-672		-	+	SUMOYLATION; PHOSPHORYLATION; UBIQUITINATION	CUT(PF02376) PHOSPHORYLATION	3.1.9.3.2	MF0010.1 Homeobox-class	Negative Migrant
SCAND1	SCAND1	SCND1_HUMAN	SCAND1; SDP1	HGNC:10566	179	-		PF02023(SCAN) 102-174	+	+	PHOSPHORYLATION; UBIQUITINATION	SCAN(PF02023) PHOSPHORYLATION; SCAN(PF02023) UBIQUITINATION
SCAND2	SCAND2P	SCND2_HUMAN	SCAND2	HGNC:10567	306	-		PF02023(SCAN) 39-133	-	+	PHOSPHORYLATION
SCMH1	SCMH1	SCMH1_HUMAN	SCMH1	HGNC:19003	660	-		PF02820(MBT) 62-134; PF02820(MBT) 171-239; PF12140(DUF3588) 355-469; PF00536(SAM_1) 591-656	+	+	ACETYLATION; PHOSPHORYLATION	MBT(PF02820) PHOSPHORYLATION; SAM_1(PF00536) PHOSPHORYLATION
SCML1	SCML1	SCML1_HUMAN	SCML1	HGNC:10580	329	-		Pfam-B_19208 1-229; PF00536(SAM_1) 256-322	-	+	PHOSPHORYLATION
SCML2	SCML2	SCML2_HUMAN	SCML2	HGNC:10581	700	-		PF02820(MBT) 67-139; PF02820(MBT) 176-244; PF12140(DUF3588) 353-468; PF00536(SAM_1) 629-695	-	+	ACETYLATION; PHOSPHORYLATION	SAM_1(PF00536) PHOSPHORYLATION; DUF3588(PF12140) ACETYLATION
SCRT1	SCRT1	SCRT1_HUMAN	SCRT1	HGNC:15950	348	+	PF13912(zf-C2H2_6) 190-216; PF13465(zf-H2C2_2) 262-287; PF13465(zf-H2C2_2) 290-314	Pfam-B_151726 1-169	?	+	ACETYLATION; PHOSPHORYLATION	zf-C2H2(PF00096) ACETYLATION; zf-C2H2(PF00096) PHOSPHORYLATION	2.3.3.2.4		PIONEER
SCRT2	SCRT2	SCRT2_HUMAN	SCRT2; FP7030	HGNC:15952	307	+	PF00096(zf-C2H2) 155-177; PF13912(zf-C2H2_6) 185-209; PF13465(zf-H2C2_2) 226-251; PF13465(zf-H2C2_2) 254-278	Pfam-B_55772 1-110	?	+	PHOSPHORYLATION	zf-C2H2(PF00096) PHOSPHORYLATION	2.3.3.2.5		POSITIVE MIGRANT
SEC14L2	SEC14L2	S14L2_HUMAN	SEC14L2; C22orf6; KIAA1186; KIAA1658	HGNC:10699	403	-		PF03765(CRAL_TRIO_N) 13-59; PF00650(CRAL_TRIO) 78-244	-	+	PHOSPHORYLATION; UBIQUITINATION	CRAL_TRIO_N(PF03765) PHOSPHORYLATION; CRAL_TRIO(PF00650) PHOSPHORYLATION; CRAL_TRIO(PF00650) UBIQUITINATION; GOLD_2 PHOSPHORYLATION
SERTAD1	SERTAD1	SRTD1_HUMAN	SERTAD1; SEI1	HGNC:17932	236	-		PF06031(SERTA) 45-82	+	-
SERTAD2	SERTAD2	SRTD2_HUMAN	SERTAD2; KIAA0127	HGNC:30784	314	-		PF06031(SERTA) 40-77	-	+	ACETYLATION
SERTAD3	SERTAD3	SRTD3_HUMAN	SERTAD3; RBT1	HGNC:17931	196	-		PF06031(SERTA) 33-70	-	+	PHOSPHORYLATION; UBIQUITINATION	SERTA(PF06031) PHOSPHORYLATION
SETBP1	SETBP1	SETBP_HUMAN	SETBP1; KIAA0437	HGNC:15573	1596	-		Pfam-B_23708 1121-1519; Pfam-B_102141 1521-1594	?	+	ACETYLATION; MONO-METHYLATION; DI-METHYLATION; PHOSPHORYLATION
SF1	SF1	SF01_HUMAN	SF1; ZFM1; ZNF162	HGNC:12950	639	-		PF00013(KH_1) 148-222; PF00098(zf-CCHC) 277-293	?	+	ACETYLATION; MONO-METHYLATION; DI-METHYLATION; PHOSPHORYLATION; UBIQUITINATION	KH_1(PF00013) ACETYLATION
SF4	SUGP1	SUGP1_HUMAN	SUGP1; SF4	HGNC:18643	645	-		PF01805(Surp) 188-242; PF01805(Surp) 263-317; Pfam-B_24376 375-549; PF01585(G-patch) 562-607	?	+	ACETYLATION; MONO-METHYLATION; PHOSPHORYLATION	Surp(PF01805) PHOSPHORYLATION
SFMBT1	SFMBT1	SMBT1_HUMAN	SFMBT1; RU1	HGNC:20255	866	-		PF02820(MBT) 54-128; PF02820(MBT) 167-240; PF02820(MBT) 279-356; PF02820(MBT) 388-461; PF12140(DUF3588) 501-620; Pfam-B_28581 630-793; PF00536(SAM_1) 794-857	-	+	ACETYLATION; PHOSPHORYLATION	MBT(PF02820) PHOSPHORYLATION; DUF3588(PF12140) PHOSPHORYLATION
SFPQ	SFPQ	SFPQ_HUMAN	SFPQ; PSF	HGNC:10774	707	-		Pfam-B_267306 1-259; PF00076(RRM_1) 299-363; PF00076(RRM_1) 373-440; PF08075(NOPS) 444-495; Pfam-B_76929 591-706	-	+	ACETYLATION; MONO-METHYLATION; DI-METHYLATION; PHOSPHORYLATION; UBIQUITINATION	DUF3256 UBIQUITINATION; RRM_1(PF00076) ACETYLATION; NOPS(PF08075) PHOSPHORYLATION; NOPS(PF08075) UBIQUITINATION; NOPS(PF08075) ACETYLATION; RRM_1(PF00076) PHOSPHORYLATION; RRM_1(PF00076) UBIQUITINATION; DUF3256 PHOSPHORYLATION	0.2.1.0.2		SETTLER
SFRS1	SRSF1	SRSF1_HUMAN	SRSF1; ASF; SF2; SF2P33; SFRS1; OK; SW-cl.3	HGNC:10780	248	-		PF00076(RRM_1) 18-85; PF00076(RRM_1) 123-186	+	+	ACETYLATION; MONO-METHYLATION; DI-METHYLATION; PHOSPHORYLATION; UBIQUITINATION	RRM_1(PF00076) PHOSPHORYLATION; RRM_1(PF00076) UBIQUITINATION; RRM_1(PF00076) ACETYLATION; RRM_1(PF00076) MONO-METHYLATION
SFRS14	SUGP2	SUGP2_HUMAN	SUGP2; KIAA0365; SFRS14	HGNC:18641	1082	-		Pfam-B_21730 1-585; PF01805(Surp) 586-638; Pfam-B_40893 639-775; PF01805(Surp) 784-838; PF01585(G-patch) 1011-1057	+	+	ACETYLATION; PHOSPHORYLATION; UBIQUITINATION	Surp(PF01805) PHOSPHORYLATION; G-patch(PF01585) PHOSPHORYLATION; Surp(PF01805) ACETYLATION; Surp(PF01805) UBIQUITINATION
SFRS16	CLASRP	CLASR_HUMAN	CLASRP; SFRS16; SWAP2; UNQ2428; PRO4988	HGNC:17731	674	-		PF09750(DRY_EERY) 39-171; Pfam-B_120737 375-434; Pfam-B_79641 490-533; Pfam-B_35506 553-671	?	+	ACETYLATION; MONO-METHYLATION; PHOSPHORYLATION	DRY_EERY(PF09750) PHOSPHORYLATION
SFRS2	SRSF2	SRSF2_HUMAN	SRSF2; SFRS2	HGNC:10783	221	-		PF00076(RRM_1) 16-86	-	+	ACETYLATION; DI-METHYLATION; PHOSPHORYLATION; UBIQUITINATION	RRM_1(PF00076) PHOSPHORYLATION; RRM_1(PF00076) UBIQUITINATION; RRM_1(PF00076) ACETYLATION
SFRS2B	SRSF8	SRSF8_HUMAN	SRSF8; SFRS2B; SRP46	HGNC:16988	282	-		PF00076(RRM_1) 16-86; Pfam-B_170966 101-275	-	+	ACETYLATION; MONO-METHYLATION; DI-METHYLATION; PHOSPHORYLATION; UBIQUITINATION	RRM_1(PF00076) PHOSPHORYLATION; RRM_1(PF00076) UBIQUITINATION; RRM_1(PF00076) ACETYLATION
SFRS3	SRSF3	SRSF3_HUMAN	SRSF3; SFRS3; SRP20	HGNC:10785	164	-		PF00076(RRM_1) 12-77	-	+	ACETYLATION; MONO-METHYLATION; PHOSPHORYLATION; UBIQUITINATION	RRM_1(PF00076) PHOSPHORYLATION; RRM_1(PF00076) UBIQUITINATION; RRM_1(PF00076) ACETYLATION
SFRS5	SRSF5	SRSF5_HUMAN	SRSF5; HRS; SFRS5; SRP40	HGNC:10787	272	-		PF00076(RRM_1) 6-68; PF00076(RRM_1) 110-175	-	+	ACETYLATION; MONO-METHYLATION; PHOSPHORYLATION; UBIQUITINATION	RRM_1(PF00076) PHOSPHORYLATION; RRM_1(PF00076) UBIQUITINATION; RRM_1(PF00076) ACETYLATION
SFRS6	SRSF6	SRSF6_HUMAN	SRSF6; SFRS6; SRP55	HGNC:10788	344	-		PF00076(RRM_1) 4-66; PF00076(RRM_1) 112-177; Pfam-B_1767 310-341	-	+	ACETYLATION; PHOSPHORYLATION; UBIQUITINATION	RRM_1(PF00076) PHOSPHORYLATION; RRM_1(PF00076) UBIQUITINATION; RRM_1(PF00076) ACETYLATION
SFRS8	SFSWAP	SFSWA_HUMAN	SFSWAP; SFRS8; SWAP	HGNC:10790	951	-		PF09750(DRY_EERY) 33-157; PF01805(Surp) 208-261; PF01805(Surp) 456-507; Pfam-B_47783 551-950	?	+	ACETYLATION; PHOSPHORYLATION; UBIQUITINATION	Surp(PF01805) PHOSPHORYLATION
SFRS9	SRSF9	SRSF9_HUMAN	SRSF9; SFRS9; SRP30C	HGNC:10791	221	-		PF00076(RRM_1) 16-83; PF00076(RRM_1) 113-176	?	+	MONO-METHYLATION; PHOSPHORYLATION; UBIQUITINATION	RRM_1(PF00076) PHOSPHORYLATION; RRM_1(PF00076) UBIQUITINATION
SH2BP1	CTR9	CTR9_HUMAN	CTR9; KIAA0155; SH2BP1	HGNC:16850	1173	-		PF00515(TPR_1) 163-196; PF00515(TPR_1) 198-231; PF00515(TPR_1) 306-339; PF00515(TPR_1) 342-374; PF07719(TPR_2) 451-483; PF00515(TPR_1) 498-530; PF00515(TPR_1) 531-564; PF00515(TPR_1) 681-710	?	+	DI-METHYLATION; PHOSPHORYLATION; UBIQUITINATION	TPR_2(PF07719) PHOSPHORYLATION; TPR_2(PF07719) UBIQUITINATION; TPR_1(PF00515) UBIQUITINATION
SHOX1	SHOX	SHOX_HUMAN	SHOX; PHOG; SHOX1	HGNC:10853	292	+	PF00046(Homeobox) 118-174	PF03826(OAR) 269-289	?	+	ACETYLATION; PHOSPHORYLATION; UBIQUITINATION	Homeobox(PF00046) PHOSPHORYLATION	3.1.3.25.1	MF0010.1 Homeobox-class	Negative Migrant
SHOX2	SHOX2	SHOX2_HUMAN	SHOX2; OG12X; SHOT	HGNC:10854	331	+	PF00046(Homeobox) 141-197	PF03826(OAR) 308-328	+	+	PHOSPHORYLATION	MRP-L20 PHOSPHORYLATION; Sporozoite_P67 PHOSPHORYLATION; Homeobox(PF00046) PHOSPHORYLATION	3.1.3.25.2	MF0010.1 Homeobox-class	Negative Migrant
SHPRH	SHPRH	SHPRH_HUMAN	SHPRH; KIAA2023	HGNC:19336	1683	+	PF00538(Linker_histone) 438-512	Pfam-B_36495 1-267; PF00176(SNF2_N) 307-987; PF13639(zf-RING_2) 1430-1481; PF00271(Helicase_C) 1544-1622	-	+	ACETYLATION; DI-METHYLATION; PHOSPHORYLATION; UBIQUITINATION	SNF2_N(PF00176) ACETYLATION; SNF2_N(PF00176) PHOSPHORYLATION; SNF2_N(PF00176) DI-METHYLATION
SIM1	SIM1	SIM1_HUMAN	SIM1; BHLHE14	HGNC:10882	766	+	PF00010(HLH) 2-52	PF00989(PAS) 79-167; PF08447(PAS_3) 242-329; PF06621(SIM_C) 359-670; Pfam-B_23700 701-765	?	+	PHOSPHORYLATION	SIM_C(PF06621) PHOSPHORYLATION	1.2.5.1.3		SETTLER
SIM2	SIM2	SIM2_HUMAN	SIM2; BHLHE15	HGNC:10883	667	+	PF00010(HLH) 2-52	PF00989(PAS) 79-164; PF08447(PAS_3) 242-329; PF06621(SIM_C) 358-661	?	+	PHOSPHORYLATION	SIM_C(PF06621) PHOSPHORYLATION	1.2.5.1.4		SETTLER
SIN3A	SIN3A	SIN3A_HUMAN	SIN3A	HGNC:19353	1273	-		PF02671(PAH) 141-187; PF02671(PAH) 322-381; PF02671(PAH) 477-523; PF08295(Sin3_corepress) 550-650	-	+	ACETYLATION; PHOSPHORYLATION; UBIQUITINATION	PAH(PF02671) PHOSPHORYLATION
SIN3B	SIN3B	SIN3B_HUMAN	SIN3B; KIAA0700	HGNC:19354	1162	-		PF02671(PAH) 59-105; PF02671(PAH) 180-236; PF02671(PAH) 321-367; PF08295(Sin3_corepress) 393-448; PF08295(Sin3_corepress) 449-525	?	+	ACETYLATION; PHOSPHORYLATION; UBIQUITINATION
SIRT1	SIRT1	SIR1_HUMAN	SIRT1; SIR2L1	HGNC:14929	747	-		Pfam-B_98258 1-129; PF02146(SIR2) 261-447; Pfam-B_33683 521-746	?	+	ACETYLATION; SUMOYLATION; PHOSPHORYLATION; UBIQUITINATION	SIR2(PF02146) ACETYLATION; DUF592 UBIQUITINATION; SIR2(PF02146) PHOSPHORYLATION; SIR2(PF02146) UBIQUITINATION
SIRT2	SIRT2	SIR2_HUMAN	SIRT2; SIR2L; SIR2L2	HGNC:10886	389	-		PF02146(SIR2) 84-268	-	+	ACETYLATION; DI-METHYLATION; PHOSPHORYLATION; UBIQUITINATION	SIR2(PF02146) PHOSPHORYLATION
SIRT3	SIRT3	SIR3_HUMAN	SIRT3; SIR2L3	HGNC:14931	399	-		PF02146(SIR2) 145-326	-	+	MONO-METHYLATION; PHOSPHORYLATION	SIR2(PF02146) PHOSPHORYLATION
SIRT4	SIRT4	SIR4_HUMAN	SIRT4; SIR2L4	HGNC:14932	314	-		PF02146(SIR2) 62-267	?	+	ACETYLATION
SIRT5	SIRT5	SIR5_HUMAN	SIRT5; SIR2L5	HGNC:14933	310	-		PF02146(SIR2) 58-256	-	+	PHOSPHORYLATION	SIR2(PF02146) PHOSPHORYLATION
SIRT7	SIRT7	SIR7_HUMAN	SIRT7; SIR2L7	HGNC:14935	400	-		PF02146(SIR2) 131-275	-	+	MONO-METHYLATION; PHOSPHORYLATION
SIX1	SIX1	SIX1_HUMAN	SIX1	HGNC:10887	284	+	PF00046(Homeobox) 127-181		+	+	PHOSPHORYLATION		3.1.6.1.1	PH0161.1 Six1	Negative Migrant
SIX2	SIX2	SIX2_HUMAN	SIX2	HGNC:10888	291	+	PF00046(Homeobox) 127-181		-	+	PHOSPHORYLATION	Homeobox(PF00046) PHOSPHORYLATION	3.1.6.1.2	PH0162.1 Six2	Negative Migrant
SIX3	SIX3	SIX3_HUMAN	SIX3	HGNC:10889	332	+	PF00046(Homeobox) 207-263		?	+	PHOSPHORYLATION		3.1.6.2.1	PH0163.1 Six3	Negative Migrant
SIX4	SIX4	SIX4_HUMAN	SIX4	HGNC:10890	781	+	PF00046(Homeobox) 227-280	Pfam-B_62071 289-779	?	+	MONO-METHYLATION; PHOSPHORYLATION	Homeobox(PF00046) PHOSPHORYLATION	3.1.6.3.1	MF0010.1 Homeobox-class	Negative Migrant
SIX5	SIX5	SIX5_HUMAN	SIX5; DMAHP	HGNC:10891	739	+	PF00046(Homeobox) 206-258		?	+	PHOSPHORYLATION		3.1.6.3.2	MF0010.1 Homeobox-class	Negative Migrant
SIX6	SIX6	SIX6_HUMAN	SIX6; OPTX2; SIX9	HGNC:10892	246	+	PF00046(Homeobox) 129-185		+	+	PHOSPHORYLATION; UBIQUITINATION		3.1.6.2.2	PB0059.1 Six6_1	Negative Migrant
SKI	SKI	SKI_HUMAN	SKI	HGNC:10896	728	-		PF02437(Ski_Sno) 80-192; PF08782(c-SKI_SMAD_bind) 217-312; Pfam-B_1239 323-726	?	+	ACETYLATION; PHOSPHORYLATION; UBIQUITINATION	Ski_Sno(PF02437) PHOSPHORYLATION; c-SKI_SMAD_bind(PF08782) UBIQUITINATION
SKIL	SKIL	SKIL_HUMAN	SKIL; SNO	HGNC:10897	684	-		PF02437(Ski_Sno) 124-236; PF08782(c-SKI_SMAD_bind) 261-356; Pfam-B_1239 540-672	?	+	ACETYLATION; SUMOYLATION; PHOSPHORYLATION; UBIQUITINATION
SLA2	SLA2	SLAP2_HUMAN	SLA2; C20orf156; SLAP2	HGNC:17329	261	-		PF00018(SH3_1) 38-84; PF00017(SH2) 94-176	-	-
SLC2A4RG	SLC2A4RG	S2A4R_HUMAN	SLC2A4RG; HDBP1	HGNC:15930	387	-		Pfam-B_2250 81-235; Pfam-B_3992 236-386	-	+	PHOSPHORYLATION
SMAD1	SMAD1	SMAD1_HUMAN	SMAD1; BSP1; MADH1; MADR1	HGNC:6767	465	+	PF03165(MH1) 30-131	PF03166(MH2) 265-443	+	+	PHOSPHORYLATION; UBIQUITINATION	MH1(PF03165) PHOSPHORYLATION; MH2(PF03166) UBIQUITINATION; MH2(PF03166) PHOSPHORYLATION; DUF605 PHOSPHORYLATION; MH1(PF03165) UBIQUITINATION; DUF605 UBIQUITINATION	7.1.1.1.1		PIONEER
SMAD2	SMAD2	SMAD2_HUMAN	SMAD2; MADH2; MADR2	HGNC:6768	467	+	PF03165(MH1) 41-171	PF03166(MH2) 268-445	+	+	ACETYLATION; PHOSPHORYLATION; UBIQUITINATION	MH1(PF03165) PHOSPHORYLATION; MH2(PF03166) ACETYLATION; MH2(PF03166) PHOSPHORYLATION; MH1(PF03165) UBIQUITINATION	7.1.1.1.2		PIONEER
SMAD3	SMAD3	SMAD3_HUMAN	SMAD3; MADH3	HGNC:6769	425	+	PF03165(MH1) 31-131	PF03166(MH2) 226-403	+	+	ACETYLATION; PHOSPHORYLATION	MH1(PF03165) PHOSPHORYLATION; MH2(PF03166) ACETYLATION; MH2(PF03166) PHOSPHORYLATION	7.1.1.1.3	PB0164.1 Smad3_2	Pioneer
SMAD4	SMAD4	SMAD4_HUMAN	SMAD4; DPC4; MADH4	HGNC:6770	552	+	PF03165(MH1) 36-137	PF03166(MH2) 317-532	+	+	ACETYLATION; SUMOYLATION; PHOSPHORYLATION; UBIQUITINATION	MH1(PF03165) PHOSPHORYLATION; MH2(PF03166) UBIQUITINATION; MH1(PF03165) UBIQUITINATION; MH2(PF03166) PHOSPHORYLATION; MH2(PF03166) ACETYLATION; MH1(PF03165) SUMOYLATION; MH1(PF03165) ACETYLATION	7.1.1.2.1		PIONEER
SMAD5	SMAD5	SMAD5_HUMAN	SMAD5; MADH5	HGNC:6771	465	+	PF03165(MH1) 31-132	PF03166(MH2) 265-443	-	+	PHOSPHORYLATION; UBIQUITINATION	MH1(PF03165) PHOSPHORYLATION; MH2(PF03166) UBIQUITINATION	7.1.1.1.4		SETTLER
SMAD6	SMAD6	SMAD6_HUMAN	SMAD6; MADH6	HGNC:6772	496	+	PF03165(MH1) 172-270	PF03166(MH2) 325-495	-	+	PHOSPHORYLATION	MH1(PF03165) PHOSPHORYLATION; MH2(PF03166) PHOSPHORYLATION	7.1.1.3.1		SETTLER
SMAD7	SMAD7	SMAD7_HUMAN	SMAD7; MADH7; MADH8	HGNC:6773	426	+	PF03165(MH1) 92-202	PF03166(MH2) 255-426	?	+	ACETYLATION; PHOSPHORYLATION	MH1(PF03165) PHOSPHORYLATION	7.1.1.3.2		SETTLER
SMAD9	SMAD9	SMAD9_HUMAN	SMAD9; MADH6; MADH9	HGNC:6774	467	+	PF03165(MH1) 34-135	PF03166(MH2) 267-445	-	+	PHOSPHORYLATION; UBIQUITINATION	MH1(PF03165) PHOSPHORYLATION; MH2(PF03166) UBIQUITINATION	7.1.1.1.5		SETTLER
SMARCA1	SMARCA1	SMCA1_HUMAN	SMARCA1; SNF2L; SNF2L1	HGNC:11097	1054	+	PF13892(DBINO) 42-119	Pfam-B_33345 1-33; PF00176(SNF2_N) 186-466; PF00271(Helicase_C) 520-612; PF09110(HAND) 758-856; PF09111(SLIDE) 912-1028	?	+	ACETYLATION; PHOSPHORYLATION; UBIQUITINATION	SNF2_N(PF00176) UBIQUITINATION; HAND(PF09110) PHOSPHORYLATION; SNF2_N(PF00176) PHOSPHORYLATION; HAND(PF09110) ACETYLATION; HAND(PF09110) UBIQUITINATION; Myb_DNA-binding(PF00249) UBIQUITINATION; SLIDE(PF09111) UBIQUITINATION; SLIDE(PF09111) PHOSPHORYLATION	3.5.1.5.1		POSITIVE MIGRANT
SMARCA2	SMARCA2	SMCA2_HUMAN	SMARCA2; BAF190B; BRM; SNF2A; SNF2L2	HGNC:11098	1590	+	PF07529(HSA) 436-508	PF08880(QLQ) 172-208; PF07533(BRK) 588-633; PF00176(SNF2_N) 727-1022; PF00271(Helicase_C) 1084-1164; PF00439(Bromodomain) 1411-1493	?	+	ACETYLATION; PHOSPHORYLATION; UBIQUITINATION	SNF2_N(PF00176) PHOSPHORYLATION; HSA(PF07529) UBIQUITINATION; HSA(PF07529) ACETYLATION; BRK(PF07533) UBIQUITINATION; SNF2_N(PF00176) ACETYLATION; Bromodomain(PF00439) PHOSPHORYLATION; QLQ(PF08880) PHOSPHORYLATION; BRK(PF07533) ACETYLATION; BRK(PF07533) PHOSPHORYLATION
SMARCA3	HLTF	HLTF_HUMAN	HLTF; HIP116A; RNF80; SMARCA3; SNF2L3; ZBU1	HGNC:11099	1009	-		PF08797(HIRAN) 60-155; PF00176(SNF2_N) 243-722; PF13923(zf-C3HC4_2) 756-802; PF00271(Helicase_C) 870-950	+	+	ACETYLATION; MONO-METHYLATION; DI-METHYLATION; PHOSPHORYLATION; UBIQUITINATION	SNF2_N(PF00176) UBIQUITINATION; HIRAN(PF08797) PHOSPHORYLATION; HIRAN(PF08797) UBIQUITINATION; SNF2_N(PF00176) PHOSPHORYLATION; SNF2_N(PF00176) ACETYLATION		MA0109.1 Hltf
SMARCA4	SMARCA4	SMCA4_HUMAN	SMARCA4; BAF190A; BRG1; SNF2B; SNF2L4	HGNC:11100	1647	+	PF07529(HSA) 460-532	PF08880(QLQ) 170-206; PF07533(BRK) 610-655; PF00176(SNF2_N) 757-1052; PF00271(Helicase_C) 1114-1194; PF00439(Bromodomain) 1462-1551	?	+	ACETYLATION; MONO-METHYLATION; PHOSPHORYLATION; UBIQUITINATION	Helicase_C(PF00271) UBIQUITINATION; QLQ(PF08880) ACETYLATION; QLQ(PF08880) MONO-METHYLATION; Helicase_C(PF00271) PHOSPHORYLATION; HSA(PF07529) UBIQUITINATION; HSA(PF07529) ACETYLATION; BRK(PF07533) UBIQUITINATION; SNF2_N(PF00176) UBIQUITINATION; SNF2_N(PF00176) ACETYLATION; BRK(PF07533) PHOSPHORYLATION
SMARCA5	SMARCA5	SMCA5_HUMAN	SMARCA5; SNF2H; WCRF135	HGNC:11101	1052	+	PF13892(DBINO) 58-116	Pfam-B_75505 1-49; PF00176(SNF2_N) 183-463; PF00271(Helicase_C) 517-597; PF09110(HAND) 743-841; PF09111(SLIDE) 897-1013	-	+	ACETYLATION; PHOSPHORYLATION; UBIQUITINATION	SNF2_N(PF00176) UBIQUITINATION; HAND(PF09110) PHOSPHORYLATION; SNF2_N(PF00176) PHOSPHORYLATION; SNF2_N(PF00176) ACETYLATION; HAND(PF09110) UBIQUITINATION; Myb_DNA-binding(PF00249) UBIQUITINATION; SLIDE(PF09111) UBIQUITINATION; SLIDE(PF09111) PHOSPHORYLATION	3.5.1.5.2		POSITIVE MIGRANT
SMARCAD1	SMARCAD1	SMRCD_HUMAN	SMARCAD1; KIAA1122	HGNC:18398	1026	-		PF00176(SNF2_N) 500-788; PF00271(Helicase_C) 888-967	-	+	ACETYLATION; UBIQUITINATION; PHOSPHORYLATION; TRI-METHYLATION	Helicase_C(PF00271) UBIQUITINATION; SNF2_N(PF00176) UBIQUITINATION; Pox_D5 ACETYLATION; Helicase_C(PF00271) PHOSPHORYLATION; SNF2_N(PF00176) ACETYLATION; Pox_D5 PHOSPHORYLATION
SMARCB1	SMARCB1	SNF5_HUMAN	SMARCB1; BAF47; INI1; SNF5L1	HGNC:11103	385	-		PF04855(SNF5) 178-255; PF04855(SNF5) 250-373	?	+	PHOSPHORYLATION; UBIQUITINATION	SNF5(PF04855) UBIQUITINATION; SNF5(PF04855) PHOSPHORYLATION
SMARCC1	SMARCC1	SMRC1_HUMAN	SMARCC1; BAF155	HGNC:11104	1105	+	PF04433(SWIRM) 449-537; PF00249(Myb_DNA-binding) 620-665	Pfam-B_58130 8-37; Pfam-B_32287 959-1103	?	+	ACETYLATION; PHOSPHORYLATION; UBIQUITINATION		3.5.1.6.3		POSITIVE MIGRANT
SMARCC2	SMARCC2	SMRC2_HUMAN	SMARCC2; BAF170	HGNC:11105	1214	+	PF04433(SWIRM) 424-512; PF00249(Myb_DNA-binding) 598-643		-	+	ACETYLATION; PHOSPHORYLATION; UBIQUITINATION		3.5.1.6.4		POSITIVE MIGRANT
SMARCD1	SMARCD1	SMRD1_HUMAN	SMARCD1; BAF60A	HGNC:11106	515	-		PF02201(SWIB) 291-366	+	+	DI-METHYLATION; PHOSPHORYLATION; UBIQUITINATION	SWIB(PF02201) UBIQUITINATION
SMARCD2	SMARCD2	SMRD2_HUMAN	SMARCD2; BAF60B; PRO2451	HGNC:11107	531	-		PF02201(SWIB) 307-382	?	+	MONO-METHYLATION; DI-METHYLATION; PHOSPHORYLATION; UBIQUITINATION	SWIB(PF02201) UBIQUITINATION; SWIB(PF02201) PHOSPHORYLATION
SMARCD3	SMARCD3	SMRD3_HUMAN	SMARCD3; BAF60C	HGNC:11108	483	-		PF02201(SWIB) 259-334	-	+	PHOSPHORYLATION; UBIQUITINATION	SWIB(PF02201) PHOSPHORYLATION
SMARCE1	SMARCE1	SMCE1_HUMAN	SMARCE1; BAF57	HGNC:11109	411	+	PF00505(HMG_box) 66-134		-	+	MONO-METHYLATION; UBIQUITINATION; PHOSPHORYLATION; TRI-METHYLATION	HMG_box(PF00505) PHOSPHORYLATION; HMG_box(PF00505) UBIQUITINATION	4.1.2.0.5		NEGATIVE MIGRANT
SMCX	KDM5C	KDM5C_HUMAN	KDM5C; DXS1272E; JARID1C; SMCX; XE169	HGNC:11114	1560	+	PF01388(ARID) 76-165	PF02375(JmjN) 15-48; PF00628(PHD) 326-374; PF02373(JmjC) 501-617; PF02928(zf-C5HC2) 707-760; PF08429(PLU-1) 771-1100; Pfam-B_16731 1321-1559	-	+	ACETYLATION; PHOSPHORYLATION; UBIQUITINATION	PLU-1(PF08429) ACETYLATION; PLU-1(PF08429) PHOSPHORYLATION; ARID(PF01388) UBIQUITINATION; PHD(PF00628) ACETYLATION	3.7.1.6.3		SETTLER
SMCY	KDM5D	KDM5D_HUMAN	KDM5D; HY; HYA; JARID1D; KIAA0234; SMCY	HGNC:11115	1539	+	PF01388(ARID) 76-165	PF02375(JmjN) 15-48; PF00628(PHD) 316-364; PF02373(JmjC) 491-607; PF02928(zf-C5HC2) 697-750; PF08429(PLU-1) 761-1087; PF00628(PHD) 1174-1237	?	+	ACETYLATION; MONO-METHYLATION; DI-METHYLATION; PHOSPHORYLATION; UBIQUITINATION	zf-C5HC2(PF02928) PHOSPHORYLATION; PLU-1(PF08429) DI-METHYLATION; ARID(PF01388) UBIQUITINATION; PLU-1(PF08429) PHOSPHORYLATION; PLU-1(PF08429) MONO-METHYLATION; PLU-1(PF08429) ACETYLATION	3.7.1.6.4		SETTLER
SMURF2	SMURF2	SMUF2_HUMAN	SMURF2	HGNC:16809	748	-		PF00168(C2) 14-98; PF00397(WW) 159-188; PF00397(WW) 253-282; PF00397(WW) 299-328; PF00632(HECT) 443-748	?	+	PHOSPHORYLATION	WW(PF00397) PHOSPHORYLATION; HECT(PF00632) PHOSPHORYLATION
SMYD1	SMYD1	SMYD1_HUMAN	SMYD1	HGNC:20986	490	-		PF00856(SET) 18-253; PF01753(zf-MYND) 52-90	-	+	PHOSPHORYLATION	SET(PF00856) PHOSPHORYLATION; zf-MYND(PF01753) PHOSPHORYLATION
SNAI1	SNAI1	SNAI1_HUMAN	SNAI1; SNAH	HGNC:11128	264	+	PF13894(zf-C2H2_4) 154-177; PF13912(zf-C2H2_6) 181-192; PF13465(zf-H2C2_2) 194-219; PF13465(zf-H2C2_2) 222-247	Pfam-B_50392 10-114	+	+	O-GlcNAc; PHOSPHORYLATION	CAP_N PHOSPHORYLATION; zf-H2C2_2(PF13465) PHOSPHORYLATION; CxxC_CxxC_SSSS PHOSPHORYLATION; CAP_N O-GlcNAc	2.3.3.2.1		PIONEER
SNAI2	SNAI2	SNAI2_HUMAN	SNAI2; SLUG; SLUGH	HGNC:11094	268	+	PF13912(zf-C2H2_6) 127-153; PF00096(zf-C2H2) 159-181; PF13465(zf-H2C2_2) 199-224; PF13465(zf-H2C2_2) 227-252	Pfam-B_17080 8-57	-	+	PHOSPHORYLATION; UBIQUITINATION	zf-C2H2(PF00096) UBIQUITINATION; zf-C2H2_6(PF13912) PHOSPHORYLATION; zf-H2C2_2(PF13465) PHOSPHORYLATION; Rpr2 PHOSPHORYLATION; Elf1 UBIQUITINATION; Rpr2 UBIQUITINATION; Elf1 PHOSPHORYLATION	2.3.3.2.2		POSITIVE MIGRANT
SNAI3	SNAI3	SNAI3_HUMAN	SNAI3; ZNF293	HGNC:18411	292	+	PF13912(zf-C2H2_6) 151-177; PF00096(zf-C2H2) 183-205; PF13465(zf-H2C2_2) 223-248; PF00096(zf-C2H2) 237-259; PF00096(zf-C2H2) 265-289	Pfam-B_130513 1-120	-	+	PHOSPHORYLATION	zf-C2H2(PF00096) PHOSPHORYLATION	2.3.3.2.3		POSITIVE MIGRANT
SNAPC1	SNAPC1	SNPC1_HUMAN	SNAPC1; SNAP43	HGNC:11134	368	-		PF09808(SNAPc_SNAP43) 6-191	+	+	PHOSPHORYLATION; UBIQUITINATION	SNAPc_SNAP43(PF09808) UBIQUITINATION; SNAPc_SNAP43(PF09808) PHOSPHORYLATION
SNAPC2	SNAPC2	SNPC2_HUMAN	SNAPC2; SNAP45	HGNC:11135	334	-		PF11035(SnAPC_2_like) 1-334	-	+	PHOSPHORYLATION	SnAPC_2_like(PF11035) PHOSPHORYLATION
SNAPC3	SNAPC3	SNPC3_HUMAN	SNAPC3; SNAP50	HGNC:11136	411	-		PF12251(zf-SNAP50_C) 201-407	-	+	PHOSPHORYLATION; UBIQUITINATION
SNAPC4	SNAPC4	SNPC4_HUMAN	SNAPC4; SNAP190	HGNC:11137	1469	+	PF13921(Myb_DNA-bind_6) 297-357; PF13921(Myb_DNA-bind_6) 404-464	Pfam-B_64717 1-217; Pfam-B_77342 218-258; Pfam-B_79949 474-507; Pfam-B_79949 519-547; Pfam-B_30932 548-1411; Pfam-B_30932 1424-1467	?	+	ACETYLATION; MONO-METHYLATION; PHOSPHORYLATION		3.5.1.1.5	MF0009.1 TRP(MYB)-class	Positive Migrant
SNAPC5	SNAPC5	SNPC5_HUMAN	SNAPC5; SNAP19	HGNC:15484	98	-		Pfam-B_51659 1-96	?	+	PHOSPHORYLATION; UBIQUITINATION	Herpes_BLRF2 PHOSPHORYLATION; Herpes_BLRF2 UBIQUITINATION
SND1	SND1	SND1_HUMAN	SND1; TDRD11	HGNC:30646	910	-		PF00565(SNase) 48-166; PF00565(SNase) 220-328; PF00565(SNase) 367-496; PF00565(SNase) 552-660; PF00567(TUDOR) 677-799; PF00565(SNase) 837-895	+	+	ACETYLATION; PHOSPHORYLATION; UBIQUITINATION	SNase(PF00565) PHOSPHORYLATION; SNase(PF00565) UBIQUITINATION; TUDOR(PF00567) UBIQUITINATION; TUDOR(PF00567) ACETYLATION; TUDOR(PF00567) PHOSPHORYLATION; SNase(PF00565) ACETYLATION
SNFT	BATF3	BATF3_HUMAN	BATF3; SNFT	HGNC:28915	127	+	PF00170(bZIP_1) 33-105		+	+	PHOSPHORYLATION	DUF3450 PHOSPHORYLATION; Adeno_PIX PHOSPHORYLATION; IncA PHOSPHORYLATION; DUF2205 PHOSPHORYLATION; ATG16 PHOSPHORYLATION; Ribosomal_L30_N PHOSPHORYLATION; Macoilin PHOSPHORYLATION; DUF2514 PHOSPHORYLATION; Jnk-SapK_ap_N PHOSPHORYLATION; RNA_pol_Rpb1_6(PF04992) PHOSPHORYLATION; DUF342 PHOSPHORYLATION; TPD52 PHOSPHORYLATION; Prominin PHOSPHORYLATION; DUF1515 PHOSPHORYLATION; Spore_YhcN_YlaJ PHOSPHO…	1.1.4.0.3		PIONEER
SNIP1	SNIP1	SNIP1_HUMAN	SNIP1	HGNC:30587	396	-		Pfam-B_97058 1-205; PF00498(FHA) 281-361	?	+	ACETYLATION; SUMOYLATION; PHOSPHORYLATION	FHA(PF00498) PHOSPHORYLATION
SNRPB	SNRPB	RSMB_HUMAN	SNRPB; COD; SNRPB1	HGNC:11153	240	-		PF01423(LSM) 7-82	?	+	ACETYLATION; MONO-METHYLATION; DI-METHYLATION; PHOSPHORYLATION; UBIQUITINATION	LSM(PF01423) ACETYLATION; LSM(PF01423) PHOSPHORYLATION; Flag1_repress PHOSPHORYLATION; Flag1_repress ACETYLATION; LSM(PF01423) UBIQUITINATION
SNRPD1	SNRPD1	SMD1_HUMAN	SNRPD1	HGNC:11158	119	-		PF01423(LSM) 5-70	-	+	DI-METHYLATION; PHOSPHORYLATION; UBIQUITINATION	LSM(PF01423) PHOSPHORYLATION; LSM(PF01423) UBIQUITINATION
SNW1	SNW1	SNW1_HUMAN	SNW1; SKIIP; SKIP	HGNC:16696	536	+	PF02731(SKIP_SNW) 174-335		+	+	ACETYLATION; MONO-METHYLATION; PHOSPHORYLATION	SKIP_SNW(PF02731) PHOSPHORYLATION; SKIP_SNW(PF02731) ACETYLATION
SOLH	CAPN15	CAN15_HUMAN	SOLH; CAPN15	HGNC:11182	1086	-		PF00641(zf-RanBP) 4-32; PF00641(zf-RanBP) 143-172; PF00641(zf-RanBP) 412-441; PF00648(Peptidase_C2) 487-793	?	+	ACETYLATION; PHOSPHORYLATION; UBIQUITINATION	DZR PHOSPHORYLATION; zf-RanBP(PF00641) PHOSPHORYLATION; Peptidase_C2(PF00648) PHOSPHORYLATION; Peptidase_C2(PF00648) UBIQUITINATION
SOX1	SOX1	SOX1_HUMAN	SOX1	HGNC:11189	391	+	PF00505(HMG_box) 51-119; PF12336(SOXp) 120-249	Pfam-B_17919 1-42	?	+	ACETYLATION	HMG_box(PF00505) ACETYLATION; SOXp(PF12336) ACETYLATION	4.1.1.2.1	PB0068.1 Sox1_1	Negative Migrant
SOX10	SOX10	SOX10_HUMAN	SOX10	HGNC:11190	466	+	PF00505(HMG_box) 104-172	PF12444(Sox_N) 11-94	-	+	ACETYLATION; SUMOYLATION; PHOSPHORYLATION; UBIQUITINATION	HMG_box(PF00505) ACETYLATION; HMG_box(PF00505) PHOSPHORYLATION; HMG_box(PF00505) UBIQUITINATION	4.1.1.5.3		NEGATIVE MIGRANT
SOX11	SOX11	SOX11_HUMAN	SOX11	HGNC:11191	441	+	PF00505(HMG_box) 49-117		-	+	ACETYLATION; PHOSPHORYLATION	HMG_box(PF00505) PHOSPHORYLATION	4.1.1.3.2	PB0165.1 Sox11_2	Negative Migrant
SOX12	SOX12	SOX12_HUMAN	SOX12; SOX22	HGNC:11198	315	+	PF00505(HMG_box) 40-108	Pfam-B_220705 217-260	-	+	MONO-METHYLATION; PHOSPHORYLATION	HMG_box(PF00505) PHOSPHORYLATION	4.1.1.3.3	PB0062.1 Sox12_1	Negative Migrant
SOX13	SOX13	SOX13_HUMAN	SOX13	HGNC:11192	622	+	PF00505(HMG_box) 424-492	Pfam-B_21910 1-397	?	+	ACETYLATION; PHOSPHORYLATION		4.1.1.4.3	PB0063.1 Sox13_1	Negative Migrant
SOX14	SOX14	SOX14_HUMAN	SOX14; SOX28	HGNC:11193	240	+	PF00505(HMG_box) 8-76; PF12336(SOXp) 77-124	Pfam-B_3621 208-238	?	+	ACETYLATION; PHOSPHORYLATION	HMG_box(PF00505) ACETYLATION	4.1.1.2.4	PB0064.1 Sox14_1	Negative Migrant
SOX15	SOX15	SOX15_HUMAN	SOX15; SOX20; SOX26; SOX27	HGNC:11196	233	+	PF00505(HMG_box) 49-117		+	+	PHOSPHORYLATION	HMG_box(PF00505) PHOSPHORYLATION	4.1.1.7.1	PB0065.1 Sox15_1	Negative Migrant
SOX17	SOX17	SOX17_HUMAN	SOX17	HGNC:18122	414	+	PF00505(HMG_box) 68-136	PF12067(Sox_C_TAD) 197-325; PF12067(Sox_C_TAD) 311-413	-	-			4.1.1.6.2	PB0066.1 Sox17_1	Negative Migrant
SOX2	SOX2	SOX2_HUMAN	SOX2	HGNC:11195	317	+	PF00505(HMG_box) 41-109; PF12336(SOXp) 110-200		+	+	ACETYLATION; PHOSPHORYLATION	HMG_box(PF00505) ACETYLATION; SOXp(PF12336) PHOSPHORYLATION	4.1.1.2.2	MA0143.1 Sox2	Positive Migrant
SOX21	SOX21	SOX21_HUMAN	SOX21; SOX25; SOXA	HGNC:11197	276	+	PF00505(HMG_box) 8-76; PF12336(SOXp) 77-119	Pfam-B_3621 244-274	?	+	ACETYLATION	HMG_box(PF00505) ACETYLATION	4.1.1.2.5	PB0173.1 Sox21_2	Positive Migrant
SOX3	SOX3	SOX3_HUMAN	SOX3	HGNC:11199	446	+	PF00505(HMG_box) 139-207; PF12336(SOXp) 208-302	Pfam-B_17919 1-131	?	+	PHOSPHORYLATION		4.1.1.2.3		NEGATIVE MIGRANT
SOX30	SOX30	SOX30_HUMAN	SOX30	HGNC:30635	753	+	PF00505(HMG_box) 337-405	Pfam-B_60581 91-289; Pfam-B_48816 420-751	-	+	PHOSPHORYLATION		4.1.1.8.1	PB0070.1 Sox30_1	Negative Migrant
SOX4	SOX4	SOX4_HUMAN	SOX4	HGNC:11200	474	+	PF00505(HMG_box) 59-127		?	+	ACETYLATION; PHOSPHORYLATION	HMG_box(PF00505) PHOSPHORYLATION	4.1.1.3.1		NEGATIVE MIGRANT
SOX5	SOX5	SOX5_HUMAN	SOX5	HGNC:11201	763	+	PF00505(HMG_box) 556-624	Pfam-B_2978 1-546	-	+	ACETYLATION; PHOSPHORYLATION; UBIQUITINATION	HMG_box(PF00505) ACETYLATION	4.1.1.4.1	MA0087.1 Sox5	Negative Migrant
SOX6	SOX6	SOX6_HUMAN	SOX6	HGNC:16421	828	+	PF00505(HMG_box) 621-689	Pfam-B_2978 1-611	-	+	SUMOYLATION; PHOSPHORYLATION; UBIQUITINATION	HMG_box(PF00505) PHOSPHORYLATION	4.1.1.4.2		NEGATIVE MIGRANT
SOX7	SOX7	SOX7_HUMAN	SOX7	HGNC:18196	388	+	PF00505(HMG_box) 45-113	PF12067(Sox_C_TAD) 172-387	-	+	PHOSPHORYLATION	HMG_box(PF00505) PHOSPHORYLATION	4.1.1.6.1	PB0073.1 Sox7_1	Negative Migrant
SOX8	SOX8	SOX8_HUMAN	SOX8	HGNC:11203	446	+	PF00505(HMG_box) 102-170	PF12444(Sox_N) 3-90	+	+	ACETYLATION; PHOSPHORYLATION; UBIQUITINATION	HMG_box(PF00505) ACETYLATION; HMG_box(PF00505) PHOSPHORYLATION; HMG_box(PF00505) UBIQUITINATION	4.1.1.5.1	PB0178.1 Sox8_2	Negative Migrant
SOX9	SOX9	SOX9_HUMAN	SOX9	HGNC:11204	509	+	PF00505(HMG_box) 105-173	PF12444(Sox_N) 21-95	-	+	ACETYLATION; PHOSPHORYLATION; UBIQUITINATION	Sox_N(PF12444) PHOSPHORYLATION; HMG_box(PF00505) PHOSPHORYLATION; Sox_N(PF12444) ACETYLATION; HMG_box(PF00505) UBIQUITINATION; HMG_box(PF00505) ACETYLATION; Sox_N(PF12444) UBIQUITINATION	4.1.1.5.2	MA0077.1 SOX9	Negative Migrant
SP1	SP1	SP1_HUMAN	SP1; TSFP1	HGNC:11205	785	+	PF00096(zf-C2H2) 626-650; PF13465(zf-H2C2_2) 672-695; PF00096(zf-C2H2) 686-708	Pfam-B_5226 1-278; Pfam-B_73682 721-783	+	+	ACETYLATION; O-GlcNAc; SUMOYLATION; PHOSPHORYLATION	zf-H2C2_2(PF13465) PHOSPHORYLATION; RRN7(PF11781) PHOSPHORYLATION; RRN7(PF11781) O-GlcNAc	2.3.1.1.1	MA0079.1 SP1	Pioneer
SP100	SP100	SP100_HUMAN	SP100	HGNC:11206	879	+	PF01342(SAND) 595-676; PF09011(HMG_box_2) 683-749; PF00505(HMG_box) 769-837	PF03172(Sp100) 47-150	+	+	ACETYLATION; SUMOYLATION; PHOSPHORYLATION; UBIQUITINATION	HMG_box(PF00505) ACETYLATION; Bromodomain(PF00439) PHOSPHORYLATION; HMG_box(PF00505) PHOSPHORYLATION; Sp100(PF03172) PHOSPHORYLATION; HMG_box(PF00505) UBIQUITINATION	5.3.5.2.1	PB0179.1 Sp100_2	Pioneer
SP110	SP110	SP110_HUMAN	SP110	HGNC:5401	689	+	PF01342(SAND) 454-535	PF03172(Sp100) 6-109	+	+	MONO-METHYLATION; PHOSPHORYLATION; UBIQUITINATION	Sp100(PF03172) UBIQUITINATION	5.3.4.0.1		POSITIVE MIGRANT
SP140	SP140	LY10_HUMAN	SP140; LYSP100	HGNC:17133	867	+	PF01342(SAND) 580-661	PF03172(Sp100) 36-139; PF00628(PHD) 692-736; PF00439(Bromodomain) 775-842	?	+	ACETYLATION; PHOSPHORYLATION; UBIQUITINATION		5.3.5.1.1		POSITIVE MIGRANT
SP2	SP2	SP2_HUMAN	SP2; KIAA0048	HGNC:11207	613	+	PF13465(zf-H2C2_2) 541-568; PF13465(zf-H2C2_2) 571-594	Pfam-B_16070 3-491	-	+	PHOSPHORYLATION	zf-C2H2(PF00096) PHOSPHORYLATION	2.3.1.1.2		PIONEER
SP3	SP3	SP3_HUMAN	SP3	HGNC:11208	781	+	PF13465(zf-H2C2_2) 637-664; PF13465(zf-H2C2_2) 667-690	Pfam-B_201042 4-44; Pfam-B_5226 46-515	?	+	ACETYLATION; MONO-METHYLATION; SUMOYLATION; PHOSPHORYLATION; UBIQUITINATION	zf-H2C2_2(PF13465) PHOSPHORYLATION	2.3.1.1.3		PIONEER
SP4	SP4	SP4_HUMAN	SP4	HGNC:11209	784	+	PF13465(zf-H2C2_2) 663-690; PF13465(zf-H2C2_2) 693-716	Pfam-B_5226 1-507; Pfam-B_54932 751-781	?	+	DI-METHYLATION; PHOSPHORYLATION	zf-C2H2(PF00096) PHOSPHORYLATION	2.3.1.1.4	PB0076.1 Sp4_1	Pioneer
SP7	SP7	SP7_HUMAN	SP7; OSX	HGNC:17321	431	+	PF13465(zf-H2C2_2) 310-337; PF13465(zf-H2C2_2) 340-365	Pfam-B_2881 6-256; Pfam-B_68933 386-429	-	+	PHOSPHORYLATION; UBIQUITINATION		2.3.1.1.7		PIONEER
SP8	SP8	SP8_HUMAN	SP8	HGNC:19196	490	+	PF13465(zf-H2C2_2) 372-399; PF13465(zf-H2C2_2) 402-425	Pfam-B_2881 1-71; Pfam-B_63022 73-141	+	+	PHOSPHORYLATION	zf-C2H2(PF00096) PHOSPHORYLATION	2.3.1.1.8		PIONEER
SPDEF	SPDEF	SPDEF_HUMAN	SPDEF; PDEF; PSE	HGNC:17257	335	+	PF00178(Ets) 248-334	Pfam-B_63521 1-85; PF02198(SAM_PNT) 131-213	+	+	PHOSPHORYLATION	Ets(PF00178) PHOSPHORYLATION	3.5.2.7.1	PB0077.1 Spdef_1	Settler
SPEN	SPEN	MINT_HUMAN	SPEN; KIAA0929; MINT; SHARP	HGNC:17575	3664	-		PF00076(RRM_1) 8-74; PF00076(RRM_1) 337-407; PF00076(RRM_1) 440-507; PF13893(RRM_5) 533-587; Pfam-B_10680 601-719; Pfam-B_108526 721-779; Pfam-B_108526 781-1189; Pfam-B_61293 1191-1589; Pfam-B_6821 1591-1839; Pfam-B_273839 1841-2239; Pfam-B_123865 2681-2789; Pfam-B_38519 2791-3489; PF07744(SPOC) 3509-3630	?	+	O-GlcNAc; ACETYLATION; PHOSPHORYLATION; MONO-METHYLATION; DI-METHYLATION; UBIQUITINATION	RRM_1(PF00076) PHOSPHORYLATION; RRM_5(PF13893) PHOSPHORYLATION; SPOC(PF07744) PHOSPHORYLATION
SPI1	SPI1	SPI1_HUMAN	SPI1	HGNC:11241	270	+	PF00178(Ets) 169-255		-	+	PHOSPHORYLATION		3.5.2.5.1	MA0080.1 SPI1	Pioneer
SPIB	SPIB	SPIB_HUMAN	SPIB	HGNC:11242	262	+	PF00178(Ets) 168-254		+	-			3.5.2.5.2	MF0001.1 ETS-class	Pioneer
SPIC	SPIC	SPIC_HUMAN	SPIC	HGNC:29549	248	+	PF00178(Ets) 110-196		-	-			3.5.2.5.3	MF0001.1 ETS-class	Pioneer
SPO11	SPO11	SPO11_HUMAN	SPO11	HGNC:11250	396	-		PF03533(SPO11_like) 2-44; PF04406(TP6A_N) 104-171	-	+	PHOSPHORYLATION
SPOCD1	SPOCD1	SPOC1_HUMAN	SPOCD1	HGNC:26338	1216	-		Pfam-B_84873 240-593; PF07500(TFIIS_M) 607-722; PF07744(SPOC) 867-970; Pfam-B_83066 1054-1129	-	+	PHOSPHORYLATION
SPZ1	SPZ1	SPZ1_HUMAN	SPZ1; TSP1	HGNC:30721	430	-		Pfam-B_70853 1-428	+	+	DI-METHYLATION; PHOSPHORYLATION	GED PHOSPHORYLATION
SR-A1	SCAF1	SFR19_HUMAN	SCAF1; SFRS19; SRA1; SR-A1	HGNC:30403	1312	-		Pfam-B_46773 1-1199	-	+	ACETYLATION; MONO-METHYLATION; PHOSPHORYLATION; UBIQUITINATION
SRCAP	SRCAP	SRCAP_HUMAN	SRCAP; KIAA0309	HGNC:16974	3230	+	PF07529(HSA) 125-196	Pfam-B_135441 1-109; Pfam-B_1051 261-569; PF00176(SNF2_N) 621-907; Pfam-B_19577 1011-1399; Pfam-B_19577 1401-1879; Pfam-B_35781 1881-2019; PF00271(Helicase_C) 2077-2156; Pfam-B_3565 2231-2329; Pfam-B_55071 2331-3229	?	+	ACETYLATION; O-GlcNAc; DI-METHYLATION; PHOSPHORYLATION; UBIQUITINATION	SNF2_N(PF00176) UBIQUITINATION; SNF2_N(PF00176) ACETYLATION
SREBF1	SREBF1	SRBP1_HUMAN	SREBF1; BHLHD1; SREBP1	HGNC:11289	1147	+	PF00010(HLH) 324-374		-	+	ACETYLATION; SUMOYLATION; PHOSPHORYLATION; UBIQUITINATION	HLH(PF00010) UBIQUITINATION; DUF1646 UBIQUITINATION; TM PHOSPHORYLATION; HLH(PF00010) PHOSPHORYLATION; HLH(PF00010) ACETYLATION; DUF904 PHOSPHORYLATION; DUF1646 PHOSPHORYLATION	1.2.6.3.1	MF0007.1 bHLH(zip)-class	Settler
SREBF2	SREBF2	SRBP2_HUMAN	SREBF2; BHLHD2; SREBP2	HGNC:11290	1141	+	PF00010(HLH) 331-381	Pfam-B_73505 52-81	+	+	ACETYLATION; SUMOYLATION; PHOSPHORYLATION; UBIQUITINATION	HLH(PF00010) UBIQUITINATION; HLH(PF00010) ACETYLATION	1.2.6.3.2	MF0007.1 bHLH(zip)-class	Settler
SRF	SRF	SRF_HUMAN	SRF	HGNC:11291	508	+	PF00319(SRF-TF) 149-199	Pfam-B_56997 1-139; Pfam-B_18374 348-506	?	+	O-GlcNAc; SUMOYLATION; PHOSPHORYLATION	SRF-TF(PF00319) PHOSPHORYLATION	5.1.2.0.1	PB0078.1 Srf_1	Negative Migrant
SRRM1	SRRM1	SRRM1_HUMAN	SRRM1; SRM160	HGNC:16638	904	-		PF01480(PWI) 45-118	?	+	ACETYLATION; PHOSPHORYLATION; UBIQUITINATION	PWI(PF01480) UBIQUITINATION
SRY	SRY	SRY_HUMAN	SRY; TDF	HGNC:11311	204	+	PF00505(HMG_box) 60-128		-	+	ACETYLATION; PHOSPHORYLATION	HMG_box(PF00505) PHOSPHORYLATION	4.1.1.1.1	MA0084.1 SRY	Negative Migrant
SS18L1	SS18L1	CREST_HUMAN	SS18L1; CREST; KIAA0693	HGNC:15592	396	-		PF05030(SSXT) 11-76	+	+	PHOSPHORYLATION
SSB	SSB	LA_HUMAN	SSB	HGNC:11316	408	-		PF05383(La) 17-75; PF00076(RRM_1) 113-181; PF08777(RRM_3) 231-334	-	+	ACETYLATION; SUMOYLATION; PHOSPHORYLATION; UBIQUITINATION	La(PF05383) PHOSPHORYLATION; RRM_1(PF00076) ACETYLATION; RRM_3(PF08777) UBIQUITINATION; RRM_3(PF08777) PHOSPHORYLATION; La(PF05383) SUMOYLATION; RRM_1(PF00076) PHOSPHORYLATION; RRM_1(PF00076) UBIQUITINATION; La(PF05383) UBIQUITINATION; RRM_3(PF08777) ACETYLATION
SSBP2	SSBP2	SSBP2_HUMAN	SSBP2; SSDP2	HGNC:15831	361	-		PF04503(SSDP) 83-343	-	+	PHOSPHORYLATION; UBIQUITINATION	SSDP(PF04503) PHOSPHORYLATION
SSBP3	SSBP3	SSBP3_HUMAN	SSBP3; SSDP; SSDP1	HGNC:15674	388	-		PF04503(SSDP) 81-370	+	+	DI-METHYLATION; PHOSPHORYLATION; UBIQUITINATION	SSDP(PF04503) PHOSPHORYLATION; SSDP(PF04503) DI-METHYLATION
SSBP4	SSBP4	SSBP4_HUMAN	SSBP4	HGNC:15676	385	-		PF04503(SSDP) 82-367	+	+	PHOSPHORYLATION
SSRP1	SSRP1	SSRP1_HUMAN	SSRP1; FACT80	HGNC:11327	709	+	PF00505(HMG_box) 547-615	PF03531(SSrecog) 74-285; PF08512(Rtt106) 338-428	-	+	ACETYLATION; MONO-METHYLATION; PHOSPHORYLATION; UBIQUITINATION	Rtt106(PF08512) ACETYLATION; HMG_box(PF00505) PHOSPHORYLATION; SSrecog(PF03531) UBIQUITINATION; SSrecog(PF03531) ACETYLATION; SSrecog(PF03531) PHOSPHORYLATION; HMG_box(PF00505) UBIQUITINATION; HMG_box(PF00505) ACETYLATION	4.1.5.0.2		NEGATIVE MIGRANT
SSX1	SSX1	SSX1_HUMAN	SSX1	HGNC:11335	188	-		PF09514(SSXRD) 155-188	+	+	ACETYLATION; PHOSPHORYLATION; UBIQUITINATION	KRAB(PF01352) PHOSPHORYLATION; SSXRD(PF09514) PHOSPHORYLATION; KRAB(PF01352) UBIQUITINATION; KRAB(PF01352) ACETYLATION
SSX2	SSX2	SSX2_HUMAN	SSX2; SSX2A; SSX2B	HGNC:11336	188	-		PF01352(KRAB) 24-62; PF09514(SSXRD) 155-188	-	+	PHOSPHORYLATION
SSX3	SSX3	SSX3_HUMAN	SSX3	HGNC:11337	188	-		PF09514(SSXRD) 155-188	+	+	ACETYLATION; MONO-METHYLATION; PHOSPHORYLATION; UBIQUITINATION	SSXRD(PF09514) PHOSPHORYLATION; SSXRD(PF09514) ACETYLATION
SSX4	SSX4	SSX4_HUMAN	SSX4; SSX4A; SSX4B	HGNC:11338	188	-		PF09514(SSXRD) 155-188	+	+	ACETYLATION; PHOSPHORYLATION	KRAB(PF01352) PHOSPHORYLATION; KRAB(PF01352) ACETYLATION
SSX5	SSX5	SSX5_HUMAN	SSX5	HGNC:11339	188	-		PF09514(SSXRD) 155-188	+	+	ACETYLATION; MONO-METHYLATION; PHOSPHORYLATION	KRAB(PF01352) PHOSPHORYLATION; KRAB(PF01352) ACETYLATION
ST18	ST18	ST18_HUMAN	ST18; KIAA0535; ZNF387	HGNC:18695	1047	+	PF01530(zf-C2HC) 365-395; PF01530(zf-C2HC) 409-439; PF01530(zf-C2HC) 721-751; PF01530(zf-C2HC) 765-795; PF01530(zf-C2HC) 813-843; PF01530(zf-C2HC) 866-896	Pfam-B_30487 29-330; PF08474(MYT1) 478-716	?	+	ACETYLATION; MONO-METHYLATION; PHOSPHORYLATION	MYT1(PF08474) PHOSPHORYLATION; DUF972 PHOSPHORYLATION; zf-C2HC(PF01530) PHOSPHORYLATION; CENP-H PHOSPHORYLATION; MYT1(PF08474) ACETYLATION; DUF1664 PHOSPHORYLATION; ADIP PHOSPHORYLATION; DUF1664 ACETYLATION; DUF342 ACETYLATION; DUF342 PHOSPHORYLATION; V_ATPase_I PHOSPHORYLATION	2.7.1.0.3		POSITIVE MIGRANT
STAT1	STAT1	STAT1_HUMAN	STAT1	HGNC:11362	750	+	PF02864(STAT_bind) 317-567	PF02865(STAT_int) 2-122; PF01017(STAT_alpha) 136-315; PF00017(SH2) 577-658; PF12162(STAT1_TAZ2bind) 715-739	+	+	ACETYLATION; PHOSPHORYLATION; MONO-METHYLATION; DI-METHYLATION; SUMOYLATION; UBIQUITINATION	STAT_int(PF02865) DI-METHYLATION; STAT_bind(PF02864) ACETYLATION; STAT_alpha(PF01017) ACETYLATION; STAT_bind(PF02864) PHOSPHORYLATION; STAT1_TAZ2bind(PF12162) PHOSPHORYLATION; SH2(PF00017) UBIQUITINATION; STAT_int(PF02865) MONO-METHYLATION; STAT_alpha(PF01017) UBIQUITINATION; STAT_int(PF02865) PHOSPHORYLATION; STAT_int(PF02865) UBIQUITINATION; STAT_alpha(PF01017) PHOSPHORYLATION; STAT_bind(PF0286…	6.2.1.0.1		POSITIVE MIGRANT
STAT2	STAT2	STAT2_HUMAN	STAT2	HGNC:11363	851	+	PF02864(STAT_bind) 316-566	PF02865(STAT_int) 2-125; PF01017(STAT_alpha) 139-314; PF00017(SH2) 576-648; PF12188(STAT2_C) 783-838	-	+	ACETYLATION; PHOSPHORYLATION; UBIQUITINATION	CorA ACETYLATION; STAT2_C(PF12188) PHOSPHORYLATION; STAT_bind(PF02864) ACETYLATION; STAT_alpha(PF01017) ACETYLATION; STAT_alpha(PF01017) PHOSPHORYLATION; SH2(PF00017) PHOSPHORYLATION; STAT_alpha(PF01017) UBIQUITINATION; STAT_bind(PF02864) UBIQUITINATION	6.2.1.0.2		POSITIVE MIGRANT
STAT3	STAT3	STAT3_HUMAN	STAT3; APRF	HGNC:11364	770	+	PF02864(STAT_bind) 321-574	PF02865(STAT_int) 2-122; PF01017(STAT_alpha) 138-319; PF00017(SH2) 584-674	+	+	ACETYLATION; PHOSPHORYLATION; UBIQUITINATION	Fib_alpha UBIQUITINATION; STAT_int(PF02865) ACETYLATION; STAT_bind(PF02864) PHOSPHORYLATION; STAT_alpha(PF01017) PHOSPHORYLATION; Syntaxin-6_N UBIQUITINATION; Fib_alpha PHOSPHORYLATION; SH2(PF00017) PHOSPHORYLATION; STAT_alpha(PF01017) UBIQUITINATION; SH2(PF00017) UBIQUITINATION; STAT_int(PF02865) PHOSPHORYLATION; STAT_int(PF02865) UBIQUITINATION; Syntaxin-6_N PHOSPHORYLATION; STAT_bind(PF02864) …	6.2.1.0.3		POSITIVE MIGRANT
STAT4	STAT4	STAT4_HUMAN	STAT4	HGNC:11365	748	+	PF02864(STAT_bind) 316-563	PF02865(STAT_int) 2-122; PF01017(STAT_alpha) 137-314; PF00017(SH2) 569-645	-	+	PHOSPHORYLATION; UBIQUITINATION	STAT_alpha(PF01017) PHOSPHORYLATION; STAT_bind(PF02864) PHOSPHORYLATION; STAT_bind(PF02864) UBIQUITINATION	6.2.1.0.4		POSITIVE MIGRANT
STAT5A	STAT5A	STA5A_HUMAN	STAT5A; STAT5	HGNC:11366	794	+	PF02864(STAT_bind) 332-583	PF02865(STAT_int) 2-126; PF01017(STAT_alpha) 138-330; PF00017(SH2) 593-670	?	+	ACETYLATION; O-GlcNAc; PHOSPHORYLATION; UBIQUITINATION	STAT_int(PF02865) ACETYLATION; STAT_bind(PF02864) ACETYLATION; STAT_bind(PF02864) PHOSPHORYLATION; STAT_alpha(PF01017) PHOSPHORYLATION; SH2(PF00017) PHOSPHORYLATION; STAT_alpha(PF01017) UBIQUITINATION; STAT_int(PF02865) PHOSPHORYLATION; STAT_int(PF02865) UBIQUITINATION; STAT_int(PF02865) O-GlcNAc; STAT_bind(PF02864) UBIQUITINATION	6.2.1.0.5		POSITIVE MIGRANT
STAT5B	STAT5B	STA5B_HUMAN	STAT5B	HGNC:11367	787	+	PF02864(STAT_bind) 332-583	PF02865(STAT_int) 2-126; PF01017(STAT_alpha) 138-330; PF00017(SH2) 593-670	?	+	ACETYLATION; PHOSPHORYLATION; UBIQUITINATION	STAT_int(PF02865) ACETYLATION; STAT_bind(PF02864) ACETYLATION; STAT_bind(PF02864) PHOSPHORYLATION; STAT_alpha(PF01017) PHOSPHORYLATION; SH2(PF00017) PHOSPHORYLATION; STAT_alpha(PF01017) UBIQUITINATION; STAT_int(PF02865) PHOSPHORYLATION; STAT_bind(PF02864) UBIQUITINATION	6.2.1.0.6		POSITIVE MIGRANT
STAT6	STAT6	STAT6_HUMAN	STAT6	HGNC:11368	847	+	PF02864(STAT_bind) 273-527	PF02865(STAT_int) 2-116; PF01017(STAT_alpha) 124-271; PF00017(SH2) 537-616; Pfam-B_90499 711-846	+	+	PHOSPHORYLATION; UBIQUITINATION	STAT_int(PF02865) PHOSPHORYLATION; SH2(PF00017) UBIQUITINATION; STAT_bind(PF02864) PHOSPHORYLATION	6.2.1.0.7		POSITIVE MIGRANT
SUB1	SUB1	TCP4_HUMAN	SUB1; PC4; RPO2TC1	HGNC:19985	127	-		PF02229(PC4) 36-124	-	+	ACETYLATION; PHOSPHORYLATION; UBIQUITINATION	PC4(PF02229) ACETYLATION; PC4(PF02229) PHOSPHORYLATION; PC4(PF02229) UBIQUITINATION
SUFU	SUFU	SUFU_HUMAN	SUFU; UNQ650; PRO1280	HGNC:16466	484	-		PF05076(SUFU) 63-242; PF12470(SUFU_C) 252-473	+	+	ACETYLATION; PHOSPHORYLATION; UBIQUITINATION	SUFU_C(PF12470) PHOSPHORYLATION; SUFU_C(PF12470) ACETYLATION; SUFU_C(PF12470) UBIQUITINATION
SUHW1	ZNF280A	Z280A_HUMAN	ZNF280A; SUHW1; ZNF280; ZNF636	HGNC:18597	542	-		PF13836(DUF4195) 47-219	-	-			2.3.3.4.1		POSITIVE MIGRANT
SUHW2	ZNF280B	Z280B_HUMAN	ZNF280B; SUHW2; ZNF279; ZNF632	HGNC:23022	543	+	PF13465(zf-H2C2_2) 387-413	PF13836(DUF4195) 45-227	-	-			2.3.3.4.2		PIONEER
SUPT16H	SUPT16H	SP16H_HUMAN	SUPT16H; FACT140; FACTP140	HGNC:11465	1047	-		PF00557(Peptidase_M24) 181-411; PF08644(SPT16) 529-689; PF08512(Rtt106) 806-896	?	+	ACETYLATION; MONO-METHYLATION; PHOSPHORYLATION; UBIQUITINATION	Peptidase_M24(PF00557) ACETYLATION; Peptidase_M24(PF00557) PHOSPHORYLATION; Peptidase_M24(PF00557) UBIQUITINATION
SUPT3H	SUPT3H	SUPT3_HUMAN	SUPT3H; SPT3	HGNC:11466	399	+	PF02269(TFIID-18kDa) 106-198		-	+	PHOSPHORYLATION
SUPT4H1	SUPT4H1	SPT4H_HUMAN	SUPT4H1; SPT4H; SUPT4H	HGNC:11467	117	-		PF06093(Spt4) 13-90	+	+	PHOSPHORYLATION; UBIQUITINATION	Spt4(PF06093) PHOSPHORYLATION; Spt4(PF06093) UBIQUITINATION
SUPT5H	SUPT5H	SPT5H_HUMAN	SUPT5H; SPT5; SPT5H	HGNC:11469	1087	-		PF11942(Spt5_N) 75-172; PF03439(Spt5-NGN) 178-264; PF00467(KOW) 474-503; PF00467(KOW) 706-737; PF12815(CTD) 754-878	+	+	O-GlcNAc; ACETYLATION; PHOSPHORYLATION; MONO-METHYLATION; DI-METHYLATION; UBIQUITINATION	DUF3912 UBIQUITINATION; KOW(PF00467) PHOSPHORYLATION; Spt5-NGN(PF03439) UBIQUITINATION; Spt5_N(PF11942) UBIQUITINATION; CTD(PF12815) PHOSPHORYLATION; KOW(PF00467) UBIQUITINATION; Spt5-NGN(PF03439) PHOSPHORYLATION; Spt5_N(PF11942) PHOSPHORYLATION
SUPT6H	SUPT6H	SPT6H_HUMAN	SUPT6H; KIAA0162; SPT6H	HGNC:11470	1726	-		Pfam-B_81599 37-67; PF00575(S1) 1226-1282; PF00017(SH2) 1334-1415	?	+	ACETYLATION; PHOSPHORYLATION; UBIQUITINATION	S1(PF00575) UBIQUITINATION; SH2(PF00017) UBIQUITINATION; HHH_3 UBIQUITINATION; Tex_N PHOSPHORYLATION; Tex_N UBIQUITINATION; Tex_N ACETYLATION
SUPT7L	SUPT7L	ST65G_HUMAN	SUPT7L; KIAA0764	HGNC:30632	414	-		PF07524(Bromo_TP) 151-230; Pfam-B_31788 291-413	-	+	PHOSPHORYLATION
SURB7	MED21	MED21_HUMAN	MED21; SRB7; SURB7	HGNC:11473	144	-		PF11221(Med21) 1-128	+	+	PHOSPHORYLATION; UBIQUITINATION	Med21(PF11221) PHOSPHORYLATION; TelA UBIQUITINATION; TelA PHOSPHORYLATION; DUF2730 PHOSPHORYLATION
SUV39H2	SUV39H2	SUV92_HUMAN	SUV39H2; KMT1B	HGNC:17287	410	-		PF00385(Chromo) 47-96; PF05033(Pre-SET) 144-242; PF00856(SET) 262-373	-	+	PHOSPHORYLATION
SUZ12	SUZ12	SUZ12_HUMAN	SUZ12; CHET9; JJAZ1; KIAA0160	HGNC:17101	739	-		PF09733(VEFS-Box) 544-681	+	+	ACETYLATION; MONO-METHYLATION; SUMOYLATION; PHOSPHORYLATION; UBIQUITINATION	VEFS-Box(PF09733) PHOSPHORYLATION
T	T	BRAC_HUMAN	T	HGNC:11515	435	+	PF00907(T-box) 43-220		?	+	PHOSPHORYLATION		6.5.1.0.1		SETTLER
TADA2L	TADA2A	TAD2A_HUMAN	TADA2A; TADA2L; KL04P	HGNC:11531	443	+	PF00249(Myb_DNA-binding) 72-118; PF04433(SWIRM) 362-442		-	+	PHOSPHORYLATION		3.5.1.6.1		POSITIVE MIGRANT
TADA3L	TADA3	TADA3_HUMAN	TADA3; ADA3; TADA3L	HGNC:19422	432	-		PF10198(Ada3) 308-432	-	+	ACETYLATION; MONO-METHYLATION; PHOSPHORYLATION; UBIQUITINATION	Ada3(PF10198) ACETYLATION; Ada3(PF10198) MONO-METHYLATION
TAF1	TAF1	TAF1_HUMAN	TAF1; BA2R; CCG1; CCGS; TAF2A	HGNC:11535	1872	-		PF09247(TBP-binding) 22-87; PF12157(DUF3591) 565-1028; Pfam-B_23085 1219-1253; PF00439(Bromodomain) 1389-1472; PF00439(Bromodomain) 1509-1595	?	+	ACETYLATION; PHOSPHORYLATION; UBIQUITINATION	Bromodomain(PF00439) PHOSPHORYLATION; DUF3591(PF12157) PHOSPHORYLATION; DUF3591(PF12157) UBIQUITINATION; DUF3591(PF12157) ACETYLATION	4.1.3.0.5		NEGATIVE MIGRANT
TAF10	TAF10	TAF10_HUMAN	TAF10; TAF2A; TAF2H; TAFII30	HGNC:11543	218	-		PF03540(TFIID_30kDa) 128-178	?	+	ACETYLATION; PHOSPHORYLATION; METHYLATION		4.1.3.0.5		NEGATIVE MIGRANT
TAF11	TAF11	TAF11_HUMAN	TAF11; TAF2I; PRO2134	HGNC:11544	211	+	PF04719(TAFII28) 106-194		+	+	ACETYLATION; PHOSPHORYLATION
TAF12	TAF12	TAF12_HUMAN	TAF12; TAF2J; TAFII20	HGNC:11545	161	+	PF03847(TFIID_20kDa) 59-126		-	+	SUMOYLATION; PHOSPHORYLATION	TFIID_20kDa(PF03847) PHOSPHORYLATION
TAF13	TAF13	TAF13_HUMAN	TAF13; TAF2K; TAFII18	HGNC:11546	124	+	PF02269(TFIID-18kDa) 30-119		?	+	PHOSPHORYLATION; UBIQUITINATION	TFIID-18kDa(PF02269) PHOSPHORYLATION; GTP_EFTU_D2(PF03144) UBIQUITINATION; TFIID-18kDa(PF02269) UBIQUITINATION
TAF15	TAF15	RBP56_HUMAN	TAF15; RBP56; TAF2N	HGNC:11547	592	-		Pfam-B_95402 1-209; PF00076(RRM_1) 236-314; PF00641(zf-RanBP) 354-385; Pfam-B_134257 391-591	-	+	ACETYLATION; MONO-METHYLATION; DI-METHYLATION; PHOSPHORYLATION; UBIQUITINATION	zf-RanBP(PF00641) PHOSPHORYLATION; RRM_1(PF00076) DI-METHYLATION; zf-RanBP(PF00641) ACETYLATION; RRM_1(PF00076) PHOSPHORYLATION; RRM_1(PF00076) UBIQUITINATION; RRM_1(PF00076) ACETYLATION
TAF1A	TAF1A	TAF1A_HUMAN	TAF1A	HGNC:11532	450	-		Pfam-B_17710 19-446	-	+	ACETYLATION; PHOSPHORYLATION; UBIQUITINATION
TAF1B	TAF1B	TAF1B_HUMAN	TAF1B	HGNC:11533	588	-		PF11781(RRN7) 3-39	-	+	ACETYLATION; PHOSPHORYLATION; UBIQUITINATION
TAF1C	TAF1C	TAF1C_HUMAN	TAF1C	HGNC:11534	869	-		Pfam-B_10136 1-867	-	+	PHOSPHORYLATION; UBIQUITINATION
TAF1L	TAF1L	TAF1L_HUMAN	TAF1L	HGNC:18056	1826	-		PF09247(TBP-binding) 21-86; PF12157(DUF3591) 584-1047; Pfam-B_23085 1235-1272; Pfam-B_75511 1274-1322; PF00439(Bromodomain) 1408-1491; PF00439(Bromodomain) 1528-1614	?	+	ACETYLATION; PHOSPHORYLATION; UBIQUITINATION	Bromodomain(PF00439) PHOSPHORYLATION; DUF3591(PF12157) UBIQUITINATION; DUF3591(PF12157) ACETYLATION
TAF4	TAF4	TAF4_HUMAN	TAF4; TAF2C; TAF2C1; TAF4A; TAFII130; TAFII135	HGNC:11537	1085	-		PF07531(TAFH) 590-688; PF05236(TAF4) 834-1084	?	+	O-GlcNAc; DI-METHYLATION; PHOSPHORYLATION	TAF4(PF05236) PHOSPHORYLATION
TAF4B	TAF4B	TAF4B_HUMAN	TAF4B; TAF2C2; TAFII105	HGNC:11538	862	-		Pfam-B_73663 1-56; PF07531(TAFH) 256-353; PF05236(TAF4) 616-861	?	+	O-GlcNAc; PHOSPHORYLATION
TAF5	TAF5	TAF5_HUMAN	TAF5; TAF2D	HGNC:11539	800	-		Pfam-B_47993 1-184; PF04494(TFIID_90kDa) 199-338; PF00400(WD40) 461-498; PF00400(WD40) 533-571; PF00400(WD40) 575-613; PF00400(WD40) 617-655; PF00400(WD40) 659-697; PF00400(WD40) 701-739	?	+	SUMOYLATION; PHOSPHORYLATION	WD40(PF00400) PHOSPHORYLATION
TAF5L	TAF5L	TAF5L_HUMAN	TAF5L; PAF65B	HGNC:17304	589	-		PF04494(TFIID_90kDa) 55-196; PF00400(WD40) 259-296; PF00400(WD40) 332-370; PF00400(WD40) 375-412; PF00400(WD40) 416-454; PF00400(WD40) 458-496; PF00400(WD40) 500-538	+	+	ACETYLATION; PHOSPHORYLATION; UBIQUITINATION	WD40(PF00400) PHOSPHORYLATION; WD40(PF00400) UBIQUITINATION; WD40(PF00400) ACETYLATION
TAF6	TAF6	TAF6_HUMAN	TAF6; TAF2E; TAFII70	HGNC:11540	677	-		PF02969(TAF) 11-76; PF07571(DUF1546) 308-399	?	+	ACETYLATION; MONO-METHYLATION; DI-METHYLATION; PHOSPHORYLATION; UBIQUITINATION	DUF1546(PF07571) UBIQUITINATION; DUF1546(PF07571) PHOSPHORYLATION
TAF6L	TAF6L	TAF6L_HUMAN	TAF6L; PAF65A	HGNC:17305	622	-		PF02969(TAF) 9-73; PF07571(DUF1546) 242-333; Pfam-B_60503 388-620	-	+	MONO-METHYLATION; DI-METHYLATION; PHOSPHORYLATION; UBIQUITINATION	TAF(PF02969) PHOSPHORYLATION; DUF1546(PF07571) PHOSPHORYLATION
TAF7	TAF7	TAF7_HUMAN	TAF7; TAF2F; TAFII55	HGNC:11541	349	-		PF04658(TAFII55_N) 12-178; Pfam-B_57643 278-314	+	+	UBIQUITINATION; PHOSPHORYLATION; METHYLATION	TAFII55_N(PF04658) UBIQUITINATION; TAFII55_N(PF04658) PHOSPHORYLATION
TAF9	TAF9	TAF9_HUMAN	TAF9; TAF2G; TAFII31	HGNC:11542	264	-		PF02291(TFIID-31kDa) 2-130	-	+	ACETYLATION; MONO-METHYLATION; PHOSPHORYLATION; UBIQUITINATION	AAA_18 PHOSPHORYLATION; TFIID-31kDa(PF02291) PHOSPHORYLATION; TFIID-31kDa(PF02291) ACETYLATION; TFIID-31kDa(PF02291) UBIQUITINATION; TFIID-31kDa(PF02291) MONO-METHYLATION
TAF9B	TAF9B	TAF9B_HUMAN	TAF9B; TAF9L	HGNC:17306	251	-		PF02291(TFIID-31kDa) 2-130	+	+	MONO-METHYLATION; PHOSPHORYLATION	TFIID-31kDa(PF02291) PHOSPHORYLATION; TFIID-31kDa(PF02291) MONO-METHYLATION
TAL1	TAL1	TAL1_HUMAN	TAL1; BHLHA17; SCL; TCL5	HGNC:11556	331	+	PF00010(HLH) 188-240		?	+	ACETYLATION; PHOSPHORYLATION	HLH(PF00010) ACETYLATION; HLH(PF00010) PHOSPHORYLATION	1.2.3.1.1		SETTLER
TAL2	TAL2	TAL2_HUMAN	TAL2; BHLHA19	HGNC:11557	108	+	PF00010(HLH) 3-55		+	+	ACETYLATION; PHOSPHORYLATION	HLH(PF00010) ACETYLATION; HLH(PF00010) PHOSPHORYLATION	1.2.3.1.2		SETTLER
TARBP1	TARBP1	TARB1_HUMAN	TARBP1; TRM3; TRP185	HGNC:11568	1621	-		Pfam-B_89141 1-247; PF00588(SpoU_methylase) 1463-1606	?	+	ACETYLATION; PHOSPHORYLATION; UBIQUITINATION	SpoU_methylase(PF00588) PHOSPHORYLATION
TARBP2	TARBP2	TRBP2_HUMAN	TARBP2; TRBP	HGNC:11569	366	-		PF00035(dsrm) 31-95; PF00035(dsrm) 160-224	+	+	PHOSPHORYLATION	dsrm(PF00035) PHOSPHORYLATION
TARDBP	TARDBP	TADBP_HUMAN	TARDBP; TDP43	HGNC:11571	414	-		PF00076(RRM_1) 106-174; PF00076(RRM_1) 193-244	-	+	ACETYLATION; MONO-METHYLATION; PHOSPHORYLATION; UBIQUITINATION	RRM_1(PF00076) PHOSPHORYLATION; RRM_1(PF00076) UBIQUITINATION; RRM_1(PF00076) ACETYLATION
TAX1BP3	TAX1BP3	TX1B3_HUMAN	TAX1BP3; TIP1	HGNC:30684	124	-		PF00595(PDZ) 17-110	+	+	PHOSPHORYLATION	PDZ(PF00595) PHOSPHORYLATION
TBC1D22A	TBC1D22A	TB22A_HUMAN	TBC1D22A; C22orf4	HGNC:1309	517	-		Pfam-B_9277 1-109; PF00566(RabGAP-TBC) 225-469	-	+	PHOSPHORYLATION	RabGAP-TBC(PF00566) PHOSPHORYLATION
TBC1D2B	TBC1D2B	TBD2B_HUMAN	TBC1D2B; KIAA1055	HGNC:29183	963	-		Pfam-B_8999 149-588; PF00566(RabGAP-TBC) 665-876	?	+	ACETYLATION; DI-METHYLATION; PHOSPHORYLATION; UBIQUITINATION	RabGAP-TBC(PF00566) UBIQUITINATION
TBL1X	TBL1X	TBL1X_HUMAN	TBL1X; TBL1	HGNC:11585	577	-		PF08513(LisH) 57-83; PF00400(WD40) 222-260; PF00400(WD40) 287-316; PF00400(WD40) 319-357; PF00400(WD40) 361-397; PF00400(WD40) 402-440; PF00400(WD40) 444-491; PF00400(WD40) 495-533	+	+	SUMOYLATION; PHOSPHORYLATION; UBIQUITINATION	WD40(PF00400) PHOSPHORYLATION; WD40(PF00400) UBIQUITINATION
TBP	TBP	TBP_HUMAN	TBP; GTF2D1; TF2D; TFIID	HGNC:11588	339	+	PF00352(TBP) 161-245; PF00352(TBP) 250-336	Pfam-B_8088 1-49; Pfam-B_11443 51-129	?	+	PHOSPHORYLATION; UBIQUITINATION	TBP(PF00352) PHOSPHORYLATION; TBP(PF00352) UBIQUITINATION	8.1.1.0.1	PB0184.1 Tbp_2	Positive Migrant
TBPL1	TBPL1	TBPL1_HUMAN	TBPL1; TLF; TLP; TLP21; TRF2; TRP	HGNC:11589	186	+	PF00352(TBP) 8-92; PF00352(TBP) 97-182		-	+	PHOSPHORYLATION	TBP(PF00352) PHOSPHORYLATION; DUF3378 PHOSPHORYLATION	8.1.1.0.2		POSITIVE MIGRANT
TBR1	TBR1	TBR1_HUMAN	TBR1	HGNC:11590	682	+	PF00907(T-box) 205-394	Pfam-B_32949 1-179	?	+	PHOSPHORYLATION; UBIQUITINATION		6.5.2.0.1		SETTLER
TBX1	TBX1	TBX1_HUMAN	TBX1	HGNC:11592	398	+	PF00907(T-box) 111-298		?	+	PHOSPHORYLATION	T-box(PF00907) PHOSPHORYLATION	6.5.3.0.1		SETTLER
TBX10	TBX10	TBX10_HUMAN	TBX10; TBX7	HGNC:11593	385	+	PF00907(T-box) 66-253	Pfam-B_50111 310-381	?	+	PHOSPHORYLATION	T-box(PF00907) PHOSPHORYLATION	6.5.3.0.2		SETTLER
TBX15	TBX15	TBX15_HUMAN	TBX15; TBX14	HGNC:11594	602	+	PF00907(T-box) 114-305		-	+	PHOSPHORYLATION	T-box(PF00907) PHOSPHORYLATION	6.5.3.0.3		SETTLER
TBX18	TBX18	TBX18_HUMAN	TBX18	HGNC:11595	607	+	PF00907(T-box) 140-331	Pfam-B_37804 1-98	?	+	PHOSPHORYLATION	T-box(PF00907) PHOSPHORYLATION	6.5.3.0.4		SETTLER
TBX19	TBX19	TBX19_HUMAN	TBX19; TPIT	HGNC:11596	448	+	PF00907(T-box) 42-219	Pfam-B_17832 241-447	?	+	ACETYLATION; PHOSPHORYLATION; UBIQUITINATION	T-box(PF00907) PHOSPHORYLATION; T-box(PF00907) UBIQUITINATION; T-box(PF00907) ACETYLATION	6.5.1.0.2		SETTLER
TBX2	TBX2	TBX2_HUMAN	TBX2	HGNC:11597	712	+	PF00907(T-box) 106-288	Pfam-B_37981 1-79; PF12598(TBX) 305-445	+	+	PHOSPHORYLATION; UBIQUITINATION	T-box(PF00907) PHOSPHORYLATION; TBX(PF12598) PHOSPHORYLATION	6.5.4.0.1		POSITIVE MIGRANT
TBX20	TBX20	TBX20_HUMAN	TBX20	HGNC:11598	447	+	PF00907(T-box) 101-289	Pfam-B_29235 1-73; Pfam-B_36310 325-445	+	+	PHOSPHORYLATION	T-box(PF00907) PHOSPHORYLATION	6.5.3.0.5		POSITIVE MIGRANT
TBX21	TBX21	TBX21_HUMAN	TBX21; TBET; TBLYM	HGNC:11599	535	+	PF00907(T-box) 138-327		+	+	PHOSPHORYLATION	T-box(PF00907) PHOSPHORYLATION	6.5.2.0.3		POSITIVE MIGRANT
TBX22	TBX22	TBX22_HUMAN	TBX22; TBOX22	HGNC:11600	520	+	PF00907(T-box) 93-284		-	+	SUMOYLATION; PHOSPHORYLATION	T-box(PF00907) PHOSPHORYLATION; T-box(PF00907) SUMOYLATION	6.5.3.0.6		SETTLER
TBX3	TBX3	TBX3_HUMAN	TBX3	HGNC:11602	743	+	PF00907(T-box) 104-306	PF12598(TBX) 323-413	-	+	PHOSPHORYLATION; UBIQUITINATION	T-box(PF00907) PHOSPHORYLATION	6.5.4.0.2		SETTLER
TBX4	TBX4	TBX4_HUMAN	TBX4	HGNC:11603	545	+	PF00907(T-box) 68-252	Pfam-B_892 298-543	?	+	PHOSPHORYLATION	T-box(PF00907) PHOSPHORYLATION	6.5.4.0.3		SETTLER
TBX5	TBX5	TBX5_HUMAN	TBX5	HGNC:11604	518	+	PF00907(T-box) 55-239	Pfam-B_37740 483-516	-	+	PHOSPHORYLATION	T-box(PF00907) PHOSPHORYLATION	6.5.4.0.4		SETTLER
TBX6	TBX6	TBX6_HUMAN	TBX6	HGNC:11605	436	+	PF00907(T-box) 92-274	Pfam-B_94280 391-434	-	-			6.5.5.0.1		SETTLER
TCEA1	TCEA1	TCEA1_HUMAN	TCEA1; GTF2S; TFIIS	HGNC:11612	301	-		PF08711(Med26) 26-78; PF07500(TFIIS_M) 136-250; PF01096(TFIIS_C) 261-299	?	+	ACETYLATION; PHOSPHORYLATION; UBIQUITINATION	TFIIS_C(PF01096) UBIQUITINATION; TFIIS_M(PF07500) PHOSPHORYLATION; Med26(PF08711) PHOSPHORYLATION
TCEA2	TCEA2	TCEA2_HUMAN	TCEA2	HGNC:11614	299	-		PF08711(Med26) 29-81; PF07500(TFIIS_M) 134-248; PF01096(TFIIS_C) 259-297	-	+	ACETYLATION; PHOSPHORYLATION; UBIQUITINATION	Med26(PF08711) ACETYLATION; Med26(PF08711) UBIQUITINATION; Med26(PF08711) PHOSPHORYLATION
TCEA3	TCEA3	TCEA3_HUMAN	TCEA3; TFIISH	HGNC:11615	348	-		PF08711(Med26) 28-80; PF07500(TFIIS_M) 183-297; PF01096(TFIIS_C) 308-346	-	+	PHOSPHORYLATION; UBIQUITINATION	Auxin_repressed PHOSPHORYLATION; TFIIS_M(PF07500) PHOSPHORYLATION; Auxin_repressed UBIQUITINATION
TCEAL1	TCEAL1	TCAL1_HUMAN	TCEAL1; SIIR	HGNC:11616	157	-		PF04538(BEX) 1-156	+	+	PHOSPHORYLATION	Myticin-prepro PHOSPHORYLATION; BEX(PF04538) PHOSPHORYLATION
TCEB1	TCEB1	ELOC_HUMAN	TCEB1	HGNC:11617	112	-		PF03931(Skp1_POZ) 17-81	+	+	ACETYLATION; PHOSPHORYLATION; UBIQUITINATION	Skp1_POZ(PF03931) ACETYLATION; Skp1_POZ(PF03931) PHOSPHORYLATION; Skp1_POZ(PF03931) UBIQUITINATION
TCEB2	TCEB2	ELOB_HUMAN	TCEB2	HGNC:11619	118	-		PF00240(ubiquitin) 7-67	+	+	ACETYLATION; PHOSPHORYLATION; UBIQUITINATION	ubiquitin(PF00240) ACETYLATION; ubiquitin(PF00240) PHOSPHORYLATION; ubiquitin(PF00240) UBIQUITINATION
TCEB3	TCEB3	ELOA1_HUMAN	TCEB3; MSTP059	HGNC:11620	798	-		PF08711(Med26) 54-103; PF06881(Elongin_A) 592-695; Pfam-B_250353 724-780	-	+	MONO-METHYLATION; PHOSPHORYLATION	Med26(PF08711) PHOSPHORYLATION
TCEB3B	TCEB3B	ELOA2_HUMAN	TCEB3B; TCEB3L	HGNC:30771	753	-		PF08711(Med26) 29-78; PF06881(Elongin_A) 544-647	-	+	ACETYLATION; DI-METHYLATION; PHOSPHORYLATION
TCEB3C	TCEB3C	ELOA3_HUMAN	TCEB3C; TCEB3L2	HGNC:24617	546	-		PF08711(Med26) 29-78; PF06881(Elongin_A) 352-455	?	+	ACETYLATION; DI-METHYLATION; PHOSPHORYLATION	Elongin_A(PF06881) PHOSPHORYLATION
TCERG1	TCERG1	TCRG1_HUMAN	TCERG1; CA150; TAF2S	HGNC:15630	1098	-		Pfam-B_11072 43-109; PF00397(WW) 133-162; PF00397(WW) 432-460; PF01846(FF) 661-709; PF01846(FF) 727-776; PF01846(FF) 794-843; PF01846(FF) 898-949; PF01846(FF) 956-1007; PF01846(FF) 1014-1074	?	+	ACETYLATION; PHOSPHORYLATION; MONO-METHYLATION; DI-METHYLATION; SUMOYLATION; UBIQUITINATION	WW(PF00397) PHOSPHORYLATION; FF(PF01846) PHOSPHORYLATION; FF(PF01846) ACETYLATION; FF(PF01846) MONO-METHYLATION; FF(PF01846) UBIQUITINATION
TCF1	HNF1A	HNF1A_HUMAN	HNF1A; TCF1	HGNC:11621	631	+	PF04814(HNF-1_N) 1-176; PF00046(Homeobox) 200-275	PF04812(HNF-1B_C) 282-541; PF04813(HNF-1A_C) 542-630	?	+	PHOSPHORYLATION	HNF-1_N(PF04814) PHOSPHORYLATION	3.1.10.7.1	MA0046.1 HNF1A	Negative Migrant
TCF12	TCF12	HTF4_HUMAN	TCF12; BHLHB20; HEB; HTF4	HGNC:11623	682	+	PF00010(HLH) 578-631		+	+	PHOSPHORYLATION; UBIQUITINATION	HLH(PF00010) UBIQUITINATION; HLH(PF00010) PHOSPHORYLATION	1.2.1.0.3		SETTLER
TCF15	TCF15	TCF15_HUMAN	TCF15; BHLHA40; BHLHEC2	HGNC:11627	199	+	PF00010(HLH) 73-125		?	+	ACETYLATION		1.2.3.2.5		SETTLER
TCF19	TCF19	TCF19_HUMAN	TCF19; SC1	HGNC:11629	345	-		PF00498(FHA) 31-105; PF00628(PHD) 295-342	+	+	MONO-METHYLATION; PHOSPHORYLATION	FHA(PF00498) PHOSPHORYLATION
TCF2	HNF1B	HNF1B_HUMAN	HNF1B; TCF2	HGNC:11630	557	+	PF04814(HNF-1_N) 1-182; PF00046(Homeobox) 232-307	PF04812(HNF-1B_C) 314-551	+	+	PHOSPHORYLATION	HNF-1B_C(PF04812) PHOSPHORYLATION; HNF-1_N(PF04814) PHOSPHORYLATION; Homeobox(PF00046) PHOSPHORYLATION	3.1.10.7.2	MA0153.1 HNF1B	Negative Migrant
TCF20	TCF20	TCF20_HUMAN	TCF20; KIAA0292; SPBP	HGNC:11631	1960	-		Pfam-B_45018 1-319; Pfam-B_13238 321-488; Pfam-B_41932 490-1239; Pfam-B_39273 1241-1379; Pfam-B_47864 1530-1560; Pfam-B_16101 1587-1840; PF13771(zf-HC5HC2H) 1855-1933	?	+	ACETYLATION; MONO-METHYLATION; PHOSPHORYLATION; UBIQUITINATION
TCF21	TCF21	TCF21_HUMAN	TCF21; BHLHA23; POD1	HGNC:11632	179	+	PF00010(HLH) 80-132		+	+	PHOSPHORYLATION		1.2.3.3.5		SETTLER
TCF3	TCF3	TFE2_HUMAN	TCF3; BHLHB21; E2A; ITF1	HGNC:11633	654	+	PF00010(HLH) 550-603		?	+	ACETYLATION; PHOSPHORYLATION; UBIQUITINATION	HLH(PF00010) UBIQUITINATION; RR_TM4-6 UBIQUITINATION; HMG_box(PF00505) PHOSPHORYLATION; DUF4349 UBIQUITINATION; HLH(PF00010) PHOSPHORYLATION; HMG_box(PF00505) UBIQUITINATION; HMG_box(PF00505) ACETYLATION	1.2.1.0.1	PB0082.1 Tcf3_1	Negative Migrant
TCF4	TCF4	ITF2_HUMAN	TCF4; BHLHB19; ITF2; SEF2	HGNC:11634	667	+	PF00010(HLH) 565-618		+	+	PHOSPHORYLATION; UBIQUITINATION	HLH(PF00010) UBIQUITINATION	1.2.1.0.2		SETTLER
TCF7	TCF7	TCF7_HUMAN	TCF7	HGNC:11639	384	+	PF00505(HMG_box) 269-337	PF08347(CTNNB1_binding) 1-212	+	+	PHOSPHORYLATION; UBIQUITINATION	HMG_box(PF00505) PHOSPHORYLATION; CTNNB1_binding(PF08347) PHOSPHORYLATION; CTNNB1_binding(PF08347) UBIQUITINATION; MAT_Alpha1 UBIQUITINATION; HMG_box(PF00505) UBIQUITINATION	4.1.3.0.1	PB0187.1 Tcf7_2	Negative Migrant
TCF7L1	TCF7L1	TF7L1_HUMAN	TCF7L1	HGNC:11640	588	+	PF00505(HMG_box) 346-414	PF08347(CTNNB1_binding) 1-250	-	+	ACETYLATION; PHOSPHORYLATION; UBIQUITINATION	HMG_box(PF00505) ACETYLATION; HMG_box(PF00505) PHOSPHORYLATION; HMG_box(PF00505) UBIQUITINATION	4.1.3.0.2		NEGATIVE MIGRANT
TCF7L2	TCF7L2	TF7L2_HUMAN	TCF7L2	HGNC:11641	619	+	PF00505(HMG_box) 350-418	PF08347(CTNNB1_binding) 1-259	-	+	ACETYLATION; MONO-METHYLATION; PHOSPHORYLATION; UBIQUITINATION	CTNNB1_binding(PF08347) MONO-METHYLATION; HMG_box(PF00505) PHOSPHORYLATION; CTNNB1_binding(PF08347) PHOSPHORYLATION; CTNNB1_binding(PF08347) UBIQUITINATION; HMG_box(PF00505) UBIQUITINATION; HMG_box(PF00505) ACETYLATION	4.1.3.0.3		NEGATIVE MIGRANT
TCF8	ZEB1	ZEB1_HUMAN	ZEB1; AREB6; TCF8	HGNC:11642	1124	+	PF13894(zf-C2H2_4) 200-223; PF13465(zf-H2C2_2) 254-279; PF00046(Homeobox) 586-634; PF13465(zf-H2C2_2) 918-943; PF13465(zf-H2C2_2) 946-971	Pfam-B_7733 1-142; Pfam-B_340 341-584; Pfam-B_52355 1020-1122	-	+	PHOSPHORYLATION; UBIQUITINATION	zf-C2H2(PF00096) PHOSPHORYLATION	3.1.8.3.1	MA0103.1 ZEB1	Negative Migrant
TCFL5	TCFL5	TCFL5_HUMAN	TCFL5; CHA; E2BP1	HGNC:11646	500	+	PF00010(HLH) 401-451		-	+	PHOSPHORYLATION		1.2.5.5.3		SETTLER
TCOF1	TCOF1	TCOF_HUMAN	TCOF1	HGNC:11654	1488	-		PF03546(Treacle) 249-324; PF03546(Treacle) 316-405; PF03546(Treacle) 387-454; PF03546(Treacle) 452-537; PF03546(Treacle) 534-905; PF03546(Treacle) 902-960	-	+	ACETYLATION; SUMOYLATION; PHOSPHORYLATION; UBIQUITINATION	Treacle(PF03546) PHOSPHORYLATION; Treacle(PF03546) ACETYLATION; Gal-3-0_sulfotr ACETYLATION; Treacle(PF03546) SUMOYLATION
TEAD1	TEAD1	TEAD1_HUMAN	TEAD1; TCF13; TEF1	HGNC:11714	426	+	PF01285(TEA) 4-418		-	+	ACETYLATION; DI-METHYLATION; PHOSPHORYLATION; UBIQUITINATION	TEA(PF01285) ACETYLATION; TEA(PF01285) UBIQUITINATION; TEA(PF01285) DI-METHYLATION; TEA(PF01285) PHOSPHORYLATION	3.6.1.0.1	MA0090.1 TEAD1	Positive Migrant
TEAD2	TEAD2	TEAD2_HUMAN	TEAD2; TEF4	HGNC:11715	447	+	PF01285(TEA) 11-439		-	+	PHOSPHORYLATION; UBIQUITINATION	TEA(PF01285) UBIQUITINATION; TEA(PF01285) PHOSPHORYLATION	3.6.1.0.3		POSITIVE MIGRANT
TEAD3	TEAD3	TEAD3_HUMAN	TEAD3; TEAD5; TEF5	HGNC:11716	435	+	PF01285(TEA) 3-427		+	+	ACETYLATION; PHOSPHORYLATION; UBIQUITINATION	Myb_DNA-binding(PF00249) UBIQUITINATION; Myb_DNA-binding(PF00249) PHOSPHORYLATION; TEA(PF01285) ACETYLATION; TEA(PF01285) PHOSPHORYLATION; TEA(PF01285) UBIQUITINATION	3.6.1.0.4		POSITIVE MIGRANT
TEAD4	TEAD4	TEAD4_HUMAN	TEAD4; RTEF1; TCF13L1; TEF3	HGNC:11717	434	+	PF01285(TEA) 7-426		-	+	ACETYLATION; PHOSPHORYLATION; UBIQUITINATION	Myb_DNA-binding(PF00249) UBIQUITINATION; Myb_DNA-binding(PF00249) PHOSPHORYLATION; TEA(PF01285) ACETYLATION; TEA(PF01285) PHOSPHORYLATION; TEA(PF01285) UBIQUITINATION	3.6.1.0.2		POSITIVE MIGRANT
TEF	TEF	TEF_HUMAN	TEF; KIAA1655	HGNC:11722	303	+	PF07716(bZIP_2) 232-285		-	+	ACETYLATION; PHOSPHORYLATION		1.1.8.2.3	MF0006.1 bZIP-cEBP-like-subclass	Negative Migrant
TFAP2A	TFAP2A	AP2A_HUMAN	TFAP2A; AP2TF; TFAP2	HGNC:11742	437	-		PF03299(TF_AP-2) 207-414	-	+	PHOSPHORYLATION	TF_AP-2(PF03299) PHOSPHORYLATION	1.3.1.0.1	MA0003.1 TFAP2A	Pioneer
TFAP2B	TFAP2B	AP2B_HUMAN	TFAP2B	HGNC:11743	460	-		Pfam-B_9689 12-171; PF03299(TF_AP-2) 226-433	+	+	PHOSPHORYLATION; UBIQUITINATION	TF_AP-2(PF03299) PHOSPHORYLATION	1.3.1.0.2		PIONEER
TFAP2C	TFAP2C	AP2C_HUMAN	TFAP2C	HGNC:11744	450	-		PF03299(TF_AP-2) 220-428	-	+	SUMOYLATION; PHOSPHORYLATION; UBIQUITINATION	TF_AP-2(PF03299) PHOSPHORYLATION
TFAP2D	TFAP2D	AP2D_HUMAN	TFAP2D; TFAP2BL1	HGNC:15581	452	-		PF03299(TF_AP-2) 207-414	-	+	PHOSPHORYLATION	TF_AP-2(PF03299) PHOSPHORYLATION	1.3.1.0.4		PIONEER
TFAP2E	TFAP2E	AP2E_HUMAN	TFAP2E	HGNC:30774	442	-		PF03299(TF_AP-2) 214-421	-	+	PHOSPHORYLATION	TF_AP-2(PF03299) PHOSPHORYLATION	1.3.1.0.5		PIONEER
TFAP4	TFAP4	TFAP4_HUMAN	TFAP4; BHLHC41	HGNC:11745	338	+	PF00010(HLH) 49-100	Pfam-B_42287 151-336	-	+	PHOSPHORYLATION; UBIQUITINATION
TFCP2	TFCP2	TFCP2_HUMAN	TFCP2; LSF; SEF	HGNC:11748	502	-		PF04516(CP2) 40-262	+	+	PHOSPHORYLATION	CP2(PF04516) PHOSPHORYLATION	6.7.2.0.1		POSITIVE MIGRANT
TFCP2L1	TFCP2L1	TF2L1_HUMAN	TFCP2L1; CRTR1; LBP9	HGNC:17925	479	-		PF04516(CP2) 15-242	+	+	SUMOYLATION; PHOSPHORYLATION	CP2(PF04516) PHOSPHORYLATION	6.7.2.0.2		POSITIVE MIGRANT
TFDP1	TFDP1	TFDP1_HUMAN	TFDP1; DP1	HGNC:11749	410	+	PF02319(E2F_TDP) 111-193	PF08781(DP) 200-344	+	+	ACETYLATION; PHOSPHORYLATION; UBIQUITINATION	E2F_TDP(PF02319) PHOSPHORYLATION; DP(PF08781) ACETYLATION; E2F_TDP(PF02319) UBIQUITINATION; DP(PF08781) UBIQUITINATION	3.3.2.2.1	MF0005.1 Forkhead-class	Negative Migrant
TFDP2	TFDP2	TFDP2_HUMAN	TFDP2; DP2	HGNC:11751	446	+	PF02319(E2F_TDP) 127-208	PF08781(DP) 215-358	?	+	PHOSPHORYLATION; UBIQUITINATION	E2F_TDP(PF02319) UBIQUITINATION; DP(PF08781) UBIQUITINATION	3.3.2.2.2	MF0005.1 Forkhead-class	Negative Migrant
TFDP3	TFDP3	TFDP3_HUMAN	TFDP3; DP4; HCA661	HGNC:24603	405	+	PF02319(E2F_TDP) 106-188	PF08781(DP) 195-339	?	+	PHOSPHORYLATION	E2F_TDP(PF02319) PHOSPHORYLATION
TFE3	TFE3	TFE3_HUMAN	TFE3; BHLHE33	HGNC:11752	575	+	PF00010(HLH) 347-400	PF11851(DUF3371) 432-575	-	+	ACETYLATION; PHOSPHORYLATION	DUF3371(PF11851) PHOSPHORYLATION	1.2.6.1.1	MF0007.1 bHLH(zip)-class	Settler
TFEB	TFEB	TFEB_HUMAN	TFEB; BHLHE35	HGNC:11753	476	+	PF00010(HLH) 236-289	PF11851(DUF3371) 321-474	-	+	MONO-METHYLATION; DI-METHYLATION; PHOSPHORYLATION		1.2.6.1.2	MF0007.1 bHLH(zip)-class	Settler
TFEC	TFEC	TFEC_HUMAN	TFEC; BHLHE34; TCFEC; TFECL	HGNC:11754	347	+	PF00010(HLH) 140-193	Pfam-B_44013 1-52; PF11851(DUF3371) 225-345	-	+	PHOSPHORYLATION		1.2.6.1.3	MF0007.1 bHLH(zip)-class	Settler
TFPT	TFPT	TFPT_HUMAN	TFPT; INO80F	HGNC:13630	253	-			-	+	MONO-METHYLATION; DI-METHYLATION; PHOSPHORYLATION
TGFB1I1	TGFB1I1	TGFI1_HUMAN	TGFB1I1; ARA55	HGNC:11767	461	-		PF03535(Paxillin) 6-135; PF00412(LIM) 228-283; PF00412(LIM) 287-342; PF00412(LIM) 346-401; PF00412(LIM) 405-460	-	+	PHOSPHORYLATION; UBIQUITINATION	Paxillin(PF03535) PHOSPHORYLATION; LIM(PF00412) UBIQUITINATION
TGIF	TGIF1	TGIF1_HUMAN	TGIF1; TGIF	HGNC:11776	401	+	PF05920(Homeobox_KN) 182-221		-	+	PHOSPHORYLATION		3.1.4.6.1	MF0010.1 Homeobox-class	Negative Migrant
TGIF2	TGIF2	TGIF2_HUMAN	TGIF2	HGNC:15764	237	+	PF05920(Homeobox_KN) 36-75		+	+	PHOSPHORYLATION		3.1.4.6.2	MF0010.1 Homeobox-class	Negative Migrant
TGIF2LX	TGIF2LX	TF2LX_HUMAN	TGIF2LX; TGIFLX	HGNC:18570	241	+	PF05920(Homeobox_KN) 68-107		-	+	PHOSPHORYLATION		3.1.4.6.3	MF0010.1 Homeobox-class	Negative Migrant
TGIF2LY	TGIF2LY	TF2LY_HUMAN	TGIF2LY; TGIFLY	HGNC:18569	185	+	PF05920(Homeobox_KN) 68-107		+	+	PHOSPHORYLATION		3.1.4.6.4	MF0010.1 Homeobox-class	Negative Migrant
TH1L	NELFCD	NELFD_HUMAN	TH1L; NELFD; TH1; HSPC130	HGNC:15934	590	-		PF04858(TH1) 10-589	+	+	ACETYLATION; PHOSPHORYLATION; UBIQUITINATION	TH1(PF04858) ACETYLATION; TH1(PF04858) PHOSPHORYLATION; TH1(PF04858) UBIQUITINATION	1.2.3.2.3		SETTLER
THAP7	THAP7	THAP7_HUMAN	THAP7	HGNC:23190	309	+	PF05485(THAP) 3-99	Pfam-B_32112 100-307	+	+	ACETYLATION; PHOSPHORYLATION	THAP(PF05485) PHOSPHORYLATION	2.9.1.0.7		POSITIVE MIGRANT
THOC4	ALYREF	THOC4_HUMAN	ALYREF; ALY; BEF; THOC4	HGNC:19071	257	-		PF00076(RRM_1) 108-177; PF13865(FoP_duplication) 187-257	-	+	ACETYLATION; MONO-METHYLATION; DI-METHYLATION; PHOSPHORYLATION; UBIQUITINATION	FYTT ACETYLATION; FYTT MONO-METHYLATION; FYTT UBIQUITINATION; FYTT DI-METHYLATION; FYTT PHOSPHORYLATION; FoP_duplication(PF13865) UBIQUITINATION; FoP_duplication(PF13865) PHOSPHORYLATION; RRM_1(PF00076) UBIQUITINATION; FoP_duplication(PF13865) MONO-METHYLATION; FoP_duplication(PF13865) DI-METHYLATION
THRA	THRA	THA_HUMAN	THRA; EAR7; ERBA1; NR1A1; THRA1; THRA2	HGNC:11796	490	+	PF00105(zf-C4) 51-122	PF00104(Hormone_recep) 199-380; Pfam-B_60993 391-422; Pfam-B_102136 441-488	+	+	ACETYLATION; PHOSPHORYLATION; UBIQUITINATION	Hormone_recep(PF00104) UBIQUITINATION	2.1.2.2.1	MF0004.1 Nuclear-Receptor-class	Positive Migrant
THRAP1	MED13	MED13_HUMAN	MED13; ARC250; KIAA0593; THRAP1; TRAP240	HGNC:22474	2174	-		PF11597(Med13_N) 1-384; PF06333(Med13_C) 1640-2165	?	+	ACETYLATION; MONO-METHYLATION; PHOSPHORYLATION; UBIQUITINATION	Med13_C(PF06333) PHOSPHORYLATION; Med13_N(PF11597) MONO-METHYLATION; Med13_N(PF11597) PHOSPHORYLATION; Med13_C(PF06333) UBIQUITINATION; Med13_C(PF06333) ACETYLATION
THRAP3	THRAP3	TR150_HUMAN	THRAP3; TRAP150	HGNC:22964	955	-		Pfam-B_10091 1-567	?	+	ACETYLATION; PHOSPHORYLATION; TRI-METHYLATION; MONO-METHYLATION; DI-METHYLATION; UBIQUITINATION
THRAP5	MED16	MED16_HUMAN	MED16; DRIP92; THRAP5	HGNC:17556	877	-		PF00400(WD40) 71-109; PF11635(Med16) 119-829; Pfam-B_250448 833-874	+	+	PHOSPHORYLATION; UBIQUITINATION
THRAP6	MED30	MED30_HUMAN	MED30; THRAP6; TRAP25	HGNC:23032	178	-		PF11315(Med30) 29-178	+	+	PHOSPHORYLATION; UBIQUITINATION	BLOC1_2 UBIQUITINATION; Med30(PF11315) UBIQUITINATION; Seryl_tRNA_N UBIQUITINATION; NPV_P10 UBIQUITINATION
THRB	THRB	THB_HUMAN	THRB; ERBA2; NR1A2; THR1	HGNC:11799	461	+	PF00105(zf-C4) 105-176	PF00104(Hormone_recep) 257-445	-	+	SUMOYLATION; PHOSPHORYLATION	zf-C4(PF00105) PHOSPHORYLATION; zf-C4(PF00105) SUMOYLATION; Hormone_recep(PF00104) PHOSPHORYLATION; Hormone_recep(PF00104) SUMOYLATION	2.1.2.2.2	MF0004.1 Nuclear-Receptor-class	Positive Migrant
TIAL1	TIAL1	TIAR_HUMAN	TIAL1	HGNC:11804	375	-		PF00076(RRM_1) 11-79; PF00076(RRM_1) 99-169; PF00076(RRM_1) 207-271	?	+	ACETYLATION; PHOSPHORYLATION; UBIQUITINATION	RRM_1(PF00076) PHOSPHORYLATION; RRM_1(PF00076) UBIQUITINATION; RRM_1(PF00076) ACETYLATION; HATPase_c(PF02518) PHOSPHORYLATION
TIGD4	TIGD4	TIGD4_HUMAN	TIGD4	HGNC:18335	512	+	PF04218(CENP-B_N) 15-67; PF03221(HTH_Tnp_Tc5) 84-146	PF03184(DDE_1) 174-375	+	+	PHOSPHORYLATION	CENP-B_N(PF04218) PHOSPHORYLATION; HTH_Tnp_Tc5(PF03221) PHOSPHORYLATION; DDE_1(PF03184) PHOSPHORYLATION
TIMELESS	TIMELESS	TIM_HUMAN	TIMELESS; TIM; TIM1; TIMELESS1	HGNC:11813	1208	-		PF04821(TIMELESS) 21-285; PF05029(TIMELESS_C) 728-1207	+	+	ACETYLATION; MONO-METHYLATION; PHOSPHORYLATION; UBIQUITINATION	TIMELESS(PF04821) PHOSPHORYLATION; TIMELESS_C(PF05029) ACETYLATION; TIMELESS(PF04821) MONO-METHYLATION; TIMELESS_C(PF05029) PHOSPHORYLATION; TIMELESS(PF04821) UBIQUITINATION
TITF1	NKX2-1	NKX21_HUMAN	NKX2-1; NKX2A; TITF1; TTF1	HGNC:11825	371	+	PF00046(Homeobox) 162-218		-	-			3.1.2.14.1	MF0010.1 Homeobox-class	Negative Migrant
TLE1	TLE1	TLE1_HUMAN	TLE1	HGNC:11837	770	-		PF03920(TLE_N) 1-136; PF00400(WD40) 477-511; PF00400(WD40) 523-558; PF00400(WD40) 565-602; PF00400(WD40) 606-644; PF00400(WD40) 689-726; PF00400(WD40) 736-767	+	+	ACETYLATION; PHOSPHORYLATION; UBIQUITINATION	HALZ UBIQUITINATION; WD40(PF00400) PHOSPHORYLATION; TLE_N(PF03920) UBIQUITINATION; WD40(PF00400) UBIQUITINATION
TLE2	TLE2	TLE2_HUMAN	TLE2	HGNC:11838	743	-		PF03920(TLE_N) 1-132; PF00400(WD40) 450-484; PF00400(WD40) 538-575; PF00400(WD40) 579-617; PF00400(WD40) 661-699; PF00400(WD40) 709-740	+	+	PHOSPHORYLATION; UBIQUITINATION	HALZ UBIQUITINATION; WD40(PF00400) PHOSPHORYLATION; TLE_N(PF03920) UBIQUITINATION; WD40(PF00400) UBIQUITINATION
TLE3	TLE3	TLE3_HUMAN	TLE3; KIAA1547	HGNC:11839	772	-		PF03920(TLE_N) 1-136; PF00400(WD40) 479-513; PF00400(WD40) 567-604; PF00400(WD40) 608-646; PF00400(WD40) 691-728; PF00400(WD40) 738-769	?	+	ACETYLATION; PHOSPHORYLATION; UBIQUITINATION	HALZ UBIQUITINATION; WD40(PF00400) PHOSPHORYLATION; TLE_N(PF03920) UBIQUITINATION; WD40(PF00400) UBIQUITINATION
TLE6	TLE6	TLE6_HUMAN	TLE6	HGNC:30788	449	-		Pfam-B_250592 8-46; Pfam-B_67480 48-136	-	+	PHOSPHORYLATION	WD40(PF00400) PHOSPHORYLATION
TLX1	TLX1	TLX1_HUMAN	TLX1; HOX11; TCL3	HGNC:5056	330	+	PF00046(Homeobox) 202-258	Pfam-B_57630 1-122	?	+	ACETYLATION; PHOSPHORYLATION	Homeobox(PF00046) ACETYLATION; Homeobox(PF00046) PHOSPHORYLATION	3.1.2.21.1	MA0119.1 TLX1::NFIC	Negative Migrant
TLX2	TLX2	TLX2_HUMAN	TLX2; HOX11L1; NCX	HGNC:5057	284	+	PF00046(Homeobox) 158-214	Pfam-B_20213 1-157; Pfam-B_20213 216-275	+	+	PHOSPHORYLATION	Homeobox(PF00046) PHOSPHORYLATION	3.1.2.21.2	MF0010.1 Homeobox-class	Negative Migrant
TLX3	TLX3	TLX3_HUMAN	TLX3; HOX11L2	HGNC:13532	291	+	PF00046(Homeobox) 167-223		+	+	PHOSPHORYLATION	Homeobox(PF00046) PHOSPHORYLATION	3.1.2.21.3	MF0010.1 Homeobox-class	Negative Migrant
TMF1	TMF1	TMF1_HUMAN	TMF1; ARA160	HGNC:11870	1093	+	PF12329(TMF_DNA_bd) 542-615	PF12325(TMF_TATA_bd) 968-1088	?	+	ACETYLATION; PHOSPHORYLATION
TNFAIP3	TNFAIP3	TNAP3_HUMAN	TNFAIP3; OTUD7C	HGNC:11896	790	-		PF02338(OTU) 98-257; PF01754(zf-A20) 384-409; PF01754(zf-A20) 475-500; PF01754(zf-A20) 604-629; PF01754(zf-A20) 654-679; PF01754(zf-A20) 713-738; PF01754(zf-A20) 759-784	?	+	ACETYLATION; PHOSPHORYLATION; UBIQUITINATION	OTU(PF02338) PHOSPHORYLATION; zf-A20(PF01754) UBIQUITINATION; zf-A20(PF01754) PHOSPHORYLATION; OTU(PF02338) UBIQUITINATION
TNRC4	CELF3	CELF3_HUMAN	CELF3; BRUNOL1; CAGH4; ERDA4; TNRC4	HGNC:11967	465	-		PF00076(RRM_1) 9-78; PF00076(RRM_1) 97-165; PF00076(RRM_1) 382-452	?	+	PHOSPHORYLATION	RRM_1(PF00076) PHOSPHORYLATION; TET_DSBH PHOSPHORYLATION
TNRC9	TOX3	TOX3_HUMAN	TOX3; CAGF9; TNRC9	HGNC:11972	576	+	PF00505(HMG_box) 255-323	Pfam-B_64486 423-574	-	+	PHOSPHORYLATION	HMG_box(PF00505) PHOSPHORYLATION	4.1.2.0.3		NEGATIVE MIGRANT
TOB1	TOB1	TOB1_HUMAN	TOB1; TOB; TROB1	HGNC:11979	345	-		PF07742(BTG) 1-115	-	+	PHOSPHORYLATION	BTG(PF07742) PHOSPHORYLATION
TOE1	TOE1	TOE1_HUMAN	TOE1	HGNC:15954	510	-		PF04857(CAF1) 37-453; PF00642(zf-CCCH) 296-321	-	+	PHOSPHORYLATION; UBIQUITINATION	CAF1(PF04857) PHOSPHORYLATION; CAF1(PF04857) UBIQUITINATION
TOP2B	TOP2B	TOP2B_HUMAN	TOP2B	HGNC:11990	1626	+	PF01751(Toprim) 477-594; PF00521(DNA_topoisoIV) 734-1190	PF02518(HATPase_c) 98-245; PF00204(DNA_gyraseB) 287-450; PF08070(DTHCT) 1508-1611	?	+	ACETYLATION; DI-METHYLATION; SUMOYLATION; PHOSPHORYLATION; UBIQUITINATION	DNA_topoisoIV(PF00521) PHOSPHORYLATION; DNA_topoisoIV(PF00521) ACETYLATION; DNA_gyraseB(PF00204) ACETYLATION; DTHCT(PF08070) UBIQUITINATION; DNA_gyraseB(PF00204) UBIQUITINATION; HATPase_c(PF02518) UBIQUITINATION; DNA_topoisoIV(PF00521) UBIQUITINATION; DTHCT(PF08070) PHOSPHORYLATION; HATPase_c(PF02518) PHOSPHORYLATION
TOPORS	TOPORS	TOPRS_HUMAN	TOPORS; LUN; TP53BPL	HGNC:21653	1045	-		Pfam-B_70753 2-46; PF13923(zf-C3HC4_2) 99-143; Pfam-B_862 155-386; Pfam-B_41043 499-1011	?	+	ACETYLATION; DI-METHYLATION; SUMOYLATION; PHOSPHORYLATION; UBIQUITINATION
TOX	TOX	TOX_HUMAN	TOX; KIAA0808	HGNC:18988	526	+	PF00505(HMG_box) 261-329	Pfam-B_23546 343-397; Pfam-B_5676 398-524	-	+	ACETYLATION; PHOSPHORYLATION		4.1.2.0.1		NEGATIVE MIGRANT
TP53	TP53	P53_HUMAN	TP53; P53	HGNC:11998	393	+	PF00870(P53) 95-289	PF08563(P53_TAD) 5-29; PF07710(P53_tetramer) 318-359	-	+	O-GlcNAc; METHYLATION; ACETYLATION; PHOSPHORYLATION; TRI-METHYLATION; MONO-METHYLATION; DI-METHYLATION; SUMOYLATION; UBIQUITINATION	P53(PF00870) MONO-METHYLATION; DEC-1_N UBIQUITINATION; P53(PF00870) PHOSPHORYLATION; P53(PF00870) UBIQUITINATION; P53(PF00870) O-GlcNAc; P53_tetramer(PF07710) ACETYLATION; DEC-1_N ACETYLATION; P53_tetramer(PF07710) UBIQUITINATION; DEC-1_N PHOSPHORYLATION; P53_tetramer(PF07710) PHOSPHORYLATION; P53_TAD(PF08563) PHOSPHORYLATION; DEC-1_N MONO-METHYLATION; P53(PF00870) ACETYLATION; P53_tetramer(PF077…	6.3.1.0.1		POSITIVE MIGRANT
TP53BP1	TP53BP1	TP53B_HUMAN	TP53BP1	HGNC:11999	1972	-		PF09038(53-BP1_Tudor) 1483-1604	?	+	ACETYLATION; MONO-METHYLATION; UBIQUITINATION; PHOSPHORYLATION; METHYLATION	53-BP1_Tudor(PF09038) ACETYLATION; 53-BP1_Tudor(PF09038) PHOSPHORYLATION; BRCT(PF00533) PHOSPHORYLATION
TP73	TP73	P73_HUMAN	TP73; P73	HGNC:12003	636	+	PF00870(P53) 113-309	PF07710(P53_tetramer) 345-386; PF07647(SAM_2) 485-549	?	+	ACETYLATION; SUMOYLATION; PHOSPHORYLATION; UBIQUITINATION	P53_tetramer(PF07710) UBIQUITINATION; P53(PF00870) PHOSPHORYLATION	6.3.1.0.3		POSITIVE MIGRANT
TP73L	TP63	P63_HUMAN	TP63; KET; P63; P73H; P73L; TP73L	HGNC:15979	680	+	PF00870(P53) 163-359	PF07710(P53_tetramer) 391-432; PF07647(SAM_2) 541-605	+	-			6.3.1.0.2		POSITIVE MIGRANT
TRERF1	TRERF1	TREF1_HUMAN	TRERF1; BCAR2; RAPA; TREP132	HGNC:18273	1200	+	PF13912(zf-C2H2_6) 511-534; PF13912(zf-C2H2_6) 1018-1035; PF13894(zf-C2H2_4) 1086-1109	Pfam-B_54270 1-503; Pfam-B_84223 551-643; PF01448(ELM2) 781-837	?	+	ACETYLATION; PHOSPHORYLATION; UBIQUITINATION	Myb_DNA-binding(PF00249) PHOSPHORYLATION; Myb_DNA-binding(PF00249) ACETYLATION; ELM2(PF01448) UBIQUITINATION	2.3.4.20.1		SETTLER
TRFP	MED20	MED20_HUMAN	MED20; TRFP	HGNC:16840	212	-		PF08612(Med20) 1-198	-	+	ACETYLATION	Med20(PF08612) ACETYLATION
TRIB3	TRIB3	TRIB3_HUMAN	TRIB3; C20orf97; NIPK; SKIP3; TRB3	HGNC:16228	358	-		PF00069(Pkinase) 78-315	+	+	PHOSPHORYLATION
TRIM15	TRIM15	TRI15_HUMAN	TRIM15; RNF93; ZNF178; ZNFB7	HGNC:16284	465	-		PF13639(zf-RING_2) 14-63; PF00643(zf-B_box) 79-119; PF13765(PRY) 296-344; PF00622(SPRY) 346-465	+	+	PHOSPHORYLATION	SPRY(PF00622) PHOSPHORYLATION
TRIM16	TRIM16	TRI16_HUMAN	TRIM16; EBBP	HGNC:17241	564	-		PF00643(zf-B_box) 126-165; PF13765(PRY) 375-424; PF00622(SPRY) 426-551	-	+	ACETYLATION; PHOSPHORYLATION	SPRY(PF00622) PHOSPHORYLATION
TRIM21	TRIM21	RO52_HUMAN	TRIM21; RNF81; RO52; SSA1	HGNC:11312	475	-		PF00097(zf-C3HC4) 16-54; PF00643(zf-B_box) 87-128; PF13765(PRY) 289-337; PF00622(SPRY) 339-466	-	+	MONO-METHYLATION; PHOSPHORYLATION	CTI MONO-METHYLATION; SPRY(PF00622) PHOSPHORYLATION; ExbD MONO-METHYLATION
TRIM22	TRIM22	TRI22_HUMAN	TRIM22; RNF94; STAF50	HGNC:16379	498	-		PF13923(zf-C3HC4_2) 11-61; PF00643(zf-B_box) 92-133; PF00622(SPRY) 352-497	+	+	PHOSPHORYLATION; UBIQUITINATION	SPRY(PF00622) UBIQUITINATION; SPRY(PF00622) PHOSPHORYLATION; zf-C3HC4(PF00097) UBIQUITINATION
TRIM24	TRIM24	TIF1A_HUMAN	TRIM24; RNF82; TIF1; TIF1A	HGNC:11812	1050	-		PF00643(zf-B_box) 158-205; PF00643(zf-B_box) 218-259; Pfam-B_21798 709-807; PF00628(PHD) 828-873; PF00439(Bromodomain) 908-992	+	+	MONO-METHYLATION; SUMOYLATION; PHOSPHORYLATION; UBIQUITINATION	Bromodomain(PF00439) PHOSPHORYLATION; zf-B_box(PF00643) PHOSPHORYLATION; RRN3 PHOSPHORYLATION; RRN3 UBIQUITINATION
TRIM25	TRIM25	TRI25_HUMAN	TRIM25; EFP; RNF147; ZNF147	HGNC:12932	630	-		PF13923(zf-C3HC4_2) 9-55; PF13765(PRY) 459-507; PF00622(SPRY) 509-630	+	+	ACETYLATION; PHOSPHORYLATION; UBIQUITINATION	Pox_Rif UBIQUITINATION; SPRY(PF00622) UBIQUITINATION; Pox_Rif ACETYLATION; SPRY(PF00622) ACETYLATION; zf-C3HC4(PF00097) PHOSPHORYLATION; OmpH ACETYLATION; Pox_Rif PHOSPHORYLATION; OmpH UBIQUITINATION; OmpH PHOSPHORYLATION
TRIM28	TRIM28	TIF1B_HUMAN	TRIM28; KAP1; RNF96; TIF1B	HGNC:16384	835	-		PF00643(zf-B_box) 148-195; PF00643(zf-B_box) 204-245; Pfam-B_21798 471-609; PF00628(PHD) 627-672	-	+	ACETYLATION; SUMOYLATION; PHOSPHORYLATION; UBIQUITINATION	DUF1664 ACETYLATION; DUF1664 PHOSPHORYLATION; zf-B_box(PF00643) PHOSPHORYLATION; zf-B_box(PF00643) UBIQUITINATION; DUF1664 UBIQUITINATION
TRIM29	TRIM29	TRI29_HUMAN	TRIM29; ATDC	HGNC:17274	588	-		Pfam-B_34693 1-139; PF00643(zf-B_box) 220-260	+	+	ACETYLATION; PHOSPHORYLATION; UBIQUITINATION
TRIM31	TRIM31	TRI31_HUMAN	TRIM31; C6orf13; RNF	HGNC:16289	425	-		PF13923(zf-C3HC4_2) 12-58; PF00643(zf-B_box) 90-131	+	+	PHOSPHORYLATION
TRIM32	TRIM32	TRI32_HUMAN	TRIM32; HT2A	HGNC:16380	653	-		PF13445(zf-RING_UBOX) 10-63; Pfam-B_41435 141-272; PF01436(NHL) 371-398; PF01436(NHL) 469-496; PF01436(NHL) 616-643	-	+	PHOSPHORYLATION; UBIQUITINATION	IncA UBIQUITINATION; DUF773 UBIQUITINATION; NHL(PF01436) UBIQUITINATION
TRIM33	TRIM33	TRI33_HUMAN	TRIM33; KIAA1113; RFG7; TIF1G	HGNC:16290	1127	-		PF13639(zf-RING_2) 123-187; PF00643(zf-B_box) 212-258; PF00643(zf-B_box) 271-312; PF00628(PHD) 889-933; PF00439(Bromodomain) 966-1051	-	+	ACETYLATION; PHOSPHORYLATION; MONO-METHYLATION; DI-METHYLATION; SUMOYLATION; UBIQUITINATION	Bromodomain(PF00439) PHOSPHORYLATION; zf-B_box(PF00643) ACETYLATION
TRIM5	TRIM5	TRIM5_HUMAN	TRIM5; RNF88	HGNC:16276	493	-		PF13923(zf-C3HC4_2) 11-60; PF00643(zf-B_box) 90-131; PF00622(SPRY) 356-492	+	+	PHOSPHORYLATION; UBIQUITINATION	SPRY(PF00622) PHOSPHORYLATION
TRIP11	TRIP11	TRIPB_HUMAN	TRIP11; CEV14	HGNC:12305	1979	-		Pfam-B_109029 47-111; Pfam-B_83796 155-189; Pfam-B_75353 219-711; Pfam-B_186305 771-979; Pfam-B_15329 981-1323; Pfam-B_12398 1324-1678; Pfam-B_4699 1755-1820; Pfam-B_6523 1821-1977	?	+	ACETYLATION; MONO-METHYLATION; PHOSPHORYLATION; UBIQUITINATION
TRIP13	TRIP13	PCH2_HUMAN	TRIP13; PCH2	HGNC:12307	432	-		PF00004(AAA) 1-1	-	+	PHOSPHORYLATION; UBIQUITINATION	AAA(PF00004) PHOSPHORYLATION; AAA(PF00004) UBIQUITINATION
TRIP4	TRIP4	TRIP4_HUMAN	TRIP4	HGNC:12310	581	-		PF06221(zf-C2HC5) 167-219; PF04266(ASCH) 437-550	+	+	PHOSPHORYLATION; UBIQUITINATION	zf-C2HC5(PF06221) PHOSPHORYLATION
TRIP6	TRIP6	TRIP6_HUMAN	TRIP6; OIP1	HGNC:12311	476	-		PF00412(LIM) 279-336; PF00412(LIM) 339-395; PF00412(LIM) 399-464	-	+	MONO-METHYLATION; DI-METHYLATION; PHOSPHORYLATION	LIM(PF00412) PHOSPHORYLATION
TRPS1	TRPS1	TRPS1_HUMAN	TRPS1	HGNC:12340	1281	+	PF00320(GATA) 896-930	Pfam-B_23850 1-206	?	+	DI-METHYLATION; SUMOYLATION; PHOSPHORYLATION; UBIQUITINATION	GATA(PF00320) PHOSPHORYLATION	2.2.1.2.13		NEGATIVE MIGRANT
TRRAP	TRRAP	TRRAP_HUMAN	TRRAP; PAF400	HGNC:12347	3859	-		PF02259(FAT) 2849-3204; PF00454(PI3_PI4_kinase) 3526-3783	?	+	ACETYLATION; MONO-METHYLATION; PHOSPHORYLATION; UBIQUITINATION	FAT(PF02259) PHOSPHORYLATION; PI3_PI4_kinase(PF00454) PHOSPHORYLATION; PI3_PI4_kinase(PF00454) UBIQUITINATION; FAT(PF02259) UBIQUITINATION; FAT(PF02259) ACETYLATION
TSC22D1	TSC22D1	T22D1_HUMAN	TSC22D1; KIAA1994; TGFB1I4; TSC22; hucep-2	HGNC:16826	1073	-		Pfam-B_50082 1-49; Pfam-B_4440 106-190; Pfam-B_38587 476-969; PF01166(TSC22) 988-1047	?	+	PHOSPHORYLATION; UBIQUITINATION	DUF904 PHOSPHORYLATION; Nnf1 UBIQUITINATION; Fzo_mitofusin PHOSPHORYLATION; DUF948 UBIQUITINATION; DUF948 PHOSPHORYLATION; DUF16 PHOSPHORYLATION; Nucleocap_ssRNA UBIQUITINATION; TSC22(PF01166) PHOSPHORYLATION; COG2 PHOSPHORYLATION; DUF972 PHOSPHORYLATION; DUF16 UBIQUITINATION; DivIC PHOSPHORYLATION; DUF1895 PHOSPHORYLATION; DUF972 UBIQUITINATION; Fzo_mitofusin UBIQUITINATION; DUF904 UBIQUITINATIO…	1.1.0.1.1		NEGATIVE MIGRANT
TSC22D2	TSC22D2	T22D2_HUMAN	TSC22D2; KIAA0669; TILZ4	HGNC:29095	780	-		Pfam-B_4440 1-228; PF01166(TSC22) 694-753	-	+	PHOSPHORYLATION; UBIQUITINATION	TSC22(PF01166) PHOSPHORYLATION; TSC22(PF01166) UBIQUITINATION	1.1.0.1.2		NEGATIVE MIGRANT
TSC22D3	TSC22D3	T22D3_HUMAN	TSC22D3; DSIPI; GILZ	HGNC:3051	134	-		PF01166(TSC22) 58-117	?	+	PHOSPHORYLATION; UBIQUITINATION	TSC22(PF01166) UBIQUITINATION	1.1.0.1.3		NEGATIVE MIGRANT
TSC22D4	TSC22D4	T22D4_HUMAN	TSC22D4; THG1; TILZ2	HGNC:21696	395	-		PF01166(TSC22) 326-384	-	+	ACETYLATION; PHOSPHORYLATION	TSC22(PF01166) PHOSPHORYLATION	1.1.0.1.4		NEGATIVE MIGRANT
TSG101	TSG101	TS101_HUMAN	TSG101	HGNC:15971	390	-		PF05743(UEV) 21-141; PF09454(Vps23_core) 315-379	-	+	ACETYLATION; PHOSPHORYLATION; UBIQUITINATION	UEV(PF05743) ACETYLATION; UEV(PF05743) PHOSPHORYLATION
TSHZ1	TSHZ1	TSH1_HUMAN	TSHZ1; SDCCAG33; TSH1	HGNC:10669	1077	-		PF12756(zf-C2H2_2) 222-290; PF12756(zf-C2H2_2) 290-352; PF12756(zf-C2H2_2) 405-455; PF12756(zf-C2H2_2) 969-1072	?	+	ACETYLATION; PHOSPHORYLATION	zf-C2H2_2(PF12756) PHOSPHORYLATION; zf-C2H2_2(PF12756) ACETYLATION	3.1.8.2.1	MF0010.1 Homeobox-class	Negative Migrant
TSHZ2	TSHZ2	TSH2_HUMAN	TSHZ2; C20orf17; TSH2; ZNF218	HGNC:13010	1034	-		PF12756(zf-C2H2_2) 192-261; PF12756(zf-C2H2_2) 252-315; PF12756(zf-C2H2_2) 368-419; PF12756(zf-C2H2_2) 925-1033	-	+	ACETYLATION; PHOSPHORYLATION		3.1.8.2.2	MF0010.1 Homeobox-class	Negative Migrant
TSHZ3	TSHZ3	TSH3_HUMAN	TSHZ3; KIAA1474; TSH3; ZNF537	HGNC:30700	1081	+	PF00096(zf-C2H2) 1041-1064	PF12756(zf-C2H2_2) 189-261; PF12756(zf-C2H2_2) 258-312; PF12756(zf-C2H2_2) 376-424	?	+	ACETYLATION; PHOSPHORYLATION	Homeobox(PF00046) PHOSPHORYLATION	3.1.8.2.3	MF0010.1 Homeobox-class	Negative Migrant
TTF2	TTF2	TTF2_HUMAN	TTF2	HGNC:12398	1162	-		PF06839(zf-GRF) 4-41; Pfam-B_75426 111-308; Pfam-B_41013 407-518; PF00176(SNF2_N) 573-933; PF00271(Helicase_C) 1027-1106	+	+	ACETYLATION; MONO-METHYLATION; PHOSPHORYLATION; UBIQUITINATION	Helicase_C(PF00271) UBIQUITINATION; SNF2_N(PF00176) UBIQUITINATION; SNF2_N(PF00176) PHOSPHORYLATION; zf-GRF(PF06839) PHOSPHORYLATION; Helicase_C(PF00271) PHOSPHORYLATION
TULP3	TULP3	TULP3_HUMAN	TULP3; TUBL3	HGNC:12425	442	-		Pfam-B_10930 1-93; PF01167(Tub) 195-436	-	+	PHOSPHORYLATION; UBIQUITINATION	Tub(PF01167) UBIQUITINATION
TULP4	TULP4	TULP4_HUMAN	TULP4; KIAA1397; TUBL4; TUSP	HGNC:15530	1543	-		PF00400(WD40) 74-109; PF07525(SOCS_box) 374-411; Pfam-B_35445 671-1380; PF01167(Tub) 1387-1539	?	+	DI-METHYLATION; PHOSPHORYLATION; UBIQUITINATION	API5 PHOSPHORYLATION
TWIST1	TWIST1	TWST1_HUMAN	TWIST1; BHLHA38; TWIST	HGNC:12428	202	+	PF00010(HLH) 109-160	Pfam-B_37968 21-61	-	+	ACETYLATION; PHOSPHORYLATION	Toxin_trans PHOSPHORYLATION; HLH(PF00010) PHOSPHORYLATION	1.2.3.2.1		SETTLER
TWIST2	TWIST2	TWST2_HUMAN	TWIST2; BHLHA39; DERMO1	HGNC:20670	160	+	PF00010(HLH) 67-118		-	+	PHOSPHORYLATION	Toxin_trans PHOSPHORYLATION; HLH(PF00010) PHOSPHORYLATION	1.2.3.2.2		SETTLER
UBN1	UBN1	UBN1_HUMAN	UBN1	HGNC:12506	1134	-		PF08729(HRD) 132-186; PF14075(UBN_AB) 353-575; Pfam-B_37972 691-969; Pfam-B_47836 971-1117	?	+	ACETYLATION; PHOSPHORYLATION
UBP1	UBP1	UBIP1_HUMAN	UBP1; LBP1	HGNC:12507	540	-		PF04516(CP2) 39-259	+	+	PHOSPHORYLATION	CP2(PF04516) PHOSPHORYLATION	6.7.2.0.3		POSITIVE MIGRANT
UBTF	UBTF	UBF1_HUMAN	UBTF; UBF; UBF1	HGNC:12511	764	+	PF00505(HMG_box) 112-180; PF00505(HMG_box) 196-264; PF09011(HMG_box_2) 295-358; PF00505(HMG_box) 407-471; PF09011(HMG_box_2) 566-629		-	+	ACETYLATION; MONO-METHYLATION; PHOSPHORYLATION; UBIQUITINATION	HMG_box(PF00505) ACETYLATION; HMG_box(PF00505) PHOSPHORYLATION; HMG_box(PF00505) MONO-METHYLATION; HMG_box(PF00505) UBIQUITINATION	4.1.6.1.1		NEGATIVE MIGRANT
UPF1	UPF1	RENT1_HUMAN	UPF1; KIAA0221; RENT1	HGNC:9962	1129	-		PF09416(UPF1_Zn_bind) 121-272; PF13086(AAA_11) 481-684; PF13087(AAA_12) 691-888	-	+	ACETYLATION; MONO-METHYLATION; PHOSPHORYLATION; UBIQUITINATION	ResIII(PF04851) PHOSPHORYLATION
USF1	USF1	USF1_HUMAN	USF1; BHLHB11; USF	HGNC:12593	310	+	PF00010(HLH) 200-255		-	+	ACETYLATION; PHOSPHORYLATION; UBIQUITINATION	HLH(PF00010) UBIQUITINATION; HLH(PF00010) ACETYLATION	1.2.6.2.1	MA0093.1 USF1	Settler
USF2	USF2	USF2_HUMAN	USF2; BHLHB12	HGNC:12594	346	+	PF00010(HLH) 236-291		?	+	PHOSPHORYLATION; UBIQUITINATION	HLH(PF00010) UBIQUITINATION	1.2.6.2.2	MF0007.1 bHLH(zip)-class	Settler
UTF1	UTF1	UTF1_HUMAN	UTF1	HGNC:12634	341	+	PF13837(Myb_DNA-bind_4) 60-140		?	+	PHOSPHORYLATION		1.1.0.2.1		NEGATIVE MIGRANT
VAX1	VAX1	VAX1_HUMAN	VAX1	HGNC:12660	334	+	PF00046(Homeobox) 101-157		?	+	PHOSPHORYLATION		3.1.2.22.1	MF0010.1 Homeobox-class	Negative Migrant
VAX2	VAX2	VAX2_HUMAN	VAX2	HGNC:12661	290	+	PF00046(Homeobox) 103-159		?	+	PHOSPHORYLATION		3.1.2.22.2	PH0175.1 Vax2	Negative Migrant
VCY	VCY	VCY1_HUMAN	VCY; BPY1; VCY1A; VCY1B; BPY1B	HGNC:12668	125	-		Pfam-B_21882 1-123	?	+	PHOSPHORYLATION
VDR	VDR	VDR_HUMAN	VDR; NR1I1	HGNC:12679	427	+	PF00105(zf-C4) 22-91	PF00104(Hormone_recep) 199-418	+	+	PHOSPHORYLATION; UBIQUITINATION	Hormone_recep(PF00104) UBIQUITINATION; Hormone_recep(PF00104) PHOSPHORYLATION; zf-C4(PF00105) PHOSPHORYLATION	2.1.2.4.1	MF0004.1 Nuclear-Receptor-class	Positive Migrant
VENTX	VENTX	VENTX_HUMAN	VENTX; HPX42B; VENTX2	HGNC:13639	258	+	PF00046(Homeobox) 92-148		+	-			3.1.2.23.1	MF0010.1 Homeobox-class	Negative Migrant
VGLL1	VGLL1	VGLL1_HUMAN	VGLL1; TDU	HGNC:20985	258	-		PF07545(Vg_Tdu) 21-53	+	+	PHOSPHORYLATION; UBIQUITINATION	Axin_b-cat_bind PHOSPHORYLATION; Vg_Tdu(PF07545) PHOSPHORYLATION
VGLL2	VGLL2	VGLL2_HUMAN	VGLL2; VITO1	HGNC:20232	317	-		PF07545(Vg_Tdu) 79-111	-	+	PHOSPHORYLATION	Vg_Tdu(PF07545) PHOSPHORYLATION
VHL	VHL	VHL_HUMAN	VHL	HGNC:12687	213	-		Pfam-B_390897 1-49; PF01847(VHL) 58-213	?	+	SUMOYLATION; PHOSPHORYLATION; UBIQUITINATION	VHL(PF01847) SUMOYLATION; VHL(PF01847) PHOSPHORYLATION; VHL(PF01847) UBIQUITINATION
VSX1	VSX1	VSX1_HUMAN	VSX1; RINX	HGNC:12723	365	+	PF00046(Homeobox) 165-221		?	+	PHOSPHORYLATION		3.1.3.28.1	PH0176.1 Vsx1	Negative Migrant
WBP11	WBP11	WBP11_HUMAN	WBP11; NPWBP; SIPP1; SNP70	HGNC:16461	641	-		PF09429(Wbp11) 12-94	-	+	ACETYLATION; MONO-METHYLATION; DI-METHYLATION; PHOSPHORYLATION; UBIQUITINATION	Wbp11(PF09429) ACETYLATION
WDHD1	WDHD1	WDHD1_HUMAN	WDHD1; AND1	HGNC:23170	1129	+	PF00505(HMG_box) 1015-1083	PF00400(WD40) 5-41; PF00400(WD40) 126-164; PF08662(eIF2A) 177-291; PF12341(DUF3639) 532-558	?	+	ACETYLATION; PHOSPHORYLATION; UBIQUITINATION	PVL_ORF50 PHOSPHORYLATION; PVL_ORF50 ACETYLATION; HMG_box(PF00505) PHOSPHORYLATION; WD40(PF00400) UBIQUITINATION; HMG_box(PF00505) ACETYLATION; WD40(PF00400) PHOSPHORYLATION
WHSC1	WHSC1	NSD2_HUMAN	WHSC1; KIAA1090; MMSET; NSD2; TRX5	HGNC:12766	1365	+	PF00505(HMG_box) 455-508	PF00855(PWWP) 219-298; PF00628(PHD) 833-875; PF00855(PWWP) 877-949; PF00856(SET) 1074-1180	?	+	ACETYLATION; UBIQUITINATION; PHOSPHORYLATION; TRI-METHYLATION	PWWP(PF00855) PHOSPHORYLATION; HMG_box(PF00505) PHOSPHORYLATION; PWWP(PF00855) UBIQUITINATION	4.1.5.0.1		NEGATIVE MIGRANT
WHSC1L1	WHSC1L1	NSD3_HUMAN	WHSC1L1; NSD3; DC28	HGNC:12767	1437	-		Pfam-B_24090 1-249; PF00855(PWWP) 267-346; PF00855(PWWP) 957-1032; PF00856(SET) 1156-1262	-	+	ACETYLATION; PHOSPHORYLATION; UBIQUITINATION	PWWP(PF00855) PHOSPHORYLATION; PHD(PF00628) ACETYLATION
WHSC2	NELFA	NELFA_HUMAN	WHSC2; NELFA; P; OKcl.15	HGNC:12768	528	-		Pfam-B_6050 1-526	+	+	PHOSPHORYLATION; UBIQUITINATION
WT1	WT1	WT1_HUMAN	WT1	HGNC:12796	449	+	PF13465(zf-H2C2_2) 339-366; PF13465(zf-H2C2_2) 369-394; PF13465(zf-H2C2_2) 397-427	PF02165(WT1) 1-321	?	+	SUMOYLATION; PHOSPHORYLATION	Ofd1_CTDD PHOSPHORYLATION; zf-H2C2_2(PF13465) PHOSPHORYLATION; WT1(PF02165) SUMOYLATION	2.3.3.0.21		PIONEER
WWP1	WWP1	WWP1_HUMAN	WWP1	HGNC:17004	922	-		PF00168(C2) 20-98; Pfam-B_33475 177-301; PF00397(WW) 351-380; PF00397(WW) 383-412; PF00397(WW) 458-487; PF00397(WW) 498-527; PF00632(HECT) 617-922	+	+	PHOSPHORYLATION; UBIQUITINATION	WW(PF00397) PHOSPHORYLATION; WW(PF00397) UBIQUITINATION; HECT(PF00632) PHOSPHORYLATION; C2(PF00168) PHOSPHORYLATION; HECT(PF00632) UBIQUITINATION
WWTR1	WWTR1	WWTR1_HUMAN	WWTR1; TAZ	HGNC:24042	400	-		Pfam-B_155503 6-37; PF00397(WW) 126-155	-	+	PHOSPHORYLATION
XAB2	XAB2	SYF1_HUMAN	XAB2; HCNP; KIAA1177; SYF1; PP3898	HGNC:14089	855	-		PF07719(TPR_2) 256-285; PF13181(TPR_8) 395-426; PF07719(TPR_2) 433-462	-	+	ACETYLATION; PHOSPHORYLATION; UBIQUITINATION
XBP1	XBP1	XBP1_HUMAN	XBP1; TREB5; XBP2	HGNC:12801	261	+	PF07716(bZIP_2) 68-122		+	+	PHOSPHORYLATION; UBIQUITINATION		1.1.5.0.1	MA0414.1 XBP1	Positive Migrant
XPC	XPC	XPC_HUMAN	XPC; XPCC	HGNC:12816	940	+	PF10403(BHD_1) 629-682	Pfam-B_75816 1-39; Pfam-B_1609 161-332; PF03835(Rad4) 495-626; PF10404(BHD_2) 684-744; PF10405(BHD_3) 751-825	?	+	ACETYLATION; SUMOYLATION; PHOSPHORYLATION; UBIQUITINATION	Rad4(PF03835) UBIQUITINATION; Rad4(PF03835) SUMOYLATION; Rad4(PF03835) PHOSPHORYLATION
XRCC3	XRCC3	XRCC3_HUMAN	XRCC3	HGNC:12830	346	-		PF08423(Rad51) 55-340	+	+	PHOSPHORYLATION; UBIQUITINATION	Rad51(PF08423) PHOSPHORYLATION; Rad51(PF08423) UBIQUITINATION
XRCC5	XRCC5	XRCC5_HUMAN	XRCC5; G22P2	HGNC:12833	732	+	PF02735(Ku) 251-454	PF03731(Ku_N) 9-244; PF03730(Ku_C) 473-571; PF08785(Ku_PK_bind) 590-709	-	+	ACETYLATION; MONO-METHYLATION; SUMOYLATION; PHOSPHORYLATION; UBIQUITINATION	Ku_N(PF03731) ACETYLATION; Ku(PF02735) PHOSPHORYLATION; Ku(PF02735) ACETYLATION; Ku_N(PF03731) PHOSPHORYLATION; Ku_N(PF03731) UBIQUITINATION; Ku_C(PF03730) ACETYLATION; Ku(PF02735) UBIQUITINATION; Ku_C(PF03730) PHOSPHORYLATION; Ku_C(PF03730) UBIQUITINATION; Ku_C(PF03730) SUMOYLATION
XRCC6	XRCC6	XRCC6_HUMAN	XRCC6; G22P1	HGNC:4055	609	+	PF02735(Ku) 261-463; PF02037(SAP) 573-607	PF03731(Ku_N) 37-256; PF03730(Ku_C) 469-559	-	+	ACETYLATION; MONO-METHYLATION; PHOSPHORYLATION; UBIQUITINATION	Ku_N(PF03731) ACETYLATION; Ku(PF02735) PHOSPHORYLATION; SAP30_Sin3_bdg(PF13867) UBIQUITINATION; Ku_C(PF03730) PHOSPHORYLATION; Ku_N(PF03731) PHOSPHORYLATION; Ku_N(PF03731) UBIQUITINATION; Ku_C(PF03730) ACETYLATION; Ku(PF02735) UBIQUITINATION; SAP(PF02037) UBIQUITINATION; SAP30_Sin3_bdg(PF13867) PHOSPHORYLATION; SAP(PF02037) PHOSPHORYLATION; SAP(PF02037) ACETYLATION; Ku(PF02735) ACETYLATION; Ku_C(…
YAF2	YAF2	YAF2_HUMAN	YAF2	HGNC:17363	180	-		PF00641(zf-RanBP) 20-46	-	+	UBIQUITINATION; PHOSPHORYLATION; TRI-METHYLATION	PROCN PHOSPHORYLATION; PROCN UBIQUITINATION; zf-RanBP(PF00641) UBIQUITINATION; LMBR1 PHOSPHORYLATION; PROCN TRI-METHYLATION; GCC2_GCC3 UBIQUITINATION; LMBR1 TRI-METHYLATION
YBX1	YBX1	YBOX1_HUMAN	YBX1; NSEP1; YB1	HGNC:8014	324	-		PF00313(CSD) 59-128	-	+	ACETYLATION; MONO-METHYLATION; DI-METHYLATION; PHOSPHORYLATION; UBIQUITINATION	CSD(PF00313) ACETYLATION; CSD(PF00313) UBIQUITINATION; CSD(PF00313) PHOSPHORYLATION	9.1.1.2.1		SETTLER
YBX2	YBX2	YBOX2_HUMAN	YBX2; CSDA3; MSY2	HGNC:17948	364	-		PF00313(CSD) 94-163	?	+	ACETYLATION; PHOSPHORYLATION; UBIQUITINATION	CSD(PF00313) ACETYLATION; CSD(PF00313) UBIQUITINATION; CSD(PF00313) PHOSPHORYLATION	9.1.1.3.1		SETTLER
YEATS2	YEATS2	YETS2_HUMAN	YEATS2; KIAA1197	HGNC:25489	1422	-		PF03366(YEATS) 231-314	-	+	ACETYLATION; PHOSPHORYLATION; UBIQUITINATION
YEATS4	YEATS4	YETS4_HUMAN	YEATS4; GAS41	HGNC:24859	227	-		PF03366(YEATS) 44-126	-	+	ACETYLATION; UBIQUITINATION
YTHDC1	YTHDC1	YTDC1_HUMAN	YTHDC1; KIAA1966; YT521	HGNC:30626	727	-		Pfam-B_31798 1-340; PF04146(YTH) 354-495; Pfam-B_8809 507-725	-	+	ACETYLATION; PHOSPHORYLATION; UBIQUITINATION	YTH(PF04146) PHOSPHORYLATION
YY1	YY1	TYY1_HUMAN	YY1; INO80S	HGNC:12856	414	+	PF13465(zf-H2C2_2) 339-365; PF00096(zf-C2H2) 383-407	Pfam-B_16983 1-211; Pfam-B_25271 212-279	+	+	ACETYLATION; SUMOYLATION; PHOSPHORYLATION; UBIQUITINATION	Raffinose_syn ACETYLATION; Raffinose_syn PHOSPHORYLATION; IBR(PF01485) SUMOYLATION; zf-H2C2_2(PF13465) ACETYLATION; zf-H2C2_2(PF13465) PHOSPHORYLATION; GRP PHOSPHORYLATION; IBR(PF01485) ACETYLATION; IBR(PF01485) PHOSPHORYLATION; IBR(PF01485) UBIQUITINATION	2.3.3.9.1	MA0095.1 YY1	Positive Migrant
ZBTB1	ZBTB1	ZBTB1_HUMAN	ZBTB1; KIAA0997	HGNC:20259	713	+	PF00096(zf-C2H2) 534-556; PF13465(zf-H2C2_2) 592-617; PF13894(zf-C2H2_4) 662-685; PF13894(zf-C2H2_4) 686-709	PF00651(BTB) 14-120; Pfam-B_34096 151-329	+	+	SUMOYLATION; PHOSPHORYLATION	zf-H2C2_2(PF13465) PHOSPHORYLATION	2.3.4.6.1		PIONEER
ZBTB10	ZBTB10	ZBT10_HUMAN	ZBTB10; RINZF; RINZFC	HGNC:30953	871	+	PF13465(zf-H2C2_2) 736-761	Pfam-B_133950 1-225; PF00651(BTB) 354-463; Pfam-B_77430 485-699; Pfam-B_137718 825-869	-	+	MONO-METHYLATION; PHOSPHORYLATION; UBIQUITINATION	BTB(PF00651) PHOSPHORYLATION; BTB(PF00651) UBIQUITINATION; zf-C2H2(PF00096) PHOSPHORYLATION
ZBTB11	ZBTB11	ZBT11_HUMAN	ZBTB11	HGNC:16740	1053	+	PF00096(zf-C2H2) 569-591; PF00096(zf-C2H2) 597-619; PF13465(zf-H2C2_2) 665-690; PF13465(zf-H2C2_2) 693-718; PF13465(zf-H2C2_2) 721-746; PF13465(zf-H2C2_2) 780-805; PF13465(zf-H2C2_2) 808-833; PF13465(zf-H2C2_2) 872-894; PF13465(zf-H2C2_2) 900-924	PF00651(BTB) 204-310; Pfam-B_58068 973-1048	?	+	ACETYLATION; DI-METHYLATION; PHOSPHORYLATION; UBIQUITINATION		2.3.3.0.124		POSITIVE MIGRANT
ZBTB12	ZBTB12	ZBT12_HUMAN	ZBTB12; C6orf46; G10; NG35	HGNC:19066	459	+	PF00096(zf-C2H2) 359-381; PF00096(zf-C2H2) 387-409	PF00651(BTB) 23-127; Pfam-B_56380 170-309	-	+	PHOSPHORYLATION	BTB(PF00651) PHOSPHORYLATION	2.3.3.11.3		POSITIVE MIGRANT
ZBTB16	ZBTB16	ZBT16_HUMAN	ZBTB16; PLZF; ZNF145	HGNC:12930	673	+	PF13465(zf-H2C2_2) 418-443; PF13912(zf-C2H2_6) 460-486; PF13465(zf-H2C2_2) 504-529; PF13465(zf-H2C2_2) 532-556; PF13465(zf-H2C2_2) 560-584; PF13465(zf-H2C2_2) 588-612; PF13465(zf-H2C2_2) 616-641	PF00651(BTB) 24-126; Pfam-B_30019 140-248	+	+	DI-METHYLATION; SUMOYLATION; PHOSPHORYLATION	zf-H2C2_2(PF13465) PHOSPHORYLATION	2.3.3.0.74		PIONEER
ZBTB17	ZBTB17	ZBT17_HUMAN	ZBTB17; MIZ1; ZNF151; ZNF60	HGNC:12936	803	+	PF13465(zf-H2C2_2) 320-345; PF00096(zf-C2H2) 362-384; PF13465(zf-H2C2_2) 404-429; PF13465(zf-H2C2_2) 434-457; PF13465(zf-H2C2_2) 460-485; PF13465(zf-H2C2_2) 488-513; PF13465(zf-H2C2_2) 516-541; PF13465(zf-H2C2_2) 544-569; PF13465(zf-H2C2_2) 572-597; PF13465(zf-H2C2_2) 600-625; PF13894(zf-C2H2_4) 717-740	PF00651(BTB) 14-113	?	+	ACETYLATION; PHOSPHORYLATION; UBIQUITINATION	zf-C2H2(PF00096) ACETYLATION; zf-C2H2(PF00096) UBIQUITINATION; zf-C2H2(PF00096) PHOSPHORYLATION	2.3.4.0.72		PIONEER
ZBTB2	ZBTB2	ZBTB2_HUMAN	ZBTB2; KIAA1483; ZNF437	HGNC:20868	514	+	PF00096(zf-C2H2) 254-276; PF13465(zf-H2C2_2) 377-399; PF00096(zf-C2H2) 448-468	PF00651(BTB) 14-115	+	+	PHOSPHORYLATION	BTB(PF00651) PHOSPHORYLATION	2.3.4.6.2		PIONEER
ZBTB20	ZBTB20	ZBT20_HUMAN	ZBTB20; DPZF; ZNF288	HGNC:13503	741	+	PF13465(zf-H2C2_2) 566-589; PF13465(zf-H2C2_2) 592-616; PF13465(zf-H2C2_2) 620-645; PF13465(zf-H2C2_2) 648-673; PF13894(zf-C2H2_4) 715-738	Pfam-B_47820 1-69; PF00651(BTB) 94-197; Pfam-B_38535 241-479	+	+	PHOSPHORYLATION		2.3.3.14.1		PIONEER
ZBTB22	ZBTB22	ZBT22_HUMAN	ZBTB22; BING1; ZBTB22A; ZNF297	HGNC:13085	634	+	PF13465(zf-H2C2_2) 500-523; PF13465(zf-H2C2_2) 527-550	PF00651(BTB) 47-151; Pfam-B_12674 187-436	+	+	PHOSPHORYLATION		2.3.2.1.6		PIONEER
ZBTB24	ZBTB24	ZBT24_HUMAN	ZBTB24; KIAA0441; ZNF450	HGNC:21143	697	+	PF13465(zf-H2C2_2) 309-333; PF13465(zf-H2C2_2) 336-361; PF13465(zf-H2C2_2) 364-389; PF13465(zf-H2C2_2) 420-445; PF13465(zf-H2C2_2) 448-473; PF13465(zf-H2C2_2) 477-501	PF00651(BTB) 27-133; Pfam-B_39783 563-661	?	+	PHOSPHORYLATION	zf-C2H2(PF00096) PHOSPHORYLATION	2.3.3.0.55		PIONEER
ZBTB25	ZBTB25	ZBT25_HUMAN	ZBTB25; C14orf51; KUP; ZNF46	HGNC:13112	435	+	PF13894(zf-C2H2_4) 238-261; PF00096(zf-C2H2) 349-371	PF00651(BTB) 14-117	+	+	PHOSPHORYLATION; UBIQUITINATION	zf-C2H2(PF00096) PHOSPHORYLATION	2.3.4.6.3		PIONEER
ZBTB26	ZBTB26	ZBT26_HUMAN	ZBTB26; KIAA1572; ZNF481	HGNC:23383	441	+	PF00096(zf-C2H2) 273-295; PF13465(zf-H2C2_2) 312-337; PF13465(zf-H2C2_2) 340-365	PF00651(BTB) 23-126; Pfam-B_50407 174-252	?	-			2.3.3.11.2		POSITIVE MIGRANT
ZBTB3	ZBTB3	ZBTB3_HUMAN	ZBTB3	HGNC:22918	574	+	PF13465(zf-H2C2_2) 486-511	PF00651(BTB) 64-173; Pfam-B_80233 221-461; Pfam-B_221181 533-569	+	+	PHOSPHORYLATION	zf-C2H2(PF00096) PHOSPHORYLATION
ZBTB32	ZBTB32	ZBT32_HUMAN	ZBTB32; FAZF; TZFP; ZNF538	HGNC:16763	487	+	PF13465(zf-H2C2_2) 387-411; PF12874(zf-met) 428-451	PF00651(BTB) 21-113; Pfam-B_47062 118-348	+	+	PHOSPHORYLATION	zf-C2H2(PF00096) PHOSPHORYLATION	2.3.2.1.7		PIONEER
ZBTB33	ZBTB33	KAISO_HUMAN	ZBTB33; KAISO; ZNF348	HGNC:16682	672	+	PF13465(zf-H2C2_2) 508-532; PF13465(zf-H2C2_2) 537-561	PF00651(BTB) 22-118; Pfam-B_32940 412-446; Pfam-B_83622 636-670	-	+	ACETYLATION; PHOSPHORYLATION; UBIQUITINATION	BTB(PF00651) UBIQUITINATION; zf-C2H2(PF00096) PHOSPHORYLATION	2.3.2.1.12		PIONEER
ZBTB34	ZBTB34	ZBT34_HUMAN	ZBTB34; KIAA1993	HGNC:31446	500	+	PF13465(zf-H2C2_2) 386-411; PF13465(zf-H2C2_2) 414-438	PF00651(BTB) 22-126; Pfam-B_61836 150-298; Pfam-B_58090 300-348	-	+	PHOSPHORYLATION		2.3.2.1.8		PIONEER
ZBTB37	ZBTB37	ZBT37_HUMAN	ZBTB37	HGNC:28365	503	+	PF13465(zf-H2C2_2) 387-412; PF13465(zf-H2C2_2) 415-439	PF00651(BTB) 22-126	-	+	PHOSPHORYLATION	BTB(PF00651) PHOSPHORYLATION	2.3.2.1.9		PIONEER
ZBTB38	ZBTB38	ZBT38_HUMAN	ZBTB38	HGNC:26636	1195	+	PF13465(zf-H2C2_2) 356-382; PF00096(zf-C2H2) 460-482; PF13465(zf-H2C2_2) 503-526; PF13465(zf-H2C2_2) 1024-1049; PF13465(zf-H2C2_2) 1052-1076; PF13465(zf-H2C2_2) 1080-1105	PF00651(BTB) 23-131	-	+	ACETYLATION; MONO-METHYLATION; SUMOYLATION; PHOSPHORYLATION; UBIQUITINATION	BTB(PF00651) PHOSPHORYLATION; zf-C2H2(PF00096) MONO-METHYLATION; zf-C2H2(PF00096) PHOSPHORYLATION; BTB(PF00651) UBIQUITINATION; BTB(PF00651) SUMOYLATION	2.3.4.0.8		PIONEER
ZBTB39	ZBTB39	ZBT39_HUMAN	ZBTB39; KIAA0352	HGNC:29014	712	+	PF00096(zf-C2H2) 508-530; PF13465(zf-H2C2_2) 619-643	PF00651(BTB) 20-125; Pfam-B_80450 146-319	?	+	PHOSPHORYLATION	BTB(PF00651) PHOSPHORYLATION	2.3.4.0.9		PIONEER
ZBTB40	ZBTB40	ZBT40_HUMAN	ZBTB40; KIAA0478	HGNC:29045	1239	+	PF13894(zf-C2H2_4) 807-830; PF13465(zf-H2C2_2) 850-875; PF13465(zf-H2C2_2) 878-904; PF13465(zf-H2C2_2) 907-932; PF00096(zf-C2H2) 978-1000; PF13465(zf-H2C2_2) 1020-1057; PF13894(zf-C2H2_4) 1135-1158	PF00651(BTB) 14-116; Pfam-B_256844 617-662	?	+	PHOSPHORYLATION	zf-C2H2(PF00096) PHOSPHORYLATION	2.3.3.0.123		PIONEER
ZBTB43	ZBTB43	ZBT43_HUMAN	ZBTB43; KIAA0414; ZBTB22B; ZNF297B	HGNC:17908	467	+	PF13465(zf-H2C2_2) 387-410; PF13465(zf-H2C2_2) 414-437	PF00651(BTB) 23-127; Pfam-B_58070 168-316	-	+	ACETYLATION; PHOSPHORYLATION		2.3.2.1.10		PIONEER
ZBTB5	ZBTB5	ZBTB5_HUMAN	ZBTB5; KIAA0354	HGNC:23836	677	+	PF13465(zf-H2C2_2) 627-652	PF00651(BTB) 14-123; Pfam-B_50116 155-583	+	+	MONO-METHYLATION; PHOSPHORYLATION; UBIQUITINATION	BTB(PF00651) PHOSPHORYLATION; zf-C2H2(PF00096) PHOSPHORYLATION	2.3.2.1.1		PIONEER
ZBTB6	ZBTB6	ZBTB6_HUMAN	ZBTB6; ZID; ZNF482	HGNC:16764	424	+	PF13894(zf-C2H2_4) 301-324; PF13465(zf-H2C2_2) 340-365; PF00096(zf-C2H2) 382-405	PF00651(BTB) 23-127; Pfam-B_74767 162-281	+	+	ACETYLATION; PHOSPHORYLATION	BTB(PF00651) PHOSPHORYLATION; BTB(PF00651) ACETYLATION; zf-C2H2(PF00096) PHOSPHORYLATION	2.3.3.11.1		PIONEER
ZBTB7A	ZBTB7A	ZBT7A_HUMAN	ZBTB7A; FBI1; LRF; ZBTB7; ZNF857A	HGNC:18078	584	+	PF13465(zf-H2C2_2) 397-421; PF13465(zf-H2C2_2) 424-449; PF13465(zf-H2C2_2) 452-477	PF00651(BTB) 24-131; Pfam-B_75442 204-350; Pfam-B_130485 529-566	?	+	SUMOYLATION; PHOSPHORYLATION	BTB(PF00651) SUMOYLATION	2.3.3.8.1		PIONEER
ZBTB7B	ZBTB7B	ZBT7B_HUMAN	ZBTB7B; ZBTB15; ZFP67; ZNF857B	HGNC:18668	539	+	PF13465(zf-H2C2_2) 361-385; PF13465(zf-H2C2_2) 388-413; PF13465(zf-H2C2_2) 416-441	PF00651(BTB) 24-145; Pfam-B_63210 146-329; Pfam-B_73602 489-537	+	+	ACETYLATION; PHOSPHORYLATION	zf-C2H2(PF00096) ACETYLATION	2.3.3.8.2		PIONEER
ZBTB8	ZBTB8A	ZBT8A_HUMAN	ZBTB8A; BOZF1; ZBTB8	HGNC:24172	441	+	PF13465(zf-H2C2_2) 296-321	PF00651(BTB) 14-122; Pfam-B_63569 154-243; Pfam-B_83947 390-431	-	+	PHOSPHORYLATION; TRI-METHYLATION	BTB(PF00651) PHOSPHORYLATION; zf-C2H2(PF00096) TRI-METHYLATION
ZBTB9	ZBTB9	ZBTB9_HUMAN	ZBTB9	HGNC:28323	473	-		PF00651(BTB) 38-142; Pfam-B_74141 193-376	+	+	SUMOYLATION; PHOSPHORYLATION; UBIQUITINATION
ZDHHC1	ZDHHC1	ZDHC1_HUMAN	ZDHHC1; C16orf1; ZNF377	HGNC:17916	485	-		PF01529(zf-DHHC) 37-285	-	+	DI-METHYLATION; UBIQUITINATION
ZDHHC13	ZDHHC13	ZDH13_HUMAN	ZDHHC13; HIP14L; HIP3RP	HGNC:18413	622	-		PF12796(Ank_2) 43-112; PF12796(Ank_2) 108-179; PF12796(Ank_2) 195-280; PF01529(zf-DHHC) 388-559	-	+	PHOSPHORYLATION; UBIQUITINATION	Ank_2(PF12796) UBIQUITINATION
ZDHHC15	ZDHHC15	ZDH15_HUMAN	ZDHHC15; UNQ1969; PRO4501	HGNC:20342	337	-		PF01529(zf-DHHC) 66-249	-	+	ACETYLATION; PHOSPHORYLATION
ZDHHC16	ZDHHC16	ZDH16_HUMAN	ZDHHC16; UNQ2570; PRO6258	HGNC:20714	377	-		PF01529(zf-DHHC) 130-305	-	+	PHOSPHORYLATION
ZDHHC2	ZDHHC2	ZDHC2_HUMAN	ZDHHC2; REAM; REC; ZNF372	HGNC:18469	367	-		PF01529(zf-DHHC) 67-249	+	+	PHOSPHORYLATION	zf-DHHC(PF01529) PHOSPHORYLATION
[truncated: 373 more rows]
