# Supplementary material for: Feature-based classification of human transcription factors into hypothetical sub-classes related to regulatory function
Source: BMC Bioinformatics. 2016 Nov 14;17:459. doi: 10.1186/s12859-016-1349-2 (PMC5109715; doi:10.1186/s12859-016-1349-2)
Supplement: Additional file 3: Table S8. — Functional Annotation Clustering output from DAVID enrichment analysis. (XLS 1695 kb) [file 12859_2016_1349_MOESM3_ESM.xls]

## Sheet: Pioneers
Annotation Cluster 1	Enrichment Score: 58,70634404649499
Category	Term	Count	%	PValue	Genes	List Total	Pop Hits	Pop Total	Fold Enrichment	Bonferroni	Benjamini	FDR
INTERPRO	IPR013087:Zinc finger, C2H2-type/integrase, DNA-binding	262	79.1541	8.08685e-81	ZN514_HUMAN, MAZ_HUMAN, ZN540_HUMAN, ZN624_HUMAN, ZN420_HUMAN, SP2_HUMAN, ZN135_HUMAN, ZBT46_HUMAN, ZN193_HUMAN, PRDM1_HUMAN, ZN708_HUMAN, WT1_HUMAN, ZN550_HUMAN, ZN114_HUMAN, ZNF77_HUMAN, ZN449_HUMAN, ZFP57_HUMAN, ZFP41_HUMAN, ZN187_HUMAN, ZN571_HUMAN, ZN234_HUMAN, ZN223_HUMAN, ZN404_HUMAN, ZBTB1_HUMAN, ZN236_HUMAN, ZFP14_HUMAN, ZNF32_HUMAN, ZN627_HUMAN, ZBT16_HUMAN, ZBT40_HUMAN, ZNF90_HUMAN, KL…	330	424	1157	2.16648	6.87382e-79	6.87382e-79	8.70042e-78
SMART	SM00355:ZnF_C2H2	278	83.9879	3.90383e-80	ZN514_HUMAN, MAZ_HUMAN, ZN540_HUMAN, ZN624_HUMAN, ZN420_HUMAN, SP2_HUMAN, ZN135_HUMAN, ZBT46_HUMAN, ZN193_HUMAN, PRDM1_HUMAN, ZN708_HUMAN, WT1_HUMAN, ZN550_HUMAN, ZN114_HUMAN, ZNF77_HUMAN, ZN449_HUMAN, ZFP57_HUMAN, ZFP41_HUMAN, ZN187_HUMAN, ZN571_HUMAN, ZN223_HUMAN, ZN234_HUMAN, ZN404_HUMAN, ZBTB1_HUMAN, ZN236_HUMAN, ZFP14_HUMAN, ZNF32_HUMAN, ZN627_HUMAN, ZBT16_HUMAN, ZBT40_HUMAN, ZNF90_HUMAN, KL…	321	483	1110	1.99029	9.75957e-79	9.75957e-79	3.16726e-77
INTERPRO	IPR015880:Zinc finger, C2H2-like	278	83.9879	3.88196e-79	ZN514_HUMAN, MAZ_HUMAN, ZN540_HUMAN, ZN624_HUMAN, ZN420_HUMAN, SP2_HUMAN, ZN135_HUMAN, ZBT46_HUMAN, ZN193_HUMAN, PRDM1_HUMAN, ZN708_HUMAN, WT1_HUMAN, ZN550_HUMAN, ZN114_HUMAN, ZNF77_HUMAN, ZN449_HUMAN, ZFP57_HUMAN, ZFP41_HUMAN, ZN187_HUMAN, ZN571_HUMAN, ZN223_HUMAN, ZN234_HUMAN, ZN404_HUMAN, ZBTB1_HUMAN, ZN236_HUMAN, ZFP14_HUMAN, ZNF32_HUMAN, ZN627_HUMAN, ZBT16_HUMAN, ZBT40_HUMAN, ZNF90_HUMAN, KL…	330	483	1157	2.01798	3.29967e-77	1.64983e-77	4.1765e-76
INTERPRO	IPR007087:Zinc finger, C2H2-type	278	83.9879	8.37638e-79	ZN514_HUMAN, MAZ_HUMAN, ZN540_HUMAN, ZN624_HUMAN, ZN420_HUMAN, SP2_HUMAN, ZN135_HUMAN, ZBT46_HUMAN, ZN193_HUMAN, PRDM1_HUMAN, ZN708_HUMAN, WT1_HUMAN, ZN550_HUMAN, ZN114_HUMAN, ZNF77_HUMAN, ZN449_HUMAN, ZFP57_HUMAN, ZFP41_HUMAN, ZN187_HUMAN, ZN571_HUMAN, ZN223_HUMAN, ZN234_HUMAN, ZN404_HUMAN, ZBTB1_HUMAN, ZN236_HUMAN, ZFP14_HUMAN, ZNF32_HUMAN, ZN627_HUMAN, ZBT16_HUMAN, ZBT40_HUMAN, ZNF90_HUMAN, KL…	330	484	1157	2.01381	7.11993e-77	2.37331e-77	9.01192e-76
UP_SEQ_FEATURE	zinc finger region:C2H2-type 3	257	77.6435	3.12937e-71	ZN514_HUMAN, MAZ_HUMAN, ZN540_HUMAN, ZN624_HUMAN, ZN420_HUMAN, SP2_HUMAN, ZN135_HUMAN, ZN193_HUMAN, PRDM1_HUMAN, ZN708_HUMAN, WT1_HUMAN, ZN550_HUMAN, KLF3_HUMAN, ZN114_HUMAN, ZNF77_HUMAN, ZN449_HUMAN, ZFP41_HUMAN, ZFP57_HUMAN, ZN187_HUMAN, ZN571_HUMAN, ZN234_HUMAN, ZN223_HUMAN, ZN404_HUMAN, ZN236_HUMAN, ZFP14_HUMAN, ZNF32_HUMAN, ZN627_HUMAN, ZBT16_HUMAN, ZBT40_HUMAN, KLF11_HUMAN, PRDM6_HUMAN, ZN5…	331	435	1163	2.07585	1.73993e-68	1.73993e-68	4.57365e-68
UP_SEQ_FEATURE	zinc finger region:C2H2-type 2	246	74.3202	7.43525e-64	ZN514_HUMAN, MAZ_HUMAN, ZN540_HUMAN, ZN624_HUMAN, ZN420_HUMAN, SP2_HUMAN, ZN135_HUMAN, ZBT46_HUMAN, ZN193_HUMAN, PRDM1_HUMAN, ZN708_HUMAN, WT1_HUMAN, ZN550_HUMAN, KLF3_HUMAN, ZNF77_HUMAN, ZN449_HUMAN, ZN114_HUMAN, ZFP41_HUMAN, ZFP57_HUMAN, ZN187_HUMAN, ZN234_HUMAN, ZN223_HUMAN, ZN404_HUMAN, ZN236_HUMAN, ZFP14_HUMAN, ZNF32_HUMAN, ZN627_HUMAN, ZBT16_HUMAN, ZBT40_HUMAN, KLF11_HUMAN, PRDM6_HUMAN, ZN5…	331	422	1163	2.04821	4.134e-61	2.067e-61	1.08668e-60
SP_PIR_KEYWORDS	zinc-finger	281	84.8943	1.43894e-55	ZN514_HUMAN, MAZ_HUMAN, ZN540_HUMAN, ZN624_HUMAN, ZN420_HUMAN, SP2_HUMAN, ZN135_HUMAN, ZBT46_HUMAN, ZN193_HUMAN, PRDM1_HUMAN, ZN708_HUMAN, WT1_HUMAN, ZN550_HUMAN, KLF3_HUMAN, ZN114_HUMAN, ZNF77_HUMAN, ZN449_HUMAN, ZFP57_HUMAN, ZFP41_HUMAN, ZN187_HUMAN, ZN571_HUMAN, ZN223_HUMAN, ZN234_HUMAN, ZN404_HUMAN, ZBTB1_HUMAN, ZN236_HUMAN, ZFP14_HUMAN, ZNF32_HUMAN, ZN627_HUMAN, ZBT16_HUMAN, ZBT40_HUMAN, ZNF…	331	576	1163	1.7141	1.02165e-53	1.02165e-53	1.4935e-52
UP_SEQ_FEATURE	zinc finger region:C2H2-type 1	220	66.4653	1.55129e-52	ZN514_HUMAN, MAZ_HUMAN, ZN624_HUMAN, ZN540_HUMAN, ZN420_HUMAN, SP2_HUMAN, ZN135_HUMAN, ZBT46_HUMAN, ZN193_HUMAN, PRDM1_HUMAN, WT1_HUMAN, ZN550_HUMAN, KLF3_HUMAN, ZNF77_HUMAN, ZN449_HUMAN, ZN114_HUMAN, ZFP41_HUMAN, ZFP57_HUMAN, ZN223_HUMAN, ZN571_HUMAN, ZN236_HUMAN, ZFP14_HUMAN, ZNF32_HUMAN, ZN627_HUMAN, ZBT16_HUMAN, ZBT40_HUMAN, ZNF90_HUMAN, KLF11_HUMAN, ZN556_HUMAN, ZN219_HUMAN, ZN169_HUMAN, ZN2…	331	378	1163	2.04495	8.62519e-50	2.87506e-50	2.26725e-49
SP_PIR_KEYWORDS	zinc	282	85.1964	1.67061e-50	ZN514_HUMAN, MAZ_HUMAN, ZN540_HUMAN, ZN624_HUMAN, ZN420_HUMAN, SP2_HUMAN, ZN135_HUMAN, ZBT46_HUMAN, ZN193_HUMAN, PRDM1_HUMAN, ZN708_HUMAN, WT1_HUMAN, ZN550_HUMAN, KLF3_HUMAN, ZN114_HUMAN, ZNF77_HUMAN, ZN449_HUMAN, ZFP57_HUMAN, ZFP41_HUMAN, ZN187_HUMAN, ZN571_HUMAN, ZN223_HUMAN, ZN234_HUMAN, ZN404_HUMAN, ZBTB1_HUMAN, ZN236_HUMAN, ZFP14_HUMAN, ZNF32_HUMAN, ZN627_HUMAN, ZBT16_HUMAN, ZBT40_HUMAN, ZNF…	331	601	1163	1.64864	1.18613e-48	5.93067e-49	1.73396e-47
GOTERM_MF_FAT	GO:0046914~transition metal ion binding	282	85.1964	4.64414e-50	ZN514_HUMAN, MAZ_HUMAN, ZN540_HUMAN, ZN624_HUMAN, ZN420_HUMAN, SP2_HUMAN, ZN135_HUMAN, ZBT46_HUMAN, ZN193_HUMAN, PRDM1_HUMAN, ZN708_HUMAN, WT1_HUMAN, ZN550_HUMAN, KLF3_HUMAN, ZN114_HUMAN, ZNF77_HUMAN, ZN449_HUMAN, ZFP57_HUMAN, ZFP41_HUMAN, ZN187_HUMAN, ZN571_HUMAN, ZN223_HUMAN, ZN234_HUMAN, ZN404_HUMAN, ZBTB1_HUMAN, ZN236_HUMAN, ZFP14_HUMAN, ZNF32_HUMAN, ZN627_HUMAN, ZBT16_HUMAN, ZBT40_HUMAN, ZNF…	331	602	1161	1.64307	3.94752e-48	3.94752e-48	4.99651e-47
GOTERM_MF_FAT	GO:0008270~zinc ion binding	282	85.1964	4.64414e-50	ZN514_HUMAN, MAZ_HUMAN, ZN540_HUMAN, ZN624_HUMAN, ZN420_HUMAN, SP2_HUMAN, ZN135_HUMAN, ZBT46_HUMAN, ZN193_HUMAN, PRDM1_HUMAN, ZN708_HUMAN, WT1_HUMAN, ZN550_HUMAN, KLF3_HUMAN, ZN114_HUMAN, ZNF77_HUMAN, ZN449_HUMAN, ZFP57_HUMAN, ZFP41_HUMAN, ZN187_HUMAN, ZN571_HUMAN, ZN223_HUMAN, ZN234_HUMAN, ZN404_HUMAN, ZBTB1_HUMAN, ZN236_HUMAN, ZFP14_HUMAN, ZNF32_HUMAN, ZN627_HUMAN, ZBT16_HUMAN, ZBT40_HUMAN, ZNF…	331	602	1161	1.64307	3.94752e-48	3.94752e-48	4.99651e-47
SP_PIR_KEYWORDS	metal-binding	282	85.1964	4.88784e-50	ZN514_HUMAN, MAZ_HUMAN, ZN540_HUMAN, ZN624_HUMAN, ZN420_HUMAN, SP2_HUMAN, ZN135_HUMAN, ZBT46_HUMAN, ZN193_HUMAN, PRDM1_HUMAN, ZN708_HUMAN, WT1_HUMAN, ZN550_HUMAN, KLF3_HUMAN, ZN114_HUMAN, ZNF77_HUMAN, ZN449_HUMAN, ZFP57_HUMAN, ZFP41_HUMAN, ZN187_HUMAN, ZN571_HUMAN, ZN223_HUMAN, ZN234_HUMAN, ZN404_HUMAN, ZBTB1_HUMAN, ZN236_HUMAN, ZFP14_HUMAN, ZNF32_HUMAN, ZN627_HUMAN, ZBT16_HUMAN, ZBT40_HUMAN, ZNF…	331	603	1163	1.64317	3.47036e-48	1.15679e-48	5.07317e-47
GOTERM_MF_FAT	GO:0043169~cation binding	282	85.1964	5.43804e-48	ZN514_HUMAN, MAZ_HUMAN, ZN540_HUMAN, ZN624_HUMAN, ZN420_HUMAN, SP2_HUMAN, ZN135_HUMAN, ZBT46_HUMAN, ZN193_HUMAN, PRDM1_HUMAN, ZN708_HUMAN, WT1_HUMAN, ZN550_HUMAN, KLF3_HUMAN, ZN114_HUMAN, ZNF77_HUMAN, ZN449_HUMAN, ZFP57_HUMAN, ZFP41_HUMAN, ZN187_HUMAN, ZN571_HUMAN, ZN223_HUMAN, ZN234_HUMAN, ZN404_HUMAN, ZBTB1_HUMAN, ZN236_HUMAN, ZFP14_HUMAN, ZNF32_HUMAN, ZN627_HUMAN, ZBT16_HUMAN, ZBT40_HUMAN, ZNF…	331	611	1161	1.61887	4.62233e-46	2.31116e-46	5.85063e-45
GOTERM_MF_FAT	GO:0046872~metal ion binding	282	85.1964	5.43804e-48	ZN514_HUMAN, MAZ_HUMAN, ZN540_HUMAN, ZN624_HUMAN, ZN420_HUMAN, SP2_HUMAN, ZN135_HUMAN, ZBT46_HUMAN, ZN193_HUMAN, PRDM1_HUMAN, ZN708_HUMAN, WT1_HUMAN, ZN550_HUMAN, KLF3_HUMAN, ZN114_HUMAN, ZNF77_HUMAN, ZN449_HUMAN, ZFP57_HUMAN, ZFP41_HUMAN, ZN187_HUMAN, ZN571_HUMAN, ZN223_HUMAN, ZN234_HUMAN, ZN404_HUMAN, ZBTB1_HUMAN, ZN236_HUMAN, ZFP14_HUMAN, ZNF32_HUMAN, ZN627_HUMAN, ZBT16_HUMAN, ZBT40_HUMAN, ZNF…	331	611	1161	1.61887	4.62233e-46	2.31116e-46	5.85063e-45
GOTERM_MF_FAT	GO:0043167~ion binding	282	85.1964	9.15884e-48	ZN514_HUMAN, MAZ_HUMAN, ZN540_HUMAN, ZN624_HUMAN, ZN420_HUMAN, SP2_HUMAN, ZN135_HUMAN, ZBT46_HUMAN, ZN193_HUMAN, PRDM1_HUMAN, ZN708_HUMAN, WT1_HUMAN, ZN550_HUMAN, KLF3_HUMAN, ZN114_HUMAN, ZNF77_HUMAN, ZN449_HUMAN, ZFP57_HUMAN, ZFP41_HUMAN, ZN187_HUMAN, ZN571_HUMAN, ZN223_HUMAN, ZN234_HUMAN, ZN404_HUMAN, ZBTB1_HUMAN, ZN236_HUMAN, ZFP14_HUMAN, ZNF32_HUMAN, ZN627_HUMAN, ZBT16_HUMAN, ZBT40_HUMAN, ZNF…	331	612	1161	1.61623	7.78501e-46	2.595e-46	9.85375e-45
UP_SEQ_FEATURE	zinc finger region:C2H2-type 4	218	65.861	1.96381e-44	ZN514_HUMAN, MAZ_HUMAN, ZN540_HUMAN, ZN420_HUMAN, ZN135_HUMAN, ZN193_HUMAN, PRDM1_HUMAN, ZN708_HUMAN, WT1_HUMAN, ZN550_HUMAN, ZNF77_HUMAN, ZN449_HUMAN, ZN114_HUMAN, ZFP41_HUMAN, ZFP57_HUMAN, ZN187_HUMAN, ZN234_HUMAN, ZN223_HUMAN, ZN571_HUMAN, ZN404_HUMAN, ZBTB1_HUMAN, ZN236_HUMAN, ZFP14_HUMAN, ZNF32_HUMAN, ZN627_HUMAN, ZBT16_HUMAN, ZBT40_HUMAN, ZN556_HUMAN, ZN219_HUMAN, ZN169_HUMAN, ZN222_HUMAN, …	331	400	1163	1.91491	1.09188e-41	2.7297e-42	2.87016e-41
Annotation Cluster 2	Enrichment Score: 18,025410739779062
Category	Term	Count	%	PValue	Genes	List Total	Pop Hits	Pop Total	Fold Enrichment	Bonferroni	Benjamini	FDR
UP_SEQ_FEATURE	zinc finger region:C2H2-type 5	208	62.8399	5.8213e-43	ZN514_HUMAN, MAZ_HUMAN, ZN624_HUMAN, ZN540_HUMAN, ZN420_HUMAN, ZN135_HUMAN, ZN193_HUMAN, ZN708_HUMAN, ZN550_HUMAN, ZNF77_HUMAN, ZN449_HUMAN, ZFP57_HUMAN, ZN187_HUMAN, ZN234_HUMAN, ZN223_HUMAN, ZN571_HUMAN, ZN404_HUMAN, ZBTB1_HUMAN, ZN236_HUMAN, ZFP14_HUMAN, ZNF32_HUMAN, ZN627_HUMAN, ZBT16_HUMAN, ZBT40_HUMAN, ZN556_HUMAN, ZN675_HUMAN, ZN219_HUMAN, ZN169_HUMAN, ZN221_HUMAN, ZN222_HUMAN, ZIC2_HUMAN,…	331	375	1163	1.94887	3.23664e-40	6.47329e-41	8.50798e-40
UP_SEQ_FEATURE	zinc finger region:C2H2-type 6	180	54.3807	3.77063e-33	ZN551_HUMAN, ZN514_HUMAN, ZN560_HUMAN, PRD14_HUMAN, ZKSC4_HUMAN, ZNF30_HUMAN, ZN624_HUMAN, ZN540_HUMAN, ZN420_HUMAN, PLAL1_HUMAN, ZN182_HUMAN, ZN582_HUMAN, ZN135_HUMAN, ZN157_HUMAN, ZN708_HUMAN, ZN230_HUMAN, ZNF14_HUMAN, ZN550_HUMAN, ZN449_HUMAN, ZNF77_HUMAN, ZFP57_HUMAN, ZN565_HUMAN, ZN187_HUMAN, ZN571_HUMAN, ZN234_HUMAN, ZN404_HUMAN, ZBTB1_HUMAN, ZN236_HUMAN, ZFP14_HUMAN, ZNF32_HUMAN, Z324A_HUM…	331	330	1163	1.91651	2.09647e-30	3.49412e-31	5.51087e-30
UP_SEQ_FEATURE	zinc finger region:C2H2-type 7	170	51.3595	5.29649e-32	ZN551_HUMAN, ZN514_HUMAN, ZN560_HUMAN, ZKSC4_HUMAN, ZNF30_HUMAN, ZN624_HUMAN, ZN540_HUMAN, ZN420_HUMAN, PLAL1_HUMAN, ZN182_HUMAN, ZN582_HUMAN, ZN135_HUMAN, ZN157_HUMAN, ZN708_HUMAN, ZN295_HUMAN, ZN230_HUMAN, ZNF14_HUMAN, ZN550_HUMAN, ZN449_HUMAN, ZNF77_HUMAN, ZN565_HUMAN, ZN187_HUMAN, ZN571_HUMAN, ZN234_HUMAN, ZN223_HUMAN, ZN404_HUMAN, ZBTB1_HUMAN, ZN236_HUMAN, ZFP14_HUMAN, Z324A_HUMAN, ZFX_HUMAN…	331	306	1163	1.952	2.94485e-29	4.20693e-30	7.74096e-29
INTERPRO	IPR001909:Krueppel-associated box	142	42.9003	2.16508e-30	ZN551_HUMAN, ZN514_HUMAN, ZN560_HUMAN, ZKSC4_HUMAN, ZNF30_HUMAN, ZN540_HUMAN, ZN420_HUMAN, ZN182_HUMAN, ZN582_HUMAN, ZN135_HUMAN, ZN157_HUMAN, ZN708_HUMAN, ZN230_HUMAN, ZNF14_HUMAN, ZN550_HUMAN, ZNF77_HUMAN, ZN114_HUMAN, ZFP57_HUMAN, ZN565_HUMAN, ZN234_HUMAN, ZN223_HUMAN, ZN571_HUMAN, ZN404_HUMAN, ZFP14_HUMAN, Z324A_HUMAN, ZN627_HUMAN, ZN615_HUMAN, ZNF90_HUMAN, ZN549_HUMAN, ZN626_HUMAN, ZN677_HUM…	330	236	1157	2.10958	1.84032e-28	4.6008e-29	2.32935e-27
SMART	SM00349:KRAB	142	42.9003	6.52728e-30	ZN551_HUMAN, ZN514_HUMAN, ZN560_HUMAN, ZKSC4_HUMAN, ZNF30_HUMAN, ZN540_HUMAN, ZN420_HUMAN, ZN182_HUMAN, ZN582_HUMAN, ZN135_HUMAN, ZN157_HUMAN, ZN708_HUMAN, ZN230_HUMAN, ZNF14_HUMAN, ZN550_HUMAN, ZNF77_HUMAN, ZN114_HUMAN, ZFP57_HUMAN, ZN565_HUMAN, ZN234_HUMAN, ZN223_HUMAN, ZN571_HUMAN, ZN404_HUMAN, ZFP14_HUMAN, Z324A_HUMAN, ZN627_HUMAN, ZN615_HUMAN, ZNF90_HUMAN, ZN549_HUMAN, ZN626_HUMAN, ZN677_HUM…	321	236	1110	2.08063	1.63182e-28	8.1591e-29	5.29573e-27
UP_SEQ_FEATURE	domain:KRAB	137	41.3897	4.79848e-29	ZN551_HUMAN, ZN514_HUMAN, ZKSC4_HUMAN, ZN624_HUMAN, ZN540_HUMAN, ZN420_HUMAN, ZN182_HUMAN, ZN582_HUMAN, ZN135_HUMAN, ZN157_HUMAN, ZN708_HUMAN, ZN230_HUMAN, ZNF14_HUMAN, ZN550_HUMAN, ZNF77_HUMAN, ZN114_HUMAN, ZFP57_HUMAN, ZN234_HUMAN, ZN223_HUMAN, ZN571_HUMAN, ZN404_HUMAN, ZFP14_HUMAN, Z324A_HUMAN, ZN627_HUMAN, ZN615_HUMAN, ZNF90_HUMAN, ZN549_HUMAN, ZN626_HUMAN, ZN677_HUMAN, ZN709_HUMAN, ZN556_HUM…	331	228	1163	2.11124	2.66796e-26	3.33495e-27	7.01311e-26
UP_SEQ_FEATURE	zinc finger region:C2H2-type 8	154	46.5257	1.51983e-27	ZN551_HUMAN, ZN560_HUMAN, ZNF30_HUMAN, ZN624_HUMAN, ZN540_HUMAN, ZN420_HUMAN, ZN182_HUMAN, ZN582_HUMAN, ZN135_HUMAN, ZN157_HUMAN, ZN708_HUMAN, ZN295_HUMAN, ZN230_HUMAN, ZNF14_HUMAN, ZN550_HUMAN, ZNF77_HUMAN, ZN565_HUMAN, ZN187_HUMAN, ZN571_HUMAN, ZN234_HUMAN, ZN223_HUMAN, ZN404_HUMAN, ZBTB1_HUMAN, ZN236_HUMAN, ZFP14_HUMAN, Z324A_HUMAN, ZFX_HUMAN, ZN627_HUMAN, ZBT16_HUMAN, ZN615_HUMAN, ZBT24_HUMAN…	331	279	1163	1.9394	8.45027e-25	9.38918e-26	2.22127e-24
UP_SEQ_FEATURE	zinc finger region:C2H2-type 9	143	43.2024	5.0648e-26	ZN551_HUMAN, ZN560_HUMAN, ZNF30_HUMAN, ZN624_HUMAN, ZN540_HUMAN, ZN420_HUMAN, ZN182_HUMAN, ZN582_HUMAN, ZN135_HUMAN, ZN157_HUMAN, ZN708_HUMAN, ZN230_HUMAN, ZNF14_HUMAN, ZNF77_HUMAN, ZN565_HUMAN, ZN234_HUMAN, ZN223_HUMAN, ZN571_HUMAN, ZN404_HUMAN, ZN236_HUMAN, ZFP14_HUMAN, Z324A_HUMAN, ZFX_HUMAN, ZN627_HUMAN, ZBT16_HUMAN, ZN615_HUMAN, ZBT40_HUMAN, ZN549_HUMAN, ZN626_HUMAN, ZN677_HUMAN, ZN709_HUMAN…	331	255	1163	1.97037	2.81603e-23	2.81603e-24	7.40233e-23
PIR_SUPERFAMILY	PIRSF005559:zinc finger protein ZFP-36	70	21.148	3.20662e-23	ZN416_HUMAN, ZN432_HUMAN, ZN273_HUMAN, ZNF30_HUMAN, ZN182_HUMAN, ZN582_HUMAN, ZN135_HUMAN, ZN157_HUMAN, ZN257_HUMAN, ZN708_HUMAN, ZNF77_HUMAN, ZN649_HUMAN, ZN565_HUMAN, ZN440_HUMAN, ZN571_HUMAN, ZN404_HUMAN, ZN613_HUMAN, ZN264_HUMAN, ZFP14_HUMAN, ZN345_HUMAN, ZFX_HUMAN, Z354A_HUMAN, ZN564_HUMAN, ZN430_HUMAN, ZN549_HUMAN, ZN195_HUMAN, ZN626_HUMAN, ZN677_HUMAN, ZN595_HUMAN, ZN350_HUMAN, ZN490_HUMAN…	112	105	410	2.44048	1.21852e-21	1.21852e-21	2.89793e-20
UP_SEQ_FEATURE	zinc finger region:C2H2-type 10	127	38.3686	1.35411e-21	ZN551_HUMAN, ZN560_HUMAN, ZNF30_HUMAN, ZN624_HUMAN, ZN540_HUMAN, ZN420_HUMAN, ZN182_HUMAN, ZN582_HUMAN, ZN135_HUMAN, ZN157_HUMAN, ZN708_HUMAN, ZNF14_HUMAN, ZNF77_HUMAN, ZN565_HUMAN, ZN234_HUMAN, ZN571_HUMAN, ZN404_HUMAN, ZN236_HUMAN, ZFP14_HUMAN, ZFX_HUMAN, ZN627_HUMAN, ZN615_HUMAN, ZBT40_HUMAN, ZN549_HUMAN, ZN626_HUMAN, ZN677_HUMAN, ZN709_HUMAN, ZN250_HUMAN, ZN675_HUMAN, ZN221_HUMAN, ZN169_HUMAN…	331	230	1163	1.94012	7.52887e-19	6.84443e-20	1.97907e-18
UP_SEQ_FEATURE	zinc finger region:C2H2-type 11	112	33.8369	1.69061e-19	ZN551_HUMAN, ZNF30_HUMAN, ZN624_HUMAN, ZN540_HUMAN, ZN420_HUMAN, ZN182_HUMAN, ZN135_HUMAN, ZN157_HUMAN, ZN708_HUMAN, ZNF14_HUMAN, ZNF77_HUMAN, ZN565_HUMAN, ZN234_HUMAN, ZN571_HUMAN, ZN404_HUMAN, ZN236_HUMAN, ZFP14_HUMAN, ZFX_HUMAN, ZN627_HUMAN, ZN615_HUMAN, ZN549_HUMAN, ZN626_HUMAN, ZN709_HUMAN, ZN250_HUMAN, ZN675_HUMAN, ZN221_HUMAN, ZN451_HUMAN, ZN175_HUMAN, ZNF92_HUMAN, ZNF71_HUMAN, ZBT17_HUMAN…	331	199	1163	1.9775	9.39978e-17	7.83315e-18	2.47087e-16
UP_SEQ_FEATURE	zinc finger region:C2H2-type 12	99	29.9094	2.17859e-17	ZN551_HUMAN, ZN560_HUMAN, ZNF30_HUMAN, ZN540_HUMAN, ZN624_HUMAN, ZN420_HUMAN, ZN182_HUMAN, ZN135_HUMAN, ZN157_HUMAN, ZN708_HUMAN, ZNF14_HUMAN, ZNF77_HUMAN, ZN565_HUMAN, ZN234_HUMAN, ZN571_HUMAN, ZN404_HUMAN, ZN236_HUMAN, ZFP14_HUMAN, ZFX_HUMAN, ZN615_HUMAN, ZBT40_HUMAN, ZN549_HUMAN, ZN709_HUMAN, ZN250_HUMAN, ZN675_HUMAN, ZN221_HUMAN, ZN169_HUMAN, ZN175_HUMAN, ZNF92_HUMAN, ZNF71_HUMAN, ZBT17_HUMAN…	331	174	1163	1.99911	1.2113e-14	9.31767e-16	3.18407e-14
UP_SEQ_FEATURE	zinc finger region:C2H2-type 13	75	22.6586	2.22647e-11	ZN551_HUMAN, ZN560_HUMAN, ZN432_HUMAN, ZNF30_HUMAN, ZN624_HUMAN, ZN540_HUMAN, ZN142_HUMAN, ZN700_HUMAN, ZN420_HUMAN, ZN182_HUMAN, ZN544_HUMAN, ZN135_HUMAN, ZFP28_HUMAN, ZN708_HUMAN, ZNF14_HUMAN, ZF64A_HUMAN, ZN160_HUMAN, ZN571_HUMAN, ZN234_HUMAN, ZN347_HUMAN, ZN404_HUMAN, ZN236_HUMAN, ZN264_HUMAN, ZFP14_HUMAN, ZN345_HUMAN, ZFX_HUMAN, ZN615_HUMAN, ZN167_HUMAN, Z354A_HUMAN, ZN564_HUMAN, ZN549_HUMAN…	331	138	1163	1.90956	1.23791e-08	8.25276e-10	3.25403e-08
UP_SEQ_FEATURE	zinc finger region:C2H2-type 15	50	15.1057	1.38997e-07	ZN560_HUMAN, ZN432_HUMAN, ZNF30_HUMAN, ZN142_HUMAN, ZN540_HUMAN, ZN624_HUMAN, ZN420_HUMAN, ZN700_HUMAN, ZN182_HUMAN, ZN135_HUMAN, ZN708_HUMAN, ZNF14_HUMAN, ZN160_HUMAN, ZN571_HUMAN, ZN234_HUMAN, ZN404_HUMAN, ZN347_HUMAN, ZN236_HUMAN, ZN345_HUMAN, ZN615_HUMAN, ZN564_HUMAN, ZN549_HUMAN, ZN595_HUMAN, ZN709_HUMAN, ZN675_HUMAN, ZN221_HUMAN, ZN175_HUMAN, ZN225_HUMAN, ZFP62_HUMAN, ZN267_HUMAN, ZN546_HUM…	331	92	1163	1.90956	7.72791e-05	4.546e-06	0.000203147
UP_SEQ_FEATURE	zinc finger region:C2H2-type 14	54	16.3142	1.82239e-07	ZN551_HUMAN, ZN560_HUMAN, ZN432_HUMAN, ZNF30_HUMAN, ZN142_HUMAN, ZN540_HUMAN, ZN624_HUMAN, ZN420_HUMAN, ZN700_HUMAN, ZN182_HUMAN, ZN135_HUMAN, ZFP28_HUMAN, ZN708_HUMAN, ZNF14_HUMAN, ZN160_HUMAN, ZN571_HUMAN, ZN234_HUMAN, ZN404_HUMAN, ZN236_HUMAN, ZN345_HUMAN, ZN615_HUMAN, ZN564_HUMAN, ZN549_HUMAN, ZN595_HUMAN, ZN709_HUMAN, ZN675_HUMAN, ZN221_HUMAN, ZN311_HUMAN, ZN175_HUMAN, ZN225_HUMAN, ZFP62_HUM…	331	103	1163	1.84208	0.00010132	5.33289e-06	0.000266347
UP_SEQ_FEATURE	zinc finger region:C2H2-type 16	35	10.574	0.000174768	ZN432_HUMAN, ZNF30_HUMAN, ZN142_HUMAN, ZN540_HUMAN, ZN624_HUMAN, ZN700_HUMAN, ZN225_HUMAN, ZN420_HUMAN, ZFP62_HUMAN, ZN546_HUMAN, ZN235_HUMAN, ZNF93_HUMAN, PRDM5_HUMAN, ZN135_HUMAN, ZNF14_HUMAN, ZN160_HUMAN, ZN571_HUMAN, ZN234_HUMAN, ZN347_HUMAN, ZN429_HUMAN, ZN189_HUMAN, ZN236_HUMAN, ZNF85_HUMAN, ZN823_HUMAN, ZN227_HUMAN, ZN443_HUMAN, ZN441_HUMAN, ZN615_HUMAN, ZN33B_HUMAN, ZN337_HUMAN, ZN407_HUM…	331	70	1163	1.7568	0.0926067	0.00484718	0.255124
UP_SEQ_FEATURE	zinc finger region:C2H2-type 17	27	8.1571	0.000880764	ZNF30_HUMAN, ZN142_HUMAN, ZN624_HUMAN, ZN540_HUMAN, ZN420_HUMAN, ZN225_HUMAN, ZN700_HUMAN, ZFP62_HUMAN, ZN546_HUMAN, ZNF93_HUMAN, ZNF14_HUMAN, ZN160_HUMAN, ZN234_HUMAN, ZN571_HUMAN, ZN429_HUMAN, ZN347_HUMAN, ZN236_HUMAN, ZN227_HUMAN, ZN443_HUMAN, ZN441_HUMAN, ZN615_HUMAN, ZN337_HUMAN, ZN407_HUMAN, ZN229_HUMAN, ZN595_HUMAN, ZN709_HUMAN, ZN611_HUMAN	331	53	1163	1.78994	0.387325	0.022023	1.27957
UP_SEQ_FEATURE	zinc finger region:C2H2-type 18	22	6.64653	0.00091678	ZN234_HUMAN, ZN429_HUMAN, ZN347_HUMAN, ZN236_HUMAN, ZNF30_HUMAN, ZN142_HUMAN, ZN624_HUMAN, ZN420_HUMAN, ZN700_HUMAN, ZFP62_HUMAN, ZN227_HUMAN, ZN546_HUMAN, ZN443_HUMAN, ZN441_HUMAN, ZN615_HUMAN, ZN337_HUMAN, ZN229_HUMAN, ZN407_HUMAN, ZNF14_HUMAN, ZN595_HUMAN, ZN160_HUMAN, ZN709_HUMAN	331	40	1163	1.93248	0.399482	0.0219283	1.33157
UP_SEQ_FEATURE	zinc finger region:C2H2-type 19	17	5.13595	0.0145075	ZN234_HUMAN, ZN347_HUMAN, ZN236_HUMAN, ZN142_HUMAN, ZN624_HUMAN, ZN420_HUMAN, ZN227_HUMAN, ZFP62_HUMAN, ZN546_HUMAN, ZN443_HUMAN, ZN441_HUMAN, ZN615_HUMAN, ZN337_HUMAN, ZN407_HUMAN, ZNF14_HUMAN, ZN160_HUMAN, ZN709_HUMAN	331	34	1163	1.7568	0.999704	0.244353	19.2315
UP_SEQ_FEATURE	zinc finger region:C2H2-type 20	8	2.41692	0.276906	ZN337_HUMAN, ZN407_HUMAN, ZN236_HUMAN, ZN142_HUMAN, ZN624_HUMAN, ZFP62_HUMAN, ZN546_HUMAN, ZN160_HUMAN	331	19	1163	1.47941	1	0.992342	99.1248
Annotation Cluster 3	Enrichment Score: 10,985423862107213
Category	Term	Count	%	PValue	Genes	List Total	Pop Hits	Pop Total	Fold Enrichment	Bonferroni	Benjamini	FDR
UP_SEQ_FEATURE	domain:BTB	33	9.96979	7.32711e-12	ZBT37_HUMAN, ZBT43_HUMAN, GZF1_HUMAN, ZBTB2_HUMAN, ZBTB6_HUMAN, KAISO_HUMAN, ZBT7A_HUMAN, ZBT17_HUMAN, ZBT46_HUMAN, ZBT45_HUMAN, ZN295_HUMAN, ZBT39_HUMAN, ZBT22_HUMAN, HIC2_HUMAN, MYNN_HUMAN, BCL6B_HUMAN, PATZ1_HUMAN, ZBT32_HUMAN, ZBT7B_HUMAN, ZBTB1_HUMAN, ZBT16_HUMAN, ZF161_HUMAN, ZBT38_HUMAN, ZBT24_HUMAN, ZBT40_HUMAN, ZBT20_HUMAN, HIC1_HUMAN, BCL6_HUMAN, ZBT34_HUMAN, ZN131_HUMAN, ZBT25_HUMAN, Z…	331	40	1163	2.89872	4.07389e-09	2.90992e-10	1.07088e-08
INTERPRO	IPR013069:BTB/POZ	33	9.96979	7.78284e-12	ZBT37_HUMAN, ZBT43_HUMAN, GZF1_HUMAN, ZBTB2_HUMAN, ZBTB6_HUMAN, KAISO_HUMAN, ZBT7A_HUMAN, ZBT17_HUMAN, ZBT46_HUMAN, ZBT45_HUMAN, ZN295_HUMAN, ZBT39_HUMAN, ZBT22_HUMAN, HIC2_HUMAN, MYNN_HUMAN, BCL6B_HUMAN, PATZ1_HUMAN, ZBT32_HUMAN, ZBT7B_HUMAN, ZBTB1_HUMAN, ZBT16_HUMAN, ZF161_HUMAN, ZBT38_HUMAN, ZBT24_HUMAN, ZBT40_HUMAN, ZBT20_HUMAN, HIC1_HUMAN, BCL6_HUMAN, ZBT34_HUMAN, ZN131_HUMAN, ZBT25_HUMAN, Z…	330	40	1157	2.8925	6.61545e-10	1.32309e-10	8.37339e-09
INTERPRO	IPR000210:BTB/POZ-like	33	9.96979	7.78284e-12	ZBT37_HUMAN, ZBT43_HUMAN, GZF1_HUMAN, ZBTB2_HUMAN, ZBTB6_HUMAN, KAISO_HUMAN, ZBT7A_HUMAN, ZBT17_HUMAN, ZBT46_HUMAN, ZBT45_HUMAN, ZN295_HUMAN, ZBT39_HUMAN, ZBT22_HUMAN, HIC2_HUMAN, MYNN_HUMAN, BCL6B_HUMAN, PATZ1_HUMAN, ZBT32_HUMAN, ZBT7B_HUMAN, ZBTB1_HUMAN, ZBT16_HUMAN, ZF161_HUMAN, ZBT38_HUMAN, ZBT24_HUMAN, ZBT40_HUMAN, ZBT20_HUMAN, HIC1_HUMAN, BCL6_HUMAN, ZBT34_HUMAN, ZN131_HUMAN, ZBT25_HUMAN, Z…	330	40	1157	2.8925	6.61545e-10	1.32309e-10	8.37339e-09
SMART	SM00225:BTB	33	9.96979	1.13715e-11	ZBT37_HUMAN, ZBT43_HUMAN, GZF1_HUMAN, ZBTB2_HUMAN, ZBTB6_HUMAN, KAISO_HUMAN, ZBT7A_HUMAN, ZBT17_HUMAN, ZBT46_HUMAN, ZBT45_HUMAN, ZN295_HUMAN, ZBT39_HUMAN, ZBT22_HUMAN, HIC2_HUMAN, MYNN_HUMAN, BCL6B_HUMAN, PATZ1_HUMAN, ZBT32_HUMAN, ZBT7B_HUMAN, ZBTB1_HUMAN, ZBT16_HUMAN, ZF161_HUMAN, ZBT38_HUMAN, ZBT24_HUMAN, ZBT40_HUMAN, ZBT20_HUMAN, HIC1_HUMAN, BCL6_HUMAN, ZBT34_HUMAN, ZN131_HUMAN, ZBT25_HUMAN, Z…	321	40	1110	2.8528	2.84286e-10	9.47622e-11	9.22592e-09
INTERPRO	IPR011333:BTB/POZ fold	32	9.66767	2.34345e-11	ZBT37_HUMAN, ZBT43_HUMAN, GZF1_HUMAN, ZBTB2_HUMAN, ZBTB6_HUMAN, KAISO_HUMAN, ZBT7A_HUMAN, ZBT17_HUMAN, ZBT46_HUMAN, ZBT45_HUMAN, ZN295_HUMAN, ZBT22_HUMAN, HIC2_HUMAN, MYNN_HUMAN, BCL6B_HUMAN, PATZ1_HUMAN, ZBT32_HUMAN, ZBT7B_HUMAN, ZBTB1_HUMAN, ZBT16_HUMAN, ZF161_HUMAN, ZBT38_HUMAN, ZBT24_HUMAN, ZBT40_HUMAN, ZBT20_HUMAN, HIC1_HUMAN, BCL6_HUMAN, ZBT34_HUMAN, ZN131_HUMAN, ZBT25_HUMAN, ZBTB5_HUMAN	330	39	1157	2.87677	1.99193e-09	3.31988e-10	2.52125e-08
Annotation Cluster 4	Enrichment Score: 5,241340485477715
Category	Term	Count	%	PValue	Genes	List Total	Pop Hits	Pop Total	Fold Enrichment	Bonferroni	Benjamini	FDR
UP_SEQ_FEATURE	DNA-binding region:ETS	22	6.64653	1.67925e-09	EHF_HUMAN, ERG_HUMAN, ELK4_HUMAN, ELF2_HUMAN, FLI1_HUMAN, ELF1_HUMAN, ELK1_HUMAN, SPIB_HUMAN, ELK3_HUMAN, GABPA_HUMAN, ETV1_HUMAN, SPI1_HUMAN, ETV6_HUMAN, SPIC_HUMAN, ETV4_HUMAN, ERF_HUMAN, ETV5_HUMAN, ELF5_HUMAN, ETV3_HUMAN, ELF4_HUMAN, FEV_HUMAN, ETV7_HUMAN	331	24	1163	3.2208	9.33662e-07	5.83539e-08	2.45427e-06
INTERPRO	IPR000418:Ets	22	6.64653	1.75075e-09	EHF_HUMAN, ERG_HUMAN, ELK4_HUMAN, ELF2_HUMAN, FLI1_HUMAN, ELF1_HUMAN, ELK1_HUMAN, SPIB_HUMAN, ELK3_HUMAN, GABPA_HUMAN, ETV1_HUMAN, SPI1_HUMAN, ETV6_HUMAN, SPIC_HUMAN, ETV4_HUMAN, ERF_HUMAN, ETV5_HUMAN, ELF5_HUMAN, ETV3_HUMAN, ELF4_HUMAN, FEV_HUMAN, ETV7_HUMAN	330	24	1157	3.21389	1.48813e-07	2.12591e-08	1.88358e-06
SMART	SM00413:ETS	22	6.64653	2.27994e-09	EHF_HUMAN, ERG_HUMAN, ELK4_HUMAN, ELF2_HUMAN, FLI1_HUMAN, ELF1_HUMAN, ELK1_HUMAN, SPIB_HUMAN, ELK3_HUMAN, GABPA_HUMAN, ETV1_HUMAN, SPI1_HUMAN, ETV6_HUMAN, SPIC_HUMAN, ETV4_HUMAN, ERF_HUMAN, ETV5_HUMAN, ELF5_HUMAN, ETV3_HUMAN, ELF4_HUMAN, FEV_HUMAN, ETV7_HUMAN	321	24	1110	3.16978	5.69984e-08	1.42496e-08	1.84976e-06
INTERPRO	IPR011991:Winged helix repressor DNA-binding	24	7.25076	0.926908	EHF_HUMAN, ERG_HUMAN, E2F1_HUMAN, ELK4_HUMAN, ELF2_HUMAN, FLI1_HUMAN, ELF1_HUMAN, ELK1_HUMAN, SPIB_HUMAN, ELK3_HUMAN, GABPA_HUMAN, ETV1_HUMAN, SPI1_HUMAN, E2F2_HUMAN, ETV6_HUMAN, SPIC_HUMAN, ETV4_HUMAN, ERF_HUMAN, ETV5_HUMAN, ELF5_HUMAN, ETV3_HUMAN, ELF4_HUMAN, FEV_HUMAN, ETV7_HUMAN	330	101	1157	0.833123	1	0.999985	100
GOTERM_MF_FAT	GO:0043565~sequence-specific DNA binding	51	15.4079	1	NFYC_HUMAN, SMAD4_HUMAN, SPI1_HUMAN, WT1_HUMAN, ERF_HUMAN, SMAD2_HUMAN, ELF4_HUMAN, CTCF_HUMAN, FOSL1_HUMAN, ELK4_HUMAN, MAFB_HUMAN, ATF4_HUMAN, JDP2_HUMAN, FLI1_HUMAN, ATF1_HUMAN, SP1_HUMAN, GABPA_HUMAN, ETV1_HUMAN, ETV6_HUMAN, SPIC_HUMAN, ETV5_HUMAN, BCL6_HUMAN, ETV3_HUMAN, ETV7_HUMAN, FEV_HUMAN, ZN148_HUMAN, EHF_HUMAN, COT2_HUMAN, ATF2_HUMAN, ELF1_HUMAN, PRDM5_HUMAN, EGR1_HUMAN, SPIB_HUMAN, EL…	331	471	1161	0.379799	1	1	100
Annotation Cluster 5	Enrichment Score: 4,409991610039326
Category	Term	Count	%	PValue	Genes	List Total	Pop Hits	Pop Total	Fold Enrichment	Bonferroni	Benjamini	FDR
GOTERM_BP_FAT	GO:0006350~transcription	321	96.9789	1.78994e-07	ZN514_HUMAN, MAZ_HUMAN, ZN540_HUMAN, ZN624_HUMAN, ZN420_HUMAN, SP2_HUMAN, ZN135_HUMAN, ZBT46_HUMAN, ZN193_HUMAN, SPI1_HUMAN, PRDM1_HUMAN, ZN708_HUMAN, WT1_HUMAN, ZN550_HUMAN, KLF3_HUMAN, ZN114_HUMAN, ZNF77_HUMAN, ZN449_HUMAN, ZFP57_HUMAN, ZFP41_HUMAN, ZN187_HUMAN, ZN571_HUMAN, ZN223_HUMAN, ZN234_HUMAN, ZN404_HUMAN, ZBTB1_HUMAN, MAFB_HUMAN, ZN236_HUMAN, ZFP14_HUMAN, ZNF32_HUMAN, ZN627_HUMAN, ZBT16…	330	1049	1154	1.07009	0.000175935	0.000175935	0.000282186
SP_PIR_KEYWORDS	Transcription	320	96.6767	2.62407e-07	ZN514_HUMAN, MAZ_HUMAN, ZN540_HUMAN, ZN624_HUMAN, ZN420_HUMAN, SP2_HUMAN, ZN135_HUMAN, ZBT46_HUMAN, ZN193_HUMAN, SPI1_HUMAN, PRDM1_HUMAN, ZN708_HUMAN, WT1_HUMAN, ZN550_HUMAN, KLF3_HUMAN, ZN114_HUMAN, ZNF77_HUMAN, ZN449_HUMAN, ZFP57_HUMAN, ZFP41_HUMAN, ZN187_HUMAN, ZN571_HUMAN, ZN223_HUMAN, ZN234_HUMAN, ZN404_HUMAN, ZBTB1_HUMAN, MAFB_HUMAN, ZN236_HUMAN, ZFP14_HUMAN, ZNF32_HUMAN, ZN627_HUMAN, ZBT16…	331	1048	1163	1.07285	1.86307e-05	4.65772e-06	0.000272357
SP_PIR_KEYWORDS	transcription regulation	317	95.7704	5.93168e-05	ZN514_HUMAN, MAZ_HUMAN, ZN540_HUMAN, ZN624_HUMAN, ZN420_HUMAN, SP2_HUMAN, ZN135_HUMAN, ZBT46_HUMAN, ZN193_HUMAN, SPI1_HUMAN, PRDM1_HUMAN, ZN708_HUMAN, WT1_HUMAN, ZN550_HUMAN, KLF3_HUMAN, ZN114_HUMAN, ZNF77_HUMAN, ZN449_HUMAN, ZFP57_HUMAN, ZFP41_HUMAN, ZN187_HUMAN, ZN571_HUMAN, ZN223_HUMAN, ZN234_HUMAN, ZN404_HUMAN, ZBTB1_HUMAN, MAFB_HUMAN, ZN236_HUMAN, ZFP14_HUMAN, ZNF32_HUMAN, ZN627_HUMAN, ZBT16…	331	1055	1163	1.05574	0.00420276	0.000841969	0.0615488
GOTERM_BP_FAT	GO:0045449~regulation of transcription	326	98.4894	0.822323	ZN514_HUMAN, MAZ_HUMAN, ZN540_HUMAN, ZN624_HUMAN, ZN420_HUMAN, SP2_HUMAN, ZN135_HUMAN, ZBT46_HUMAN, ZN193_HUMAN, SPI1_HUMAN, PRDM1_HUMAN, ZN708_HUMAN, WT1_HUMAN, ZN550_HUMAN, KLF3_HUMAN, ZN114_HUMAN, ZNF77_HUMAN, ZN449_HUMAN, ZFP57_HUMAN, ZFP41_HUMAN, ZN187_HUMAN, ZN571_HUMAN, ZN223_HUMAN, ZN234_HUMAN, ZN404_HUMAN, ZBTB1_HUMAN, MAFB_HUMAN, ZN236_HUMAN, ZFP14_HUMAN, ZNF32_HUMAN, ZN627_HUMAN, ZBT16…	330	1143	1154	0.997386	1	1	100
Annotation Cluster 6	Enrichment Score: 2,8110546516205814
Category	Term	Count	%	PValue	Genes	List Total	Pop Hits	Pop Total	Fold Enrichment	Bonferroni	Benjamini	FDR
UP_SEQ_FEATURE	domain:SCAN box	23	6.94864	0.0010916	ZN187_HUMAN, ZSA5A_HUMAN, ZSC16_HUMAN, ZKSC4_HUMAN, ZN496_HUMAN, ZN500_HUMAN, ZNF24_HUMAN, ZSCA1_HUMAN, ZN394_HUMAN, ZN232_HUMAN, ZN167_HUMAN, ZN165_HUMAN, ZN193_HUMAN, ZKSC1_HUMAN, ZN444_HUMAN, ZNF18_HUMAN, ZSCA4_HUMAN, ZN396_HUMAN, ZN174_HUMAN, ZN449_HUMAN, ZN75D_HUMAN, ZN483_HUMAN, ZN192_HUMAN	331	43	1163	1.87936	0.455158	0.024985	1.58359
INTERPRO	IPR003309:Transcriptional regulator SCAN	23	6.94864	0.00167034	ZN187_HUMAN, ZSA5A_HUMAN, ZSC16_HUMAN, ZKSC4_HUMAN, ZN496_HUMAN, ZN500_HUMAN, ZNF24_HUMAN, ZSCA1_HUMAN, ZN394_HUMAN, ZN232_HUMAN, ZN167_HUMAN, ZN165_HUMAN, ZN193_HUMAN, ZKSC1_HUMAN, ZN444_HUMAN, ZNF18_HUMAN, ZSCA4_HUMAN, ZN396_HUMAN, ZN174_HUMAN, ZN449_HUMAN, ZN75D_HUMAN, ZN483_HUMAN, ZN192_HUMAN	330	44	1157	1.83271	0.132463	0.0176053	1.78249
SMART	SM00431:SCAN	23	6.94864	0.00202288	ZN187_HUMAN, ZSA5A_HUMAN, ZSC16_HUMAN, ZKSC4_HUMAN, ZN496_HUMAN, ZN500_HUMAN, ZNF24_HUMAN, ZSCA1_HUMAN, ZN394_HUMAN, ZN232_HUMAN, ZN167_HUMAN, ZN165_HUMAN, ZN193_HUMAN, ZKSC1_HUMAN, ZN444_HUMAN, ZNF18_HUMAN, ZSCA4_HUMAN, ZN396_HUMAN, ZN174_HUMAN, ZN449_HUMAN, ZN75D_HUMAN, ZN483_HUMAN, ZN192_HUMAN	321	44	1110	1.80756	0.0493632	0.0100736	1.62945
Annotation Cluster 7	Enrichment Score: 1,5896270980615836
Category	Term	Count	%	PValue	Genes	List Total	Pop Hits	Pop Total	Fold Enrichment	Bonferroni	Benjamini	FDR
UP_SEQ_FEATURE	domain:PNT	7	2.1148	0.0187282	EHF_HUMAN, ERG_HUMAN, ETV6_HUMAN, FLI1_HUMAN, ELF5_HUMAN, ETV7_HUMAN, GABPA_HUMAN	331	9	1163	2.7328	0.999973	0.295584	24.1424
INTERPRO	IPR003118:Sterile alpha motif/pointed	7	2.1148	0.0189312	EHF_HUMAN, ERG_HUMAN, ETV6_HUMAN, FLI1_HUMAN, ELF5_HUMAN, ETV7_HUMAN, GABPA_HUMAN	330	9	1157	2.72694	0.803005	0.165155	18.5864
SMART	SM00251:SAM_PNT	7	2.1148	0.020283	EHF_HUMAN, ERG_HUMAN, ETV6_HUMAN, FLI1_HUMAN, ELF5_HUMAN, ETV7_HUMAN, GABPA_HUMAN	321	9	1110	2.68951	0.400877	0.0818379	15.3167
INTERPRO	IPR013761:Sterile alpha motif-type	7	2.1148	0.0609097	EHF_HUMAN, ERG_HUMAN, ETV6_HUMAN, FLI1_HUMAN, ELF5_HUMAN, ETV7_HUMAN, GABPA_HUMAN	330	11	1157	2.23113	0.995212	0.413845	49.1412
Annotation Cluster 8	Enrichment Score: 1,3564516088978384
Category	Term	Count	%	PValue	Genes	List Total	Pop Hits	Pop Total	Fold Enrichment	Bonferroni	Benjamini	FDR
BIOCARTA	h_tercPathway:Overview of telomerase RNA component gene hTerc Transcriptional Regulation	5	1.51057	0.00514207	SP3_HUMAN, NFYA_HUMAN, NFYB_HUMAN, NFYC_HUMAN, SP1_HUMAN	29	5	144	4.96552	0.266054	0.266054	5.03531
GOTERM_CC_FAT	GO:0016602~CCAAT-binding factor complex	3	0.906344	0.0770763	NFYA_HUMAN, NFYB_HUMAN, NFYC_HUMAN	57	3	327	5.73684	0.993611	0.920068	55.6101
KEGG_PATHWAY	hsa04612:Antigen processing and presentation	3	0.906344	0.215073	NFYA_HUMAN, NFYB_HUMAN, NFYC_HUMAN	25	6	163	3.26	0.9993	0.837363	87.2911
Annotation Cluster 9	Enrichment Score: 0,9815408820471987
Category	Term	Count	%	PValue	Genes	List Total	Pop Hits	Pop Total	Fold Enrichment	Bonferroni	Benjamini	FDR
PIR_SUPERFAMILY	PIRSF005097:transcription factor AP-2	4	1.20846	0.0623244	AP2E_HUMAN, AP2A_HUMAN, AP2D_HUMAN, AP2B_HUMAN	112	4	410	3.66071	0.913304	0.705558	44.0977
INTERPRO	IPR013854:Transcription factor AP-2, C-terminal	4	1.20846	0.0720114	AP2E_HUMAN, AP2A_HUMAN, AP2D_HUMAN, AP2B_HUMAN	330	4	1157	3.50606	0.998258	0.438702	55.2493
INTERPRO	IPR004979:Transcription factor AP-2	4	1.20846	0.0720114	AP2E_HUMAN, AP2A_HUMAN, AP2D_HUMAN, AP2B_HUMAN	330	4	1157	3.50606	0.998258	0.438702	55.2493
UP_SEQ_FEATURE	compositionally biased region:Gln/Pro-rich (transactivation domain)	3	0.906344	0.195622	AP2E_HUMAN, AP2A_HUMAN, AP2B_HUMAN	331	3	1163	3.5136	1	0.965335	95.8478
UP_SEQ_FEATURE	region of interest:H-S-H (helix-span-helix), dimerization	3	0.906344	0.195622	AP2E_HUMAN, AP2A_HUMAN, AP2D_HUMAN	331	3	1163	3.5136	1	0.965335	95.8478
Annotation Cluster 10	Enrichment Score: 0,6069436019247396
Category	Term	Count	%	PValue	Genes	List Total	Pop Hits	Pop Total	Fold Enrichment	Bonferroni	Benjamini	FDR
UP_SEQ_FEATURE	zinc finger region:C2H2-type 19	17	5.13595	0.0145075	ZN234_HUMAN, ZN347_HUMAN, ZN236_HUMAN, ZN142_HUMAN, ZN624_HUMAN, ZN420_HUMAN, ZN227_HUMAN, ZFP62_HUMAN, ZN546_HUMAN, ZN443_HUMAN, ZN441_HUMAN, ZN615_HUMAN, ZN337_HUMAN, ZN407_HUMAN, ZNF14_HUMAN, ZN160_HUMAN, ZN709_HUMAN	331	34	1163	1.7568	0.999704	0.244353	19.2315
UP_SEQ_FEATURE	zinc finger region:C2H2-type 20	8	2.41692	0.276906	ZN337_HUMAN, ZN407_HUMAN, ZN236_HUMAN, ZN142_HUMAN, ZN624_HUMAN, ZFP62_HUMAN, ZN546_HUMAN, ZN160_HUMAN	331	19	1163	1.47941	1	0.992342	99.1248
UP_SEQ_FEATURE	zinc finger region:C2H2-type 21	6	1.81269	0.49271	ZN407_HUMAN, ZN236_HUMAN, ZN142_HUMAN, ZN624_HUMAN, ZFP62_HUMAN, ZN546_HUMAN	331	16	1163	1.3176	1	0.999875	99.9951
UP_SEQ_FEATURE	zinc finger region:C2H2-type 22	5	1.51057	0.654955	ZN407_HUMAN, ZN236_HUMAN, ZN142_HUMAN, ZFP62_HUMAN, ZN546_HUMAN	331	15	1163	1.1712	1	0.999998	100
UP_SEQ_FEATURE	zinc finger region:C2H2-type 23	3	0.906344	0.712123	ZN236_HUMAN, ZN142_HUMAN, ZFP62_HUMAN	331	8	1163	1.3176	1	1	100
Annotation Cluster 11	Enrichment Score: 0,49533639999044127
Category	Term	Count	%	PValue	Genes	List Total	Pop Hits	Pop Total	Fold Enrichment	Bonferroni	Benjamini	FDR
GOTERM_CC_FAT	GO:0005730~nucleolus	26	7.85498	0.0282555	ZN148_HUMAN, JUNB_HUMAN, ZBT43_HUMAN, ZBT7B_HUMAN, KAISO_HUMAN, ZN540_HUMAN, ATF3_HUMAN, ZNF71_HUMAN, ZFX_HUMAN, ZSCA1_HUMAN, ZBT16_HUMAN, SP1_HUMAN, ELK3_HUMAN, GABPA_HUMAN, OZF_HUMAN, HINFP_HUMAN, ZNF18_HUMAN, GLIS1_HUMAN, ZN174_HUMAN, ETV6_HUMAN, ZBT20_HUMAN, SP100_HUMAN, ETV4_HUMAN, ZN350_HUMAN, CTCF_HUMAN	57	107	327	1.394	0.835645	0.835645	25.1902
GOTERM_CC_FAT	GO:0043228~non-membrane-bounded organelle	32	9.66767	0.112506	ZN148_HUMAN, ZBT43_HUMAN, ZN175_HUMAN, KAISO_HUMAN, ZN540_HUMAN, ZNF71_HUMAN, ZSCA1_HUMAN, SPIB_HUMAN, ELK3_HUMAN, OZF_HUMAN, ZNF18_HUMAN, CTCF_HUMAN, JUNB_HUMAN, ZBT32_HUMAN, ZBT7B_HUMAN, ATF3_HUMAN, ZFX_HUMAN, ZBT16_HUMAN, SP1_HUMAN, GABPA_HUMAN, HINFP_HUMAN, ZN174_HUMAN, GLIS1_HUMAN, ETV6_HUMAN, ZBT20_HUMAN, SP100_HUMAN, ETV4_HUMAN, IKZF1_HUMAN, BCL6_HUMAN, PRDM6_HUMAN, ZN350_HUMAN	57	154	327	1.19207	0.999457	0.847382	70.136
GOTERM_CC_FAT	GO:0043232~intracellular non-membrane-bounded organelle	32	9.66767	0.112506	ZN148_HUMAN, ZBT43_HUMAN, ZN175_HUMAN, KAISO_HUMAN, ZN540_HUMAN, ZNF71_HUMAN, ZSCA1_HUMAN, SPIB_HUMAN, ELK3_HUMAN, OZF_HUMAN, ZNF18_HUMAN, CTCF_HUMAN, JUNB_HUMAN, ZBT32_HUMAN, ZBT7B_HUMAN, ATF3_HUMAN, ZFX_HUMAN, ZBT16_HUMAN, SP1_HUMAN, GABPA_HUMAN, HINFP_HUMAN, ZN174_HUMAN, GLIS1_HUMAN, ETV6_HUMAN, ZBT20_HUMAN, SP100_HUMAN, ETV4_HUMAN, IKZF1_HUMAN, BCL6_HUMAN, PRDM6_HUMAN, ZN350_HUMAN	57	154	327	1.19207	0.999457	0.847382	70.136
GOTERM_CC_FAT	GO:0070013~intracellular organelle lumen	44	13.2931	0.434314	ZN148_HUMAN, ZBT43_HUMAN, KAISO_HUMAN, NFYC_HUMAN, ZN540_HUMAN, ZNF71_HUMAN, SMAD4_HUMAN, ZSCA1_HUMAN, ELK3_HUMAN, OZF_HUMAN, SMAD3_HUMAN, ZNF18_HUMAN, AP2D_HUMAN, WT1_HUMAN, SMAD2_HUMAN, ELF4_HUMAN, CTCF_HUMAN, SMAD1_HUMAN, JUNB_HUMAN, ZBT32_HUMAN, NFYA_HUMAN, ZBT7B_HUMAN, E2F1_HUMAN, NFYB_HUMAN, MAFB_HUMAN, ATF4_HUMAN, ATF5_HUMAN, ATF3_HUMAN, ZFX_HUMAN, ATF1_HUMAN, ZBT16_HUMAN, SP1_HUMAN, GABPA…	57	245	327	1.03029	1	0.994068	99.6876
GOTERM_CC_FAT	GO:0031974~membrane-enclosed lumen	44	13.2931	0.434314	ZN148_HUMAN, ZBT43_HUMAN, KAISO_HUMAN, NFYC_HUMAN, ZN540_HUMAN, ZNF71_HUMAN, SMAD4_HUMAN, ZSCA1_HUMAN, ELK3_HUMAN, OZF_HUMAN, SMAD3_HUMAN, ZNF18_HUMAN, AP2D_HUMAN, WT1_HUMAN, SMAD2_HUMAN, ELF4_HUMAN, CTCF_HUMAN, SMAD1_HUMAN, JUNB_HUMAN, ZBT32_HUMAN, NFYA_HUMAN, ZBT7B_HUMAN, E2F1_HUMAN, NFYB_HUMAN, MAFB_HUMAN, ATF4_HUMAN, ATF5_HUMAN, ATF3_HUMAN, ZFX_HUMAN, ATF1_HUMAN, ZBT16_HUMAN, SP1_HUMAN, GABPA…	57	245	327	1.03029	1	0.994068	99.6876
GOTERM_CC_FAT	GO:0031981~nuclear lumen	44	13.2931	0.434314	ZN148_HUMAN, ZBT43_HUMAN, KAISO_HUMAN, NFYC_HUMAN, ZN540_HUMAN, ZNF71_HUMAN, SMAD4_HUMAN, ZSCA1_HUMAN, ELK3_HUMAN, OZF_HUMAN, SMAD3_HUMAN, ZNF18_HUMAN, AP2D_HUMAN, WT1_HUMAN, SMAD2_HUMAN, ELF4_HUMAN, CTCF_HUMAN, SMAD1_HUMAN, JUNB_HUMAN, ZBT32_HUMAN, NFYA_HUMAN, ZBT7B_HUMAN, E2F1_HUMAN, NFYB_HUMAN, MAFB_HUMAN, ATF4_HUMAN, ATF5_HUMAN, ATF3_HUMAN, ZFX_HUMAN, ATF1_HUMAN, ZBT16_HUMAN, SP1_HUMAN, GABPA…	57	245	327	1.03029	1	0.994068	99.6876
GOTERM_CC_FAT	GO:0043233~organelle lumen	44	13.2931	0.434314	ZN148_HUMAN, ZBT43_HUMAN, KAISO_HUMAN, NFYC_HUMAN, ZN540_HUMAN, ZNF71_HUMAN, SMAD4_HUMAN, ZSCA1_HUMAN, ELK3_HUMAN, OZF_HUMAN, SMAD3_HUMAN, ZNF18_HUMAN, AP2D_HUMAN, WT1_HUMAN, SMAD2_HUMAN, ELF4_HUMAN, CTCF_HUMAN, SMAD1_HUMAN, JUNB_HUMAN, ZBT32_HUMAN, NFYA_HUMAN, ZBT7B_HUMAN, E2F1_HUMAN, NFYB_HUMAN, MAFB_HUMAN, ATF4_HUMAN, ATF5_HUMAN, ATF3_HUMAN, ZFX_HUMAN, ATF1_HUMAN, ZBT16_HUMAN, SP1_HUMAN, GABPA…	57	245	327	1.03029	1	0.994068	99.6876
GOTERM_CC_FAT	GO:0044451~nucleoplasm part	21	6.34441	0.930988	SMAD1_HUMAN, NFYA_HUMAN, E2F1_HUMAN, NFYB_HUMAN, ATF4_HUMAN, MAFB_HUMAN, NFYC_HUMAN, ATF5_HUMAN, SMAD4_HUMAN, ATF1_HUMAN, ZBT16_HUMAN, HINFP_HUMAN, SMAD3_HUMAN, E2F2_HUMAN, AP2D_HUMAN, WT1_HUMAN, SP100_HUMAN, ETV3_HUMAN, ZN350_HUMAN, SMAD2_HUMAN, ELF4_HUMAN	57	143	327	0.842473	1	0.999994	100
GOTERM_CC_FAT	GO:0005654~nucleoplasm	23	6.94864	0.966978	SMAD1_HUMAN, ZBT32_HUMAN, NFYA_HUMAN, E2F1_HUMAN, NFYB_HUMAN, ATF4_HUMAN, MAFB_HUMAN, NFYC_HUMAN, ATF5_HUMAN, SMAD4_HUMAN, ATF1_HUMAN, ZBT16_HUMAN, HINFP_HUMAN, SMAD3_HUMAN, E2F2_HUMAN, AP2D_HUMAN, WT1_HUMAN, SP100_HUMAN, ETV3_HUMAN, ZN350_HUMAN, SMAD2_HUMAN, ELF4_HUMAN, CTCF_HUMAN	57	162	327	0.81449	1	0.999999	100
GOTERM_CC_FAT	GO:0005667~transcription factor complex	14	4.22961	0.971868	SMAD1_HUMAN, NFYA_HUMAN, E2F1_HUMAN, NFYB_HUMAN, MAFB_HUMAN, ATF4_HUMAN, NFYC_HUMAN, ATF5_HUMAN, SMAD4_HUMAN, ATF1_HUMAN, SMAD3_HUMAN, E2F2_HUMAN, AP2D_HUMAN, SMAD2_HUMAN	57	108	327	0.743665	1	0.999998	100
Annotation Cluster 12	Enrichment Score: 0,44750194221273576
Category	Term	Count	%	PValue	Genes	List Total	Pop Hits	Pop Total	Fold Enrichment	Bonferroni	Benjamini	FDR
KEGG_PATHWAY	hsa04110:Cell cycle	6	1.81269	0.0259218	SMAD3_HUMAN, E2F1_HUMAN, E2F2_HUMAN, SMAD4_HUMAN, ZBT17_HUMAN, SMAD2_HUMAN	25	13	163	3.00923	0.545207	0.545207	20.0466
KEGG_PATHWAY	hsa05212:Pancreatic cancer	5	1.51057	0.0588681	SMAD3_HUMAN, E2F1_HUMAN, E2F2_HUMAN, SMAD4_HUMAN, SMAD2_HUMAN	25	11	163	2.96364	0.838	0.597508	40.3593
BIOCARTA	h_g1Pathway:Cell Cycle: G1/S Check Point	3	0.906344	0.249751	SMAD3_HUMAN, E2F1_HUMAN, SMAD4_HUMAN	29	5	144	2.97931	1	0.996808	94.385
KEGG_PATHWAY	hsa05220:Chronic myeloid leukemia	4	1.20846	0.339457	SMAD3_HUMAN, E2F1_HUMAN, E2F2_HUMAN, SMAD4_HUMAN	25	14	163	1.86286	0.999996	0.874251	97.0769
KEGG_PATHWAY	hsa05200:Pathways in cancer	7	2.1148	0.75126	SPI1_HUMAN, SMAD3_HUMAN, E2F1_HUMAN, E2F2_HUMAN, SMAD4_HUMAN, SMAD2_HUMAN, ZBT16_HUMAN	25	47	163	0.971064	1	0.98461	99.9993
GOTERM_BP_FAT	GO:0006915~apoptosis	5	1.51057	0.986528	SMAD3_HUMAN, E2F1_HUMAN, KLF11_HUMAN, E2F2_HUMAN, ZBT16_HUMAN	330	30	1154	0.582828	1	1	100
GOTERM_BP_FAT	GO:0012501~programmed cell death	5	1.51057	0.986528	SMAD3_HUMAN, E2F1_HUMAN, KLF11_HUMAN, E2F2_HUMAN, ZBT16_HUMAN	330	30	1154	0.582828	1	1	100
GOTERM_BP_FAT	GO:0008219~cell death	5	1.51057	0.995141	SMAD3_HUMAN, E2F1_HUMAN, KLF11_HUMAN, E2F2_HUMAN, ZBT16_HUMAN	330	34	1154	0.51426	1	1	100
GOTERM_BP_FAT	GO:0016265~death	5	1.51057	0.997129	SMAD3_HUMAN, E2F1_HUMAN, KLF11_HUMAN, E2F2_HUMAN, ZBT16_HUMAN	330	36	1154	0.48569	1	1	100
Annotation Cluster 13	Enrichment Score: 0,43656325978104954
Category	Term	Count	%	PValue	Genes	List Total	Pop Hits	Pop Total	Fold Enrichment	Bonferroni	Benjamini	FDR
UP_SEQ_FEATURE	DNA-binding region:A,T hook	3	0.906344	0.195622	PATZ1_HUMAN, ZBT24_HUMAN, ZN524_HUMAN	331	3	1163	3.5136	1	0.965335	95.8478
INTERPRO	IPR017956:AT hook, DNA-binding, conserved site	4	1.20846	0.495185	PATZ1_HUMAN, ZN653_HUMAN, ZBT24_HUMAN, ZN524_HUMAN	330	9	1157	1.55825	1	0.973522	99.936
SMART	SM00384:AT_hook	4	1.20846	0.50597	PATZ1_HUMAN, ZN653_HUMAN, ZBT24_HUMAN, ZN524_HUMAN	321	9	1110	1.53686	1	0.858969	99.6724
Annotation Cluster 14	Enrichment Score: 0,3622308512967957
Category	Term	Count	%	PValue	Genes	List Total	Pop Hits	Pop Total	Fold Enrichment	Bonferroni	Benjamini	FDR
UP_SEQ_FEATURE	domain:SET	6	1.81269	0.428365	PRD14_HUMAN, PRDM1_HUMAN, PRDM4_HUMAN, PRD13_HUMAN, PRDM6_HUMAN, PRDM5_HUMAN	331	15	1163	1.40544	1	0.999579	99.9718
INTERPRO	IPR001214:SET	6	1.81269	0.430477	PRD14_HUMAN, PRDM1_HUMAN, PRDM4_HUMAN, PRD13_HUMAN, PRDM6_HUMAN, PRDM5_HUMAN	330	15	1157	1.40242	1	0.958832	99.7658
SMART	SM00317:SET	6	1.81269	0.444164	PRD14_HUMAN, PRDM1_HUMAN, PRDM4_HUMAN, PRD13_HUMAN, PRDM6_HUMAN, PRDM5_HUMAN	321	15	1110	1.38318	1	0.840427	99.1475
Annotation Cluster 15	Enrichment Score: 0,31160442098603675
Category	Term	Count	%	PValue	Genes	List Total	Pop Hits	Pop Total	Fold Enrichment	Bonferroni	Benjamini	FDR
KEGG_PATHWAY	hsa04110:Cell cycle	6	1.81269	0.0259218	SMAD3_HUMAN, E2F1_HUMAN, E2F2_HUMAN, SMAD4_HUMAN, ZBT17_HUMAN, SMAD2_HUMAN	25	13	163	3.00923	0.545207	0.545207	20.0466
KEGG_PATHWAY	hsa05212:Pancreatic cancer	5	1.51057	0.0588681	SMAD3_HUMAN, E2F1_HUMAN, E2F2_HUMAN, SMAD4_HUMAN, SMAD2_HUMAN	25	11	163	2.96364	0.838	0.597508	40.3593
GOTERM_BP_FAT	GO:0043623~cellular protein complex assembly	4	1.20846	0.0725241	SMAD1_HUMAN, SMAD3_HUMAN, SMAD4_HUMAN, SMAD2_HUMAN	330	4	1154	3.49697	1	1	69.4845
GOTERM_BP_FAT	GO:0007183~SMAD protein complex assembly	4	1.20846	0.0725241	SMAD1_HUMAN, SMAD3_HUMAN, SMAD4_HUMAN, SMAD2_HUMAN	330	4	1154	3.49697	1	1	69.4845
KEGG_PATHWAY	hsa04520:Adherens junction	4	1.20846	0.129454	SMAD3_HUMAN, SMAD4_HUMAN, SMAD2_HUMAN, SNAI1_HUMAN	25	9	163	2.89778	0.984378	0.750014	69.3014
BIOCARTA	h_tgfbPathway:TGF beta signaling pathway	3	0.906344	0.170078	SMAD3_HUMAN, SMAD4_HUMAN, SMAD2_HUMAN	29	4	144	3.72414	0.999986	0.996275	84.561
GOTERM_BP_FAT	GO:0034621~cellular macromolecular complex subunit organization	6	1.81269	0.177677	SMAD1_HUMAN, MAZ_HUMAN, SMAD3_HUMAN, SMAD4_HUMAN, SMAD2_HUMAN, CTCF_HUMAN	330	11	1154	1.90744	1	1	95.4225
GOTERM_BP_FAT	GO:0031050~dsRNA fragmentation	3	0.906344	0.197265	SMAD1_HUMAN, SMAD3_HUMAN, SMAD2_HUMAN	330	3	1154	3.49697	1	1	96.8699
GOTERM_BP_FAT	GO:0031047~gene silencing by RNA	3	0.906344	0.197265	SMAD1_HUMAN, SMAD3_HUMAN, SMAD2_HUMAN	330	3	1154	3.49697	1	1	96.8699
GOTERM_BP_FAT	GO:0034470~ncRNA processing	3	0.906344	0.197265	SMAD1_HUMAN, SMAD3_HUMAN, SMAD2_HUMAN	330	3	1154	3.49697	1	1	96.8699
GOTERM_BP_FAT	GO:0031053~primary microRNA processing	3	0.906344	0.197265	SMAD1_HUMAN, SMAD3_HUMAN, SMAD2_HUMAN	330	3	1154	3.49697	1	1	96.8699
GOTERM_BP_FAT	GO:0035195~gene silencing by miRNA	3	0.906344	0.197265	SMAD1_HUMAN, SMAD3_HUMAN, SMAD2_HUMAN	330	3	1154	3.49697	1	1	96.8699
GOTERM_BP_FAT	GO:0035194~posttranscriptional gene silencing by RNA	3	0.906344	0.197265	SMAD1_HUMAN, SMAD3_HUMAN, SMAD2_HUMAN	330	3	1154	3.49697	1	1	96.8699
GOTERM_BP_FAT	GO:0035196~gene silencing by miRNA, production of miRNAs	3	0.906344	0.197265	SMAD1_HUMAN, SMAD3_HUMAN, SMAD2_HUMAN	330	3	1154	3.49697	1	1	96.8699
GOTERM_BP_FAT	GO:0010770~positive regulation of cell morphogenesis involved in differentiation	3	0.906344	0.197265	SMAD3_HUMAN, SMAD4_HUMAN, SMAD2_HUMAN	330	3	1154	3.49697	1	1	96.8699
GOTERM_BP_FAT	GO:0010718~positive regulation of epithelial to mesenchymal transition	3	0.906344	0.197265	SMAD3_HUMAN, SMAD4_HUMAN, SMAD2_HUMAN	330	3	1154	3.49697	1	1	96.8699
GOTERM_BP_FAT	GO:0016441~posttranscriptional gene silencing	3	0.906344	0.197265	SMAD1_HUMAN, SMAD3_HUMAN, SMAD2_HUMAN	330	3	1154	3.49697	1	1	96.8699
GOTERM_BP_FAT	GO:0034622~cellular macromolecular complex assembly	4	1.20846	0.228151	SMAD1_HUMAN, SMAD3_HUMAN, SMAD4_HUMAN, SMAD2_HUMAN	330	6	1154	2.33131	1	1	98.3137
GOTERM_BP_FAT	GO:0010769~regulation of cell morphogenesis involved in differentiation	5	1.51057	0.236338	SMAD1_HUMAN, SMAD3_HUMAN, SMAD4_HUMAN, SMAD2_HUMAN, ZFP91_HUMAN	330	9	1154	1.94276	1	1	98.5747
GOTERM_BP_FAT	GO:0022604~regulation of cell morphogenesis	5	1.51057	0.236338	SMAD1_HUMAN, SMAD3_HUMAN, SMAD4_HUMAN, SMAD2_HUMAN, ZFP91_HUMAN	330	9	1154	1.94276	1	1	98.5747
BIOCARTA	h_ctcfPathway:CTCF: First Multivalent Nuclear Factor	3	0.906344	0.249751	SMAD1_HUMAN, SMAD4_HUMAN, CTCF_HUMAN	29	5	144	2.97931	1	0.996808	94.385
KEGG_PATHWAY	hsa04350:TGF-beta signaling pathway	5	1.51057	0.260931	SMAD1_HUMAN, SMAD3_HUMAN, SMAD4_HUMAN, SMAD2_HUMAN, SP1_HUMAN	25	18	163	1.81111	0.999885	0.837029	92.3897
GOTERM_MF_FAT	GO:0070410~co-SMAD binding	3	0.906344	0.320506	SMAD1_HUMAN, SMAD3_HUMAN, SMAD2_HUMAN	331	4	1161	2.63066	1	0.995806	98.4349
GOTERM_BP_FAT	GO:0010717~regulation of epithelial to mesenchymal transition	3	0.906344	0.322006	SMAD3_HUMAN, SMAD4_HUMAN, SMAD2_HUMAN	330	4	1154	2.62273	1	1	99.7816
UP_SEQ_FEATURE	domain:MH1	4	1.20846	0.406813	SMAD1_HUMAN, SMAD3_HUMAN, SMAD4_HUMAN, SMAD2_HUMAN	331	8	1163	1.7568	1	0.999416	99.9516
UP_SEQ_FEATURE	domain:MH2	4	1.20846	0.406813	SMAD1_HUMAN, SMAD3_HUMAN, SMAD4_HUMAN, SMAD2_HUMAN	331	8	1163	1.7568	1	0.999416	99.9516
GOTERM_MF_FAT	GO:0005072~transforming growth factor beta receptor, cytoplasmic mediator activity	4	1.20846	0.408063	SMAD1_HUMAN, SMAD3_HUMAN, SMAD4_HUMAN, SMAD2_HUMAN	331	8	1161	1.75378	1	0.998283	99.6452
INTERPRO	IPR001132:SMAD domain, Dwarfin-type	4	1.20846	0.408366	SMAD1_HUMAN, SMAD3_HUMAN, SMAD4_HUMAN, SMAD2_HUMAN	330	8	1157	1.75303	1	0.958692	99.6472
INTERPRO	IPR003619:MAD homology 1, Dwarfin-type	4	1.20846	0.408366	SMAD1_HUMAN, SMAD3_HUMAN, SMAD4_HUMAN, SMAD2_HUMAN	330	8	1157	1.75303	1	0.958692	99.6472
INTERPRO	IPR013019:MAD homology, MH1	4	1.20846	0.408366	SMAD1_HUMAN, SMAD3_HUMAN, SMAD4_HUMAN, SMAD2_HUMAN	330	8	1157	1.75303	1	0.958692	99.6472
INTERPRO	IPR013790:Dwarfin	4	1.20846	0.408366	SMAD1_HUMAN, SMAD3_HUMAN, SMAD4_HUMAN, SMAD2_HUMAN	330	8	1157	1.75303	1	0.958692	99.6472
SMART	SM00523:DWA	4	1.20846	0.418424	SMAD1_HUMAN, SMAD3_HUMAN, SMAD4_HUMAN, SMAD2_HUMAN	321	8	1110	1.72897	0.999999	0.855686	98.7692
SMART	SM00524:DWB	4	1.20846	0.418424	SMAD1_HUMAN, SMAD3_HUMAN, SMAD4_HUMAN, SMAD2_HUMAN	321	8	1110	1.72897	0.999999	0.855686	98.7692
GOTERM_MF_FAT	GO:0030618~transforming growth factor beta receptor, pathway-specific cytoplasmic mediator activity	3	0.906344	0.439243	SMAD1_HUMAN, SMAD3_HUMAN, SMAD2_HUMAN	331	5	1161	2.10453	1	0.997858	99.8018
GOTERM_BP_FAT	GO:0016458~gene silencing	3	0.906344	0.441034	SMAD1_HUMAN, SMAD3_HUMAN, SMAD2_HUMAN	330	5	1154	2.09818	1	1	99.9896
GOTERM_CC_FAT	GO:0005829~cytosol	8	2.41692	0.454046	SMAD1_HUMAN, SMAD3_HUMAN, FOSL1_HUMAN, ATF2_HUMAN, SMAD4_HUMAN, SMAD2_HUMAN, ZBT16_HUMAN, ZFP91_HUMAN	57	37	327	1.2404	1	0.991487	99.7819
GOTERM_BP_FAT	GO:0007179~transforming growth factor beta receptor signaling pathway	5	1.51057	0.461329	SMAD1_HUMAN, SMAD3_HUMAN, SMAD4_HUMAN, KLF10_HUMAN, SMAD2_HUMAN	330	12	1154	1.45707	1	1	99.9942
GOTERM_BP_FAT	GO:0045786~negative regulation of cell cycle	4	1.20846	0.497215	SMAD3_HUMAN, PRDM4_HUMAN, BCL6_HUMAN, ZBT17_HUMAN	330	9	1154	1.55421	1	1	99.998
GOTERM_BP_FAT	GO:0043933~macromolecular complex subunit organization	8	2.41692	0.497496	SMAD1_HUMAN, MAZ_HUMAN, SMAD3_HUMAN, E2F2_HUMAN, SMAD4_HUMAN, SMAD2_HUMAN, ZFP91_HUMAN, CTCF_HUMAN	330	23	1154	1.21634	1	1	99.9981
KEGG_PATHWAY	hsa05210:Colorectal cancer	3	0.906344	0.503003	SMAD3_HUMAN, SMAD4_HUMAN, SMAD2_HUMAN	25	11	163	1.77818	1	0.950036	99.7409
KEGG_PATHWAY	hsa04310:Wnt signaling pathway	4	1.20846	0.514951	SMAD3_HUMAN, FOSL1_HUMAN, SMAD4_HUMAN, SMAD2_HUMAN	25	18	163	1.44889	1	0.933672	99.7894
GOTERM_BP_FAT	GO:0006461~protein complex assembly	7	2.1148	0.525974	SMAD1_HUMAN, MAZ_HUMAN, SMAD3_HUMAN, E2F2_HUMAN, SMAD4_HUMAN, SMAD2_HUMAN, ZFP91_HUMAN	330	20	1154	1.22394	1	1	99.9992
GOTERM_BP_FAT	GO:0070271~protein complex biogenesis	7	2.1148	0.525974	SMAD1_HUMAN, MAZ_HUMAN, SMAD3_HUMAN, E2F2_HUMAN, SMAD4_HUMAN, SMAD2_HUMAN, ZFP91_HUMAN	330	20	1154	1.22394	1	1	99.9992
GOTERM_BP_FAT	GO:0065003~macromolecular complex assembly	7	2.1148	0.525974	SMAD1_HUMAN, MAZ_HUMAN, SMAD3_HUMAN, E2F2_HUMAN, SMAD4_HUMAN, SMAD2_HUMAN, ZFP91_HUMAN	330	20	1154	1.22394	1	1	99.9992
GOTERM_BP_FAT	GO:0043331~response to dsRNA	3	0.906344	0.547476	SMAD1_HUMAN, SMAD3_HUMAN, SMAD2_HUMAN	330	6	1154	1.74848	1	1	99.9996
GOTERM_BP_FAT	GO:0051174~regulation of phosphorus metabolic process	4	1.20846	0.577187	SMAD3_HUMAN, SMAD4_HUMAN, ZFP91_HUMAN, ZN675_HUMAN	330	10	1154	1.39879	1	1	99.9999
GOTERM_BP_FAT	GO:0019220~regulation of phosphate metabolic process	4	1.20846	0.577187	SMAD3_HUMAN, SMAD4_HUMAN, ZFP91_HUMAN, ZN675_HUMAN	330	10	1154	1.39879	1	1	99.9999
GOTERM_BP_FAT	GO:0010720~positive regulation of cell development	5	1.51057	0.598925	SMAD1_HUMAN, SMAD3_HUMAN, SMAD4_HUMAN, SMAD2_HUMAN, ZFP91_HUMAN	330	14	1154	1.24892	1	1	99.9999
GOTERM_MF_FAT	GO:0070412~R-SMAD binding	3	0.906344	0.636895	SMAD3_HUMAN, SMAD4_HUMAN, SMAD2_HUMAN	331	7	1161	1.50324	1	0.999602	99.9982
GOTERM_BP_FAT	GO:0017015~regulation of transforming growth factor beta receptor signaling pathway	3	0.906344	0.638823	SMAD3_HUMAN, SMAD4_HUMAN, SMAD2_HUMAN	330	7	1154	1.4987	1	1	100
GOTERM_BP_FAT	GO:0030308~negative regulation of cell growth	4	1.20846	0.648666	SMAD3_HUMAN, PRDM4_HUMAN, BCL6_HUMAN, SMAD4_HUMAN	330	11	1154	1.27163	1	1	100
GOTERM_BP_FAT	GO:0045926~negative regulation of growth	4	1.20846	0.648666	SMAD3_HUMAN, PRDM4_HUMAN, BCL6_HUMAN, SMAD4_HUMAN	330	11	1154	1.27163	1	1	100
GOTERM_BP_FAT	GO:0045792~negative regulation of cell size	4	1.20846	0.648666	SMAD3_HUMAN, PRDM4_HUMAN, BCL6_HUMAN, SMAD4_HUMAN	330	11	1154	1.27163	1	1	100
GOTERM_BP_FAT	GO:0001558~regulation of cell growth	5	1.51057	0.659243	SMAD3_HUMAN, PRDM4_HUMAN, BCL6_HUMAN, SMAD4_HUMAN, ZFP91_HUMAN	330	15	1154	1.16566	1	1	100
GOTERM_BP_FAT	GO:0051130~positive regulation of cellular component organization	5	1.51057	0.659243	SMAD1_HUMAN, SMAD3_HUMAN, SMAD4_HUMAN, SMAD2_HUMAN, ZFP91_HUMAN	330	15	1154	1.16566	1	1	100
GOTERM_MF_FAT	GO:0046332~SMAD binding	4	1.20846	0.708849	SMAD1_HUMAN, SMAD3_HUMAN, SMAD4_HUMAN, SMAD2_HUMAN	331	12	1161	1.16918	1	0.999442	99.9998
GOTERM_BP_FAT	GO:0007178~transmembrane receptor protein serine/threonine kinase signaling pathway	5	1.51057	0.713127	SMAD1_HUMAN, SMAD3_HUMAN, SMAD4_HUMAN, KLF10_HUMAN, SMAD2_HUMAN	330	16	1154	1.0928	1	1	100
KEGG_PATHWAY	hsa05200:Pathways in cancer	7	2.1148	0.75126	SPI1_HUMAN, SMAD3_HUMAN, E2F1_HUMAN, E2F2_HUMAN, SMAD4_HUMAN, SMAD2_HUMAN, ZBT16_HUMAN	25	47	163	0.971064	1	0.98461	99.9993
GOTERM_BP_FAT	GO:0032535~regulation of cellular component size	5	1.51057	0.760506	SMAD3_HUMAN, PRDM4_HUMAN, BCL6_HUMAN, SMAD4_HUMAN, ZFP91_HUMAN	330	17	1154	1.02852	1	1	100
GOTERM_BP_FAT	GO:0008361~regulation of cell size	5	1.51057	0.760506	SMAD3_HUMAN, PRDM4_HUMAN, BCL6_HUMAN, SMAD4_HUMAN, ZFP91_HUMAN	330	17	1154	1.02852	1	1	100
GOTERM_BP_FAT	GO:0042325~regulation of phosphorylation	3	0.906344	0.777239	SMAD4_HUMAN, ZFP91_HUMAN, ZN675_HUMAN	330	9	1154	1.16566	1	1	100
GOTERM_BP_FAT	GO:0006396~RNA processing	3	0.906344	0.777239	SMAD1_HUMAN, SMAD3_HUMAN, SMAD2_HUMAN	330	9	1154	1.16566	1	1	100
GOTERM_MF_FAT	GO:0019899~enzyme binding	8	2.41692	0.794403	SMAD1_HUMAN, HINFP_HUMAN, SMAD3_HUMAN, SP100_HUMAN, ZBT7A_HUMAN, SMAD2_HUMAN, SP2_HUMAN, SP1_HUMAN	331	30	1161	0.935347	1	0.999155	100
GOTERM_BP_FAT	GO:0040029~regulation of gene expression, epigenetic	5	1.51057	0.836791	SMAD1_HUMAN, SMAD3_HUMAN, ZFP57_HUMAN, SMAD2_HUMAN, CTCF_HUMAN	330	19	1154	0.920255	1	1	100
INTERPRO	IPR017855:SMAD domain-like	4	1.20846	0.846038	SMAD1_HUMAN, SMAD3_HUMAN, SMAD4_HUMAN, SMAD2_HUMAN	330	15	1157	0.934949	1	0.999855	100
GOTERM_BP_FAT	GO:0010608~posttranscriptional regulation of gene expression	3	0.906344	0.866938	SMAD1_HUMAN, SMAD3_HUMAN, SMAD2_HUMAN	330	11	1154	0.953719	1	1	100
GOTERM_BP_FAT	GO:0007369~gastrulation	5	1.51057	0.891656	SMAD1_HUMAN, SMAD3_HUMAN, SMAD4_HUMAN, ZBT17_HUMAN, SMAD2_HUMAN	330	21	1154	0.832612	1	1	100
GOTERM_BP_FAT	GO:0032101~regulation of response to external stimulus	3	0.906344	0.898104	SMAD3_HUMAN, BCL6_HUMAN, ZFP91_HUMAN	330	12	1154	0.874242	1	1	100
GOTERM_BP_FAT	GO:0001707~mesoderm formation	3	0.906344	0.922367	SMAD1_HUMAN, SMAD3_HUMAN, SMAD2_HUMAN	330	13	1154	0.806993	1	1	100
GOTERM_BP_FAT	GO:0051050~positive regulation of transport	3	0.906344	0.922367	SMAD3_HUMAN, SMAD4_HUMAN, ZFP91_HUMAN	330	13	1154	0.806993	1	1	100
GOTERM_BP_FAT	GO:0007167~enzyme linked receptor protein signaling pathway	5	1.51057	0.943773	SMAD1_HUMAN, SMAD3_HUMAN, SMAD4_HUMAN, KLF10_HUMAN, SMAD2_HUMAN	330	24	1154	0.728535	1	1	100
GOTERM_BP_FAT	GO:0001817~regulation of cytokine production	5	1.51057	0.955245	ZBT32_HUMAN, SMAD3_HUMAN, ELF1_HUMAN, BCL6_HUMAN, SMAD4_HUMAN	330	25	1154	0.699394	1	1	100
GOTERM_BP_FAT	GO:0048332~mesoderm morphogenesis	3	0.906344	0.955522	SMAD1_HUMAN, SMAD3_HUMAN, SMAD2_HUMAN	330	15	1154	0.699394	1	1	100
GOTERM_BP_FAT	GO:0060341~regulation of cellular localization	3	0.906344	0.955522	SMAD3_HUMAN, SMAD4_HUMAN, ZFP91_HUMAN	330	15	1154	0.699394	1	1	100
GOTERM_BP_FAT	GO:0051098~regulation of binding	5	1.51057	0.96453	SMAD3_HUMAN, COT2_HUMAN, SP100_HUMAN, SMAD4_HUMAN, SMAD2_HUMAN	330	26	1154	0.672494	1	1	100
GOTERM_BP_FAT	GO:0001704~formation of primary germ layer	3	0.906344	0.966522	SMAD1_HUMAN, SMAD3_HUMAN, SMAD2_HUMAN	330	16	1154	0.655682	1	1	100
GOTERM_BP_FAT	GO:0007498~mesoderm development	5	1.51057	0.977982	SMAD1_HUMAN, SMAD3_HUMAN, IKZF3_HUMAN, IKZF1_HUMAN, SMAD2_HUMAN	330	28	1154	0.624459	1	1	100
GOTERM_BP_FAT	GO:0008285~negative regulation of cell proliferation	9	2.71903	0.992401	SMAD1_HUMAN, SMAD3_HUMAN, FOSL1_HUMAN, KLF11_HUMAN, BCL6_HUMAN, SMAD4_HUMAN, KLF10_HUMAN, SMAD2_HUMAN, ZBT16_HUMAN	330	52	1154	0.605245	1	1	100
GOTERM_BP_FAT	GO:0040008~regulation of growth	6	1.81269	0.994827	SMAD3_HUMAN, PRDM4_HUMAN, IKZF1_HUMAN, BCL6_HUMAN, SMAD4_HUMAN, ZFP91_HUMAN	330	39	1154	0.537995	1	1	100
GOTERM_BP_FAT	GO:0048729~tissue morphogenesis	8	2.41692	0.997958	SMAD1_HUMAN, ZIC2_HUMAN, SMAD3_HUMAN, GZF1_HUMAN, AP2A_HUMAN, SMAD4_HUMAN, SMAD2_HUMAN, SNAI1_HUMAN	330	53	1154	0.527844	1	1	100
GOTERM_BP_FAT	GO:0010033~response to organic substance	9	2.71903	0.999204	SMAD1_HUMAN, EGR2_HUMAN, JUNB_HUMAN, SMAD3_HUMAN, FOSL1_HUMAN, SP100_HUMAN, KLF10_HUMAN, SMAD2_HUMAN, EGR1_HUMAN	330	62	1154	0.507625	1	1	100
GOTERM_BP_FAT	GO:0007166~cell surface receptor linked signal transduction	8	2.41692	0.99922	SMAD1_HUMAN, KLF16_HUMAN, SMAD3_HUMAN, KAISO_HUMAN, SMAD4_HUMAN, KLF10_HUMAN, SMAD2_HUMAN, ZN219_HUMAN	330	57	1154	0.490803	1	1	100
GOTERM_BP_FAT	GO:0045597~positive regulation of cell differentiation	8	2.41692	0.999777	SMAD1_HUMAN, JUNB_HUMAN, SMAD3_HUMAN, IKZF1_HUMAN, SMAD4_HUMAN, KLF10_HUMAN, SMAD2_HUMAN, ZFP91_HUMAN	330	62	1154	0.451222	1	1	100
GOTERM_BP_FAT	GO:0042981~regulation of apoptosis	10	3.02115	0.99985	SMAD3_HUMAN, FOSL1_HUMAN, ATF5_HUMAN, PLAL1_HUMAN, BCL6_HUMAN, KLF10_HUMAN, PLAL2_HUMAN, ZBT16_HUMAN, ZFP91_HUMAN, ZN443_HUMAN	330	74	1154	0.472563	1	1	100
GOTERM_BP_FAT	GO:0043067~regulation of programmed cell death	10	3.02115	0.999883	SMAD3_HUMAN, FOSL1_HUMAN, ATF5_HUMAN, PLAL1_HUMAN, BCL6_HUMAN, KLF10_HUMAN, PLAL2_HUMAN, ZBT16_HUMAN, ZFP91_HUMAN, ZN443_HUMAN	330	75	1154	0.466263	1	1	100
GOTERM_BP_FAT	GO:0010941~regulation of cell death	10	3.02115	0.999883	SMAD3_HUMAN, FOSL1_HUMAN, ATF5_HUMAN, PLAL1_HUMAN, BCL6_HUMAN, KLF10_HUMAN, PLAL2_HUMAN, ZBT16_HUMAN, ZFP91_HUMAN, ZN443_HUMAN	330	75	1154	0.466263	1	1	100
GOTERM_BP_FAT	GO:0060284~regulation of cell development	6	1.81269	0.999901	SMAD1_HUMAN, SMAD3_HUMAN, ATF5_HUMAN, SMAD4_HUMAN, SMAD2_HUMAN, ZFP91_HUMAN	330	54	1154	0.388552	1	1	100
GOTERM_BP_FAT	GO:0045596~negative regulation of cell differentiation	8	2.41692	0.999939	SMAD3_HUMAN, MAFB_HUMAN, ATF5_HUMAN, BCL6_HUMAN, PRDM6_HUMAN, ZBT16_HUMAN, ZFP91_HUMAN, ZN675_HUMAN	330	67	1154	0.417549	1	1	100
GOTERM_BP_FAT	GO:0051094~positive regulation of developmental process	8	2.41692	0.999939	SMAD1_HUMAN, JUNB_HUMAN, SMAD3_HUMAN, IKZF1_HUMAN, SMAD4_HUMAN, KLF10_HUMAN, SMAD2_HUMAN, ZFP91_HUMAN	330	67	1154	0.417549	1	1	100
GOTERM_BP_FAT	GO:0043066~negative regulation of apoptosis	4	1.20846	0.999962	SMAD3_HUMAN, ATF5_HUMAN, BCL6_HUMAN, ZFP91_HUMAN	330	45	1154	0.310842	1	1	100
GOTERM_BP_FAT	GO:0043069~negative regulation of programmed cell death	4	1.20846	0.999972	SMAD3_HUMAN, ATF5_HUMAN, BCL6_HUMAN, ZFP91_HUMAN	330	46	1154	0.304084	1	1	100
GOTERM_BP_FAT	GO:0060548~negative regulation of cell death	4	1.20846	0.999972	SMAD3_HUMAN, ATF5_HUMAN, BCL6_HUMAN, ZFP91_HUMAN	330	46	1154	0.304084	1	1	100
GOTERM_BP_FAT	GO:0045165~cell fate commitment	6	1.81269	1	SMAD1_HUMAN, COT2_HUMAN, SALL1_HUMAN, PRDM1_HUMAN, SMAD4_HUMAN, SMAD2_HUMAN	330	80	1154	0.262273	1	1	100
GOTERM_BP_FAT	GO:0042127~regulation of cell proliferation	13	3.92749	1	SMAD1_HUMAN, FOSL1_HUMAN, ATF3_HUMAN, SMAD4_HUMAN, KLF5_HUMAN, KLF10_HUMAN, ZBT16_HUMAN, SMAD3_HUMAN, EGR4_HUMAN, KLF11_HUMAN, BCL6_HUMAN, SMAD2_HUMAN, ZFP91_HUMAN	330	126	1154	0.360798	1	1	100
Annotation Cluster 16	Enrichment Score: 0,19304986902867888
Category	Term	Count	%	PValue	Genes	List Total	Pop Hits	Pop Total	Fold Enrichment	Bonferroni	Benjamini	FDR
GOTERM_BP_FAT	GO:0001503~ossification	7	2.1148	0.409499	SMAD1_HUMAN, SP3_HUMAN, SP7_HUMAN, SMAD3_HUMAN, PEBB_HUMAN, KLF10_HUMAN, SP1_HUMAN	330	18	1154	1.35993	1	1	99.9753
GOTERM_BP_FAT	GO:0060216~definitive hemopoiesis	3	0.906344	0.547476	SP3_HUMAN, PEBB_HUMAN, SP1_HUMAN	330	6	1154	1.74848	1	1	99.9996
GOTERM_BP_FAT	GO:0060348~bone development	7	2.1148	0.679509	SMAD1_HUMAN, SP3_HUMAN, SP7_HUMAN, SMAD3_HUMAN, PEBB_HUMAN, KLF10_HUMAN, SP1_HUMAN	330	23	1154	1.0643	1	1	100
GOTERM_BP_FAT	GO:0001649~osteoblast differentiation	4	1.20846	0.711111	SMAD1_HUMAN, SP7_HUMAN, SMAD3_HUMAN, PEBB_HUMAN	330	12	1154	1.16566	1	1	100
GOTERM_BP_FAT	GO:0001501~skeletal system development	9	2.71903	1	SMAD1_HUMAN, SP3_HUMAN, SP7_HUMAN, SMAD3_HUMAN, AP2A_HUMAN, PEBB_HUMAN, KLF10_HUMAN, ZBT16_HUMAN, SP1_HUMAN	330	98	1154	0.32115	1	1	100
Annotation Cluster 17	Enrichment Score: 0,19250061384657854
Category	Term	Count	%	PValue	Genes	List Total	Pop Hits	Pop Total	Fold Enrichment	Bonferroni	Benjamini	FDR
GOTERM_BP_FAT	GO:0045670~regulation of osteoclast differentiation	3	0.906344	0.547476	ZBT7A_HUMAN, KLF10_HUMAN, ZN675_HUMAN	330	6	1154	1.74848	1	1	99.9996
GOTERM_BP_FAT	GO:0045637~regulation of myeloid cell differentiation	7	2.1148	0.679509	SPI1_HUMAN, MAFB_HUMAN, IKZF1_HUMAN, ZBT7A_HUMAN, KLF10_HUMAN, ZBT16_HUMAN, ZN675_HUMAN	330	23	1154	1.0643	1	1	100
GOTERM_BP_FAT	GO:0002761~regulation of myeloid leukocyte differentiation	4	1.20846	0.711111	IKZF1_HUMAN, ZBT7A_HUMAN, KLF10_HUMAN, ZN675_HUMAN	330	12	1154	1.16566	1	1	100
Annotation Cluster 18	Enrichment Score: 0,1717651864076728
Category	Term	Count	%	PValue	Genes	List Total	Pop Hits	Pop Total	Fold Enrichment	Bonferroni	Benjamini	FDR
INTERPRO	IPR000837:Fos transforming protein	5	1.51057	0.165946	FOSL1_HUMAN, JDP2_HUMAN, BATF3_HUMAN, ATF3_HUMAN, BATF_HUMAN	330	8	1157	2.19129	1	0.723437	85.8045
INTERPRO	IPR011616:bZIP transcription factor, bZIP-1	9	2.71903	0.51848	JUNB_HUMAN, FOSL1_HUMAN, ATF4_HUMAN, ATF2_HUMAN, JDP2_HUMAN, ATF5_HUMAN, BATF3_HUMAN, BATF_HUMAN, ATF1_HUMAN	330	27	1157	1.16869	1	0.974114	99.9615
INTERPRO	IPR004827:Basic-leucine zipper (bZIP) transcription factor	12	3.62538	0.868111	JUNB_HUMAN, FOSL1_HUMAN, NF2L1_HUMAN, ATF4_HUMAN, MAFB_HUMAN, ATF2_HUMAN, JDP2_HUMAN, ATF5_HUMAN, BATF3_HUMAN, ATF3_HUMAN, BATF_HUMAN, ATF1_HUMAN	330	49	1157	0.858627	1	0.999884	100
SMART	SM00338:BRLZ	12	3.62538	0.880865	JUNB_HUMAN, FOSL1_HUMAN, NF2L1_HUMAN, ATF4_HUMAN, MAFB_HUMAN, ATF2_HUMAN, JDP2_HUMAN, ATF5_HUMAN, BATF3_HUMAN, ATF3_HUMAN, BATF_HUMAN, ATF1_HUMAN	321	49	1110	0.846843	1	0.995101	100
GOTERM_MF_FAT	GO:0046983~protein dimerization activity	26	7.85498	0.955381	JUNB_HUMAN, AP2E_HUMAN, FOSL1_HUMAN, ZBT7B_HUMAN, NF2L1_HUMAN, ATF4_HUMAN, ATF2_HUMAN, ATF5_HUMAN, JDP2_HUMAN, BATF3_HUMAN, ATF3_HUMAN, SMAD4_HUMAN, ATF1_HUMAN, ZBT16_HUMAN, SP1_HUMAN, SMAD3_HUMAN, AP2A_HUMAN, IKZF3_HUMAN, SP100_HUMAN, AP2B_HUMAN, IKZF1_HUMAN, PRDM6_HUMAN, ZBT22_HUMAN, BATF_HUMAN, IKZF2_HUMAN	331	113	1161	0.807048	1	0.999984	100
UP_SEQ_FEATURE	domain:Leucine-zipper	14	4.22961	0.998355	JUNB_HUMAN, FOSL1_HUMAN, E2F1_HUMAN, NF2L1_HUMAN, MAFB_HUMAN, ATF4_HUMAN, ATF5_HUMAN, JDP2_HUMAN, ATF2_HUMAN, ATF3_HUMAN, BATF3_HUMAN, ATF1_HUMAN, E2F2_HUMAN, BATF_HUMAN	331	83	1163	0.592655	1	1	100
UP_SEQ_FEATURE	DNA-binding region:Basic motif	13	3.92749	1	JUNB_HUMAN, FOSL1_HUMAN, NF2L1_HUMAN, MAFB_HUMAN, ATF4_HUMAN, ATF5_HUMAN, JDP2_HUMAN, ATF2_HUMAN, ATF3_HUMAN, BATF3_HUMAN, HEN1_HUMAN, ATF1_HUMAN, BATF_HUMAN	331	126	1163	0.362514	1	1	100
Annotation Cluster 19	Enrichment Score: 0,14451026799453257
Category	Term	Count	%	PValue	Genes	List Total	Pop Hits	Pop Total	Fold Enrichment	Bonferroni	Benjamini	FDR
GOTERM_BP_FAT	GO:0046649~lymphocyte activation	10	3.02115	0.450264	SP3_HUMAN, PATZ1_HUMAN, ZBT32_HUMAN, SMAD3_HUMAN, KLF6_HUMAN, PEBB_HUMAN, IKZF1_HUMAN, BCL6_HUMAN, EGR1_HUMAN, ELF4_HUMAN	330	29	1154	1.20585	1	1	99.992
GOTERM_BP_FAT	GO:0001775~cell activation	11	3.32326	0.475024	SP3_HUMAN, PATZ1_HUMAN, ZBT32_HUMAN, SMAD3_HUMAN, KLF6_HUMAN, PEBB_HUMAN, IKZF1_HUMAN, BCL6_HUMAN, EGR1_HUMAN, ELF4_HUMAN, ZFP91_HUMAN	330	33	1154	1.16566	1	1	99.9961
GOTERM_BP_FAT	GO:0045321~leukocyte activation	10	3.02115	0.497308	SP3_HUMAN, PATZ1_HUMAN, ZBT32_HUMAN, SMAD3_HUMAN, KLF6_HUMAN, PEBB_HUMAN, IKZF1_HUMAN, BCL6_HUMAN, EGR1_HUMAN, ELF4_HUMAN	330	30	1154	1.16566	1	1	99.998
GOTERM_BP_FAT	GO:0042110~T cell activation	7	2.1148	0.632028	SP3_HUMAN, PATZ1_HUMAN, ZBT32_HUMAN, SMAD3_HUMAN, IKZF1_HUMAN, EGR1_HUMAN, ELF4_HUMAN	330	22	1154	1.11267	1	1	100
GOTERM_BP_FAT	GO:0042113~B cell activation	4	1.20846	0.711111	SP3_HUMAN, KLF6_HUMAN, IKZF1_HUMAN, BCL6_HUMAN	330	12	1154	1.16566	1	1	100
GOTERM_BP_FAT	GO:0030183~B cell differentiation	4	1.20846	0.711111	SP3_HUMAN, KLF6_HUMAN, IKZF1_HUMAN, BCL6_HUMAN	330	12	1154	1.16566	1	1	100
GOTERM_BP_FAT	GO:0030098~lymphocyte differentiation	7	2.1148	0.722854	SP3_HUMAN, PATZ1_HUMAN, KLF6_HUMAN, PEBB_HUMAN, IKZF1_HUMAN, BCL6_HUMAN, EGR1_HUMAN	330	24	1154	1.01995	1	1	100
GOTERM_BP_FAT	GO:0030097~hemopoiesis	13	3.92749	0.785348	PATZ1_HUMAN, ZBT32_HUMAN, PEBB_HUMAN, KLF1_HUMAN, EGR1_HUMAN, ZBT16_HUMAN, SP1_HUMAN, SP3_HUMAN, KLF6_HUMAN, IKZF1_HUMAN, BCL6_HUMAN, ZN160_HUMAN, ZN675_HUMAN	330	49	1154	0.927767	1	1	100
GOTERM_BP_FAT	GO:0002521~leukocyte differentiation	7	2.1148	0.85467	SP3_HUMAN, PATZ1_HUMAN, KLF6_HUMAN, PEBB_HUMAN, IKZF1_HUMAN, BCL6_HUMAN, EGR1_HUMAN	330	28	1154	0.874242	1	1	100
GOTERM_BP_FAT	GO:0030217~T cell differentiation	4	1.20846	0.903805	SP3_HUMAN, PATZ1_HUMAN, IKZF1_HUMAN, EGR1_HUMAN	330	17	1154	0.822816	1	1	100
GOTERM_BP_FAT	GO:0048534~hemopoietic or lymphoid organ development	13	3.92749	0.937364	PATZ1_HUMAN, ZBT32_HUMAN, PEBB_HUMAN, KLF1_HUMAN, EGR1_HUMAN, ZBT16_HUMAN, SP1_HUMAN, SP3_HUMAN, KLF6_HUMAN, IKZF1_HUMAN, BCL6_HUMAN, ZN160_HUMAN, ZN675_HUMAN	330	58	1154	0.783804	1	1	100
GOTERM_BP_FAT	GO:0002520~immune system development	13	3.92749	0.946354	PATZ1_HUMAN, ZBT32_HUMAN, PEBB_HUMAN, KLF1_HUMAN, EGR1_HUMAN, ZBT16_HUMAN, SP1_HUMAN, SP3_HUMAN, KLF6_HUMAN, IKZF1_HUMAN, BCL6_HUMAN, ZN160_HUMAN, ZN675_HUMAN	330	59	1154	0.770519	1	1	100
GOTERM_MF_FAT	GO:0003682~chromatin binding	4	1.20846	1	SP3_HUMAN, PATZ1_HUMAN, BCL6_HUMAN, CTCF_HUMAN	331	59	1161	0.2378	1	1	100
Annotation Cluster 20	Enrichment Score: 0,1202286757968126
Category	Term	Count	%	PValue	Genes	List Total	Pop Hits	Pop Total	Fold Enrichment	Bonferroni	Benjamini	FDR
BIOCARTA	h_tertpathway:Overview of telomerase protein component gene hTert Transcriptional Regulation	3	0.906344	0.330713	SP3_HUMAN, WT1_HUMAN, SP1_HUMAN	29	6	144	2.48276	1	0.997578	98.2121
GOTERM_BP_FAT	GO:0043010~camera-type eye development	5	1.51057	0.999261	SP3_HUMAN, WT1_HUMAN, NFYC_HUMAN, IKZF1_HUMAN, SP1_HUMAN	330	41	1154	0.42646	1	1	100
GOTERM_BP_FAT	GO:0001654~eye development	5	1.51057	0.999898	SP3_HUMAN, WT1_HUMAN, NFYC_HUMAN, IKZF1_HUMAN, SP1_HUMAN	330	48	1154	0.364268	1	1	100
GOTERM_BP_FAT	GO:0007423~sensory organ development	7	2.1148	1	SP3_HUMAN, ZIC1_HUMAN, WT1_HUMAN, MAFB_HUMAN, NFYC_HUMAN, IKZF1_HUMAN, SP1_HUMAN	330	81	1154	0.302207	1	1	100
Annotation Cluster 21	Enrichment Score: 0,10308324360126646
Category	Term	Count	%	PValue	Genes	List Total	Pop Hits	Pop Total	Fold Enrichment	Bonferroni	Benjamini	FDR
UP_SEQ_FEATURE	repeat:4	3	0.906344	0.712123	VEZF1_HUMAN, ZEP2_HUMAN, ZEP3_HUMAN	331	8	1163	1.3176	1	1	100
UP_SEQ_FEATURE	repeat:3	4	1.20846	0.76135	VEZF1_HUMAN, ZEP2_HUMAN, ZEP3_HUMAN, ZNF76_HUMAN	331	13	1163	1.08111	1	1	100
UP_SEQ_FEATURE	repeat:2	4	1.20846	0.844819	VEZF1_HUMAN, ZEP2_HUMAN, ZEP3_HUMAN, ZNF76_HUMAN	331	15	1163	0.936959	1	1	100
UP_SEQ_FEATURE	repeat:1	4	1.20846	0.844819	VEZF1_HUMAN, ZEP2_HUMAN, ZEP3_HUMAN, ZNF76_HUMAN	331	15	1163	0.936959	1	1	100
Annotation Cluster 22	Enrichment Score: 0,08563417591671725
Category	Term	Count	%	PValue	Genes	List Total	Pop Hits	Pop Total	Fold Enrichment	Bonferroni	Benjamini	FDR
GOTERM_BP_FAT	GO:0060136~embryonic process involved in female pregnancy	3	0.906344	0.322006	SP3_HUMAN, JUNB_HUMAN, SP1_HUMAN	330	4	1154	2.62273	1	1	99.7816
GOTERM_BP_FAT	GO:0007565~female pregnancy	5	1.51057	0.659243	SP3_HUMAN, JUNB_HUMAN, FOSL1_HUMAN, KLF9_HUMAN, SP1_HUMAN	330	15	1154	1.16566	1	1	100
GOTERM_BP_FAT	GO:0001829~trophectodermal cell differentiation	3	0.906344	0.827252	SP3_HUMAN, JUNB_HUMAN, SP1_HUMAN	330	10	1154	1.04909	1	1	100
GOTERM_BP_FAT	GO:0001892~embryonic placenta development	4	1.20846	0.847506	SP3_HUMAN, JUNB_HUMAN, PRDM1_HUMAN, SP1_HUMAN	330	15	1154	0.932525	1	1	100
GOTERM_BP_FAT	GO:0001825~blastocyst formation	3	0.906344	0.866938	SP3_HUMAN, JUNB_HUMAN, SP1_HUMAN	330	11	1154	0.953719	1	1	100
GOTERM_BP_FAT	GO:0001824~blastocyst development	3	0.906344	0.898104	SP3_HUMAN, JUNB_HUMAN, SP1_HUMAN	330	12	1154	0.874242	1	1	100
GOTERM_BP_FAT	GO:0001890~placenta development	4	1.20846	0.990381	SP3_HUMAN, JUNB_HUMAN, PRDM1_HUMAN, SP1_HUMAN	330	26	1154	0.537995	1	1	100
GOTERM_BP_FAT	GO:0001701~in utero embryonic development	8	2.41692	0.995901	SP3_HUMAN, HINFP_HUMAN, JUNB_HUMAN, PRDM1_HUMAN, KLF1_HUMAN, SMAD2_HUMAN, SP1_HUMAN, GABPA_HUMAN	330	50	1154	0.559515	1	1	100
GOTERM_BP_FAT	GO:0048568~embryonic organ development	8	2.41692	1	SP3_HUMAN, JUNB_HUMAN, AP2A_HUMAN, PRDM1_HUMAN, ZIC1_HUMAN, MAFB_HUMAN, KLF1_HUMAN, SP1_HUMAN	330	95	1154	0.294482	1	1	100
GOTERM_BP_FAT	GO:0043009~chordate embryonic development	10	3.02115	1	SP3_HUMAN, HINFP_HUMAN, JUNB_HUMAN, ZIC2_HUMAN, AP2A_HUMAN, PRDM1_HUMAN, KLF1_HUMAN, SMAD2_HUMAN, SP1_HUMAN, GABPA_HUMAN	330	122	1154	0.286637	1	1	100
GOTERM_BP_FAT	GO:0009792~embryonic development ending in birth or egg hatching	10	3.02115	1	SP3_HUMAN, HINFP_HUMAN, JUNB_HUMAN, ZIC2_HUMAN, AP2A_HUMAN, PRDM1_HUMAN, KLF1_HUMAN, SMAD2_HUMAN, SP1_HUMAN, GABPA_HUMAN	330	123	1154	0.284306	1	1	100
Annotation Cluster 23	Enrichment Score: 0,08127668635537619
Category	Term	Count	%	PValue	Genes	List Total	Pop Hits	Pop Total	Fold Enrichment	Bonferroni	Benjamini	FDR
GOTERM_BP_FAT	GO:0030218~erythrocyte differentiation	4	1.20846	0.648666	SP3_HUMAN, BCL6_HUMAN, KLF1_HUMAN, SP1_HUMAN	330	11	1154	1.27163	1	1	100
GOTERM_BP_FAT	GO:0034101~erythrocyte homeostasis	4	1.20846	0.711111	SP3_HUMAN, BCL6_HUMAN, KLF1_HUMAN, SP1_HUMAN	330	12	1154	1.16566	1	1	100
GOTERM_BP_FAT	GO:0030099~myeloid cell differentiation	6	1.81269	0.797921	SP3_HUMAN, PEBB_HUMAN, BCL6_HUMAN, KLF1_HUMAN, ZBT16_HUMAN, SP1_HUMAN	330	22	1154	0.953719	1	1	100
GOTERM_BP_FAT	GO:0048872~homeostasis of number of cells	4	1.20846	0.903805	SP3_HUMAN, BCL6_HUMAN, KLF1_HUMAN, SP1_HUMAN	330	17	1154	0.822816	1	1	100
GOTERM_BP_FAT	GO:0001889~liver development	3	0.906344	0.981214	SP3_HUMAN, KLF1_HUMAN, SP1_HUMAN	330	18	1154	0.582828	1	1	100
GOTERM_BP_FAT	GO:0042592~homeostatic process	8	2.41692	0.996742	SMAD1_HUMAN, SP3_HUMAN, EGR2_HUMAN, BCL6_HUMAN, KLF1_HUMAN, ZFP91_HUMAN, ZN675_HUMAN, SP1_HUMAN	330	51	1154	0.548544	1	1	100
Annotation Cluster 24	Enrichment Score: 0,06841359256448049
Category	Term	Count	%	PValue	Genes	List Total	Pop Hits	Pop Total	Fold Enrichment	Bonferroni	Benjamini	FDR
UP_SEQ_FEATURE	cross-link:Glycyl lysine isopeptide (Lys-Gly) (interchain with G-Cter in SUMO)	14	4.22961	0.828977	MAFB_HUMAN, ELK1_HUMAN, KLF1_HUMAN, SP1_HUMAN, OZF_HUMAN, SP3_HUMAN, AP2A_HUMAN, WT1_HUMAN, SP100_HUMAN, KLF3_HUMAN, IKZF1_HUMAN, AP2B_HUMAN, KLF8_HUMAN, CTCF_HUMAN	331	55	1163	0.89437	1	1	100
SP_PIR_KEYWORDS	isopeptide bond	18	5.43807	0.839047	MAFB_HUMAN, ZEP2_HUMAN, ELK1_HUMAN, SMAD4_HUMAN, KLF1_HUMAN, SP1_HUMAN, ZBT46_HUMAN, OZF_HUMAN, SP3_HUMAN, AP2A_HUMAN, HIC1_HUMAN, WT1_HUMAN, SP100_HUMAN, KLF3_HUMAN, AP2B_HUMAN, IKZF1_HUMAN, KLF8_HUMAN, CTCF_HUMAN	331	71	1163	0.890771	1	0.999954	100
SP_PIR_KEYWORDS	ubl conjugation	25	7.55287	0.896252	NFX1_HUMAN, ZEP2_HUMAN, ZNF24_HUMAN, SMAD4_HUMAN, KLF1_HUMAN, ZBT46_HUMAN, OZF_HUMAN, SP3_HUMAN, AP2A_HUMAN, ZN410_HUMAN, WT1_HUMAN, KLF3_HUMAN, SMAD2_HUMAN, CTCF_HUMAN, MAFB_HUMAN, ELK1_HUMAN, KLF10_HUMAN, SP1_HUMAN, ETV1_HUMAN, HINFP_HUMAN, HIC1_HUMAN, SP100_HUMAN, IKZF1_HUMAN, AP2B_HUMAN, KLF8_HUMAN	331	102	1163	0.861175	1	0.99999	100
Annotation Cluster 25	Enrichment Score: 0,055104345815631395
Category	Term	Count	%	PValue	Genes	List Total	Pop Hits	Pop Total	Fold Enrichment	Bonferroni	Benjamini	FDR
GOTERM_MF_FAT	GO:0003714~transcription corepressor activity	16	4.83384	0.660377	ZBT32_HUMAN, JUNB_HUMAN, COT2_HUMAN, E2F1_HUMAN, ZNF85_HUMAN, ATF5_HUMAN, BATF3_HUMAN, ATF3_HUMAN, ELK3_HUMAN, ZN136_HUMAN, SP100_HUMAN, ERF_HUMAN, KLF12_HUMAN, FEV_HUMAN, CTCF_HUMAN, AEBP2_HUMAN	331	56	1161	1.00216	1	0.999524	99.9991
GOTERM_MF_FAT	GO:0003712~transcription cofactor activity	29	8.76133	0.931096	COT2_HUMAN, PEBB_HUMAN, NFYC_HUMAN, ATF2_HUMAN, KLF7_HUMAN, ELK3_HUMAN, ZN136_HUMAN, AP2A_HUMAN, ERF_HUMAN, KLF12_HUMAN, ZBT22_HUMAN, CTCF_HUMAN, AEBP2_HUMAN, JUNB_HUMAN, ZBT32_HUMAN, NF2L1_HUMAN, E2F1_HUMAN, ELK4_HUMAN, ZNF85_HUMAN, ATF5_HUMAN, ATF3_HUMAN, SP4_HUMAN, BATF3_HUMAN, ZFX_HUMAN, GABPA_HUMAN, HINFP_HUMAN, SP100_HUMAN, AP2B_HUMAN, FEV_HUMAN	331	121	1161	0.840653	1	0.99998	100
GOTERM_MF_FAT	GO:0003713~transcription coactivator activity	13	3.92749	0.979439	JUNB_HUMAN, PEBB_HUMAN, NFYC_HUMAN, ATF2_HUMAN, SP4_HUMAN, KLF7_HUMAN, ZFX_HUMAN, GABPA_HUMAN, HINFP_HUMAN, AP2A_HUMAN, SP100_HUMAN, AP2B_HUMAN, ZBT22_HUMAN	331	65	1161	0.701511	1	0.999998	100
GOTERM_MF_FAT	GO:0008134~transcription factor binding	33	9.96979	0.999582	COT2_HUMAN, PEBB_HUMAN, NFYC_HUMAN, ATF2_HUMAN, KLF7_HUMAN, ELK3_HUMAN, ZN136_HUMAN, SMAD3_HUMAN, AP2A_HUMAN, ERF_HUMAN, KLF12_HUMAN, ZBT22_HUMAN, SMAD2_HUMAN, CTCF_HUMAN, AEBP2_HUMAN, JUNB_HUMAN, ZBT32_HUMAN, NF2L1_HUMAN, E2F1_HUMAN, ELK4_HUMAN, MAFB_HUMAN, ZNF85_HUMAN, ATF5_HUMAN, ATF3_HUMAN, SP4_HUMAN, BATF3_HUMAN, ZFX_HUMAN, GABPA_HUMAN, HINFP_HUMAN, E2F2_HUMAN, SP100_HUMAN, AP2B_HUMAN, FEV_H…	331	173	1161	0.669071	1	1	100
Annotation Cluster 26	Enrichment Score: 0,04281432390944968
Category	Term	Count	%	PValue	Genes	List Total	Pop Hits	Pop Total	Fold Enrichment	Bonferroni	Benjamini	FDR
GOTERM_BP_FAT	GO:0043414~biopolymer methylation	3	0.906344	0.898104	ZFP57_HUMAN, PRDM5_HUMAN, CTCF_HUMAN	330	12	1154	0.874242	1	1	100
GOTERM_BP_FAT	GO:0032259~methylation	3	0.906344	0.898104	ZFP57_HUMAN, PRDM5_HUMAN, CTCF_HUMAN	330	12	1154	0.874242	1	1	100
GOTERM_BP_FAT	GO:0006730~one-carbon metabolic process	3	0.906344	0.922367	ZFP57_HUMAN, PRDM5_HUMAN, CTCF_HUMAN	330	13	1154	0.806993	1	1	100
Annotation Cluster 27	Enrichment Score: 0,03668994113712087
Category	Term	Count	%	PValue	Genes	List Total	Pop Hits	Pop Total	Fold Enrichment	Bonferroni	Benjamini	FDR
GOTERM_BP_FAT	GO:0007611~learning or memory	3	0.906344	0.715012	EGR2_HUMAN, FOSL1_HUMAN, EGR1_HUMAN	330	8	1154	1.31136	1	1	100
GOTERM_BP_FAT	GO:0007610~behavior	4	1.20846	0.998198	EGR2_HUMAN, FOSL1_HUMAN, ZIC1_HUMAN, EGR1_HUMAN	330	32	1154	0.437121	1	1	100
GOTERM_BP_FAT	GO:0050890~cognition	4	1.20846	0.999435	Z354A_HUMAN, EGR2_HUMAN, FOSL1_HUMAN, EGR1_HUMAN	330	36	1154	0.388552	1	1	100
GOTERM_BP_FAT	GO:0050877~neurological system process	5	1.51057	0.999898	Z354A_HUMAN, EGR2_HUMAN, FOSL1_HUMAN, EGR3_HUMAN, EGR1_HUMAN	330	48	1154	0.364268	1	1	100
Annotation Cluster 28	Enrichment Score: 0,036675405549667306
Category	Term	Count	%	PValue	Genes	List Total	Pop Hits	Pop Total	Fold Enrichment	Bonferroni	Benjamini	FDR
GOTERM_MF_FAT	GO:0043566~structure-specific DNA binding	14	4.22961	0.702974	ZN148_HUMAN, JUNB_HUMAN, JDP2_HUMAN, EGR1_HUMAN, ZBT16_HUMAN, SP1_HUMAN, SP3_HUMAN, SMAD3_HUMAN, KLF6_HUMAN, WT1_HUMAN, BCL6_HUMAN, SMAD2_HUMAN, FEV_HUMAN, CTCF_HUMAN	331	50	1161	0.982115	1	0.999643	99.9998
GOTERM_MF_FAT	GO:0003690~double-stranded DNA binding	12	3.62538	0.748776	SP3_HUMAN, ZN148_HUMAN, JUNB_HUMAN, SMAD3_HUMAN, KLF6_HUMAN, WT1_HUMAN, JDP2_HUMAN, SMAD2_HUMAN, EGR1_HUMAN, ZBT16_HUMAN, FEV_HUMAN, SP1_HUMAN	331	44	1161	0.956605	1	0.99935	100
GOTERM_BP_FAT	GO:0048609~reproductive process in a multicellular organism	9	2.71903	0.988433	SMAD1_HUMAN, SP3_HUMAN, ZN148_HUMAN, JUNB_HUMAN, WT1_HUMAN, BCL6_HUMAN, ZFP41_HUMAN, ZBT16_HUMAN, SP1_HUMAN	330	50	1154	0.629455	1	1	100
GOTERM_BP_FAT	GO:0032504~multicellular organism reproduction	9	2.71903	0.988433	SMAD1_HUMAN, SP3_HUMAN, ZN148_HUMAN, JUNB_HUMAN, WT1_HUMAN, BCL6_HUMAN, ZFP41_HUMAN, ZBT16_HUMAN, SP1_HUMAN	330	50	1154	0.629455	1	1	100
GOTERM_BP_FAT	GO:0007276~gamete generation	6	1.81269	0.994827	SMAD1_HUMAN, ZN148_HUMAN, WT1_HUMAN, BCL6_HUMAN, ZFP41_HUMAN, ZBT16_HUMAN	330	39	1154	0.537995	1	1	100
GOTERM_BP_FAT	GO:0019953~sexual reproduction	6	1.81269	0.995962	SMAD1_HUMAN, ZN148_HUMAN, WT1_HUMAN, BCL6_HUMAN, ZFP41_HUMAN, ZBT16_HUMAN	330	40	1154	0.524545	1	1	100
GOTERM_BP_FAT	GO:0007283~spermatogenesis	3	0.906344	0.999333	BCL6_HUMAN, ZFP41_HUMAN, ZBT16_HUMAN	330	29	1154	0.361755	1	1	100
GOTERM_BP_FAT	GO:0048232~male gamete generation	3	0.906344	0.999333	BCL6_HUMAN, ZFP41_HUMAN, ZBT16_HUMAN	330	29	1154	0.361755	1	1	100
Annotation Cluster 29	Enrichment Score: 0,030400532544683535
Category	Term	Count	%	PValue	Genes	List Total	Pop Hits	Pop Total	Fold Enrichment	Bonferroni	Benjamini	FDR
GOTERM_BP_FAT	GO:0006917~induction of apoptosis	5	1.51057	0.866621	SMAD3_HUMAN, PLAL1_HUMAN, KLF10_HUMAN, PLAL2_HUMAN, ZN443_HUMAN	330	20	1154	0.874242	1	1	100
GOTERM_BP_FAT	GO:0012502~induction of programmed cell death	5	1.51057	0.866621	SMAD3_HUMAN, PLAL1_HUMAN, KLF10_HUMAN, PLAL2_HUMAN, ZN443_HUMAN	330	20	1154	0.874242	1	1	100
GOTERM_BP_FAT	GO:0010942~positive regulation of cell death	8	2.41692	0.89414	SMAD3_HUMAN, FOSL1_HUMAN, PLAL1_HUMAN, BCL6_HUMAN, KLF10_HUMAN, PLAL2_HUMAN, ZBT16_HUMAN, ZN443_HUMAN	330	34	1154	0.822816	1	1	100
GOTERM_BP_FAT	GO:0043065~positive regulation of apoptosis	8	2.41692	0.89414	SMAD3_HUMAN, FOSL1_HUMAN, PLAL1_HUMAN, BCL6_HUMAN, KLF10_HUMAN, PLAL2_HUMAN, ZBT16_HUMAN, ZN443_HUMAN	330	34	1154	0.822816	1	1	100
GOTERM_BP_FAT	GO:0043068~positive regulation of programmed cell death	8	2.41692	0.89414	SMAD3_HUMAN, FOSL1_HUMAN, PLAL1_HUMAN, BCL6_HUMAN, KLF10_HUMAN, PLAL2_HUMAN, ZBT16_HUMAN, ZN443_HUMAN	330	34	1154	0.822816	1	1	100
GOTERM_BP_FAT	GO:0008285~negative regulation of cell proliferation	9	2.71903	0.992401	SMAD1_HUMAN, SMAD3_HUMAN, FOSL1_HUMAN, KLF11_HUMAN, BCL6_HUMAN, SMAD4_HUMAN, KLF10_HUMAN, SMAD2_HUMAN, ZBT16_HUMAN	330	52	1154	0.605245	1	1	100
GOTERM_BP_FAT	GO:0042981~regulation of apoptosis	10	3.02115	0.99985	SMAD3_HUMAN, FOSL1_HUMAN, ATF5_HUMAN, PLAL1_HUMAN, BCL6_HUMAN, KLF10_HUMAN, PLAL2_HUMAN, ZBT16_HUMAN, ZFP91_HUMAN, ZN443_HUMAN	330	74	1154	0.472563	1	1	100
GOTERM_BP_FAT	GO:0010941~regulation of cell death	10	3.02115	0.999883	SMAD3_HUMAN, FOSL1_HUMAN, ATF5_HUMAN, PLAL1_HUMAN, BCL6_HUMAN, KLF10_HUMAN, PLAL2_HUMAN, ZBT16_HUMAN, ZFP91_HUMAN, ZN443_HUMAN	330	75	1154	0.466263	1	1	100
GOTERM_BP_FAT	GO:0043067~regulation of programmed cell death	10	3.02115	0.999883	SMAD3_HUMAN, FOSL1_HUMAN, ATF5_HUMAN, PLAL1_HUMAN, BCL6_HUMAN, KLF10_HUMAN, PLAL2_HUMAN, ZBT16_HUMAN, ZFP91_HUMAN, ZN443_HUMAN	330	75	1154	0.466263	1	1	100
Annotation Cluster 30	Enrichment Score: 0,02588042025888622
Category	Term	Count	%	PValue	Genes	List Total	Pop Hits	Pop Total	Fold Enrichment	Bonferroni	Benjamini	FDR
GOTERM_BP_FAT	GO:0001822~kidney development	6	1.81269	0.921569	SMAD1_HUMAN, GZF1_HUMAN, SALL1_HUMAN, WT1_HUMAN, SMAD4_HUMAN, ZBT16_HUMAN	330	27	1154	0.777104	1	1	100
GOTERM_BP_FAT	GO:0001656~metanephros development	4	1.20846	0.924247	GZF1_HUMAN, SALL1_HUMAN, WT1_HUMAN, SMAD4_HUMAN	330	18	1154	0.777104	1	1	100
GOTERM_BP_FAT	GO:0001657~ureteric bud development	3	0.906344	0.94112	GZF1_HUMAN, SALL1_HUMAN, SMAD4_HUMAN	330	14	1154	0.749351	1	1	100
GOTERM_BP_FAT	GO:0001655~urogenital system development	6	1.81269	0.982918	SMAD1_HUMAN, GZF1_HUMAN, SALL1_HUMAN, WT1_HUMAN, SMAD4_HUMAN, ZBT16_HUMAN	330	34	1154	0.617112	1	1	100
Annotation Cluster 31	Enrichment Score: 0,02363065370239325
Category	Term	Count	%	PValue	Genes	List Total	Pop Hits	Pop Total	Fold Enrichment	Bonferroni	Benjamini	FDR
GOTERM_MF_FAT	GO:0042803~protein homodimerization activity	10	3.02115	0.941074	AP2E_HUMAN, SMAD3_HUMAN, ZBT7B_HUMAN, SP100_HUMAN, SMAD4_HUMAN, PRDM6_HUMAN, IKZF2_HUMAN, ZBT16_HUMAN, SP1_HUMAN	331	46	1161	0.762511	1	0.999982	100
GOTERM_MF_FAT	GO:0042802~identical protein binding	13	3.92749	0.94473	SMAD1_HUMAN, AP2E_HUMAN, SMAD3_HUMAN, ZBT7B_HUMAN, ZN408_HUMAN, SP100_HUMAN, ATF3_HUMAN, SMAD4_HUMAN, PRDM6_HUMAN, IKZF2_HUMAN, ZBT16_HUMAN, SP1_HUMAN	331	59	1161	0.772851	1	0.999977	100
GOTERM_MF_FAT	GO:0046983~protein dimerization activity	26	7.85498	0.955381	JUNB_HUMAN, AP2E_HUMAN, FOSL1_HUMAN, ZBT7B_HUMAN, NF2L1_HUMAN, ATF4_HUMAN, ATF2_HUMAN, ATF5_HUMAN, JDP2_HUMAN, BATF3_HUMAN, ATF3_HUMAN, SMAD4_HUMAN, ATF1_HUMAN, ZBT16_HUMAN, SP1_HUMAN, SMAD3_HUMAN, AP2A_HUMAN, IKZF3_HUMAN, SP100_HUMAN, AP2B_HUMAN, IKZF1_HUMAN, PRDM6_HUMAN, ZBT22_HUMAN, BATF_HUMAN, IKZF2_HUMAN	331	113	1161	0.807048	1	0.999984	100
Annotation Cluster 32	Enrichment Score: 0,005370348817686513
Category	Term	Count	%	PValue	Genes	List Total	Pop Hits	Pop Total	Fold Enrichment	Bonferroni	Benjamini	FDR
GOTERM_BP_FAT	GO:0051098~regulation of binding	5	1.51057	0.96453	SMAD3_HUMAN, COT2_HUMAN, SP100_HUMAN, SMAD4_HUMAN, SMAD2_HUMAN	330	26	1154	0.672494	1	1	100
GOTERM_BP_FAT	GO:0043193~positive regulation of gene-specific transcription	5	1.51057	0.999026	SPI1_HUMAN, SMAD3_HUMAN, COT2_HUMAN, IKZF2_HUMAN, SMAD2_HUMAN	330	40	1154	0.437121	1	1	100
GOTERM_BP_FAT	GO:0032583~regulation of gene-specific transcription	6	1.81269	0.999992	SPI1_HUMAN, SMAD3_HUMAN, COT2_HUMAN, IKZF1_HUMAN, IKZF2_HUMAN, SMAD2_HUMAN	330	63	1154	0.333045	1	1	100
Annotation Cluster 33	Enrichment Score: 0,0038066802063025846
Category	Term	Count	%	PValue	Genes	List Total	Pop Hits	Pop Total	Fold Enrichment	Bonferroni	Benjamini	FDR
GOTERM_BP_FAT	GO:0060562~epithelial tube morphogenesis	4	1.20846	0.953709	ZIC2_HUMAN, GZF1_HUMAN, AP2A_HUMAN, SMAD4_HUMAN	330	20	1154	0.699394	1	1	100
GOTERM_BP_FAT	GO:0002009~morphogenesis of an epithelium	4	1.20846	0.997604	ZIC2_HUMAN, GZF1_HUMAN, AP2A_HUMAN, SMAD4_HUMAN	330	31	1154	0.451222	1	1	100
GOTERM_BP_FAT	GO:0048729~tissue morphogenesis	8	2.41692	0.997958	SMAD1_HUMAN, ZIC2_HUMAN, SMAD3_HUMAN, GZF1_HUMAN, AP2A_HUMAN, SMAD4_HUMAN, SMAD2_HUMAN, SNAI1_HUMAN	330	53	1154	0.527844	1	1	100
GOTERM_BP_FAT	GO:0060429~epithelium development	8	2.41692	0.999524	EHF_HUMAN, ZIC2_HUMAN, COT2_HUMAN, GZF1_HUMAN, AP2A_HUMAN, VEZF1_HUMAN, WT1_HUMAN, SMAD4_HUMAN	330	59	1154	0.474165	1	1	100
GOTERM_BP_FAT	GO:0035239~tube morphogenesis	4	1.20846	0.999828	ZIC2_HUMAN, GZF1_HUMAN, AP2A_HUMAN, SMAD4_HUMAN	330	40	1154	0.349697	1	1	100
GOTERM_BP_FAT	GO:0035295~tube development	8	2.41692	0.999897	SP3_HUMAN, ZIC2_HUMAN, GZF1_HUMAN, AP2A_HUMAN, SALL1_HUMAN, SMAD4_HUMAN, SMAD2_HUMAN, SP1_HUMAN	330	65	1154	0.430396	1	1	100
Annotation Cluster 34	Enrichment Score: 0,003688809177668234
Category	Term	Count	%	PValue	Genes	List Total	Pop Hits	Pop Total	Fold Enrichment	Bonferroni	Benjamini	FDR
GOTERM_BP_FAT	GO:0022402~cell cycle process	5	1.51057	0.986528	HINFP_HUMAN, SMAD3_HUMAN, E2F1_HUMAN, ZFP42_HUMAN, PLAL1_HUMAN	330	30	1154	0.582828	1	1	100
GOTERM_BP_FAT	GO:0022403~cell cycle phase	3	0.906344	0.99226	HINFP_HUMAN, E2F1_HUMAN, ZFP42_HUMAN	330	21	1154	0.499567	1	1	100
GOTERM_BP_FAT	GO:0007049~cell cycle	7	2.1148	0.995861	HINFP_HUMAN, SMAD3_HUMAN, E2F1_HUMAN, E2F2_HUMAN, ZFP42_HUMAN, PLAL1_HUMAN, PRDM5_HUMAN	330	45	1154	0.543973	1	1	100
Annotation Cluster 35	Enrichment Score: 0,0024736980041412146
Category	Term	Count	%	PValue	Genes	List Total	Pop Hits	Pop Total	Fold Enrichment	Bonferroni	Benjamini	FDR
GOTERM_BP_FAT	GO:0048514~blood vessel morphogenesis	6	1.81269	0.986465	JUNB_HUMAN, COT2_HUMAN, VEZF1_HUMAN, WT1_HUMAN, KLF5_HUMAN, ELK3_HUMAN	330	35	1154	0.599481	1	1	100
GOTERM_BP_FAT	GO:0001525~angiogenesis	3	0.906344	0.989574	VEZF1_HUMAN, KLF5_HUMAN, ELK3_HUMAN	330	20	1154	0.524545	1	1	100
GOTERM_BP_FAT	GO:0001568~blood vessel development	6	1.81269	0.998108	JUNB_HUMAN, COT2_HUMAN, VEZF1_HUMAN, WT1_HUMAN, KLF5_HUMAN, ELK3_HUMAN	330	43	1154	0.487949	1	1	100
GOTERM_BP_FAT	GO:0001944~vasculature development	6	1.81269	0.998537	JUNB_HUMAN, COT2_HUMAN, VEZF1_HUMAN, WT1_HUMAN, KLF5_HUMAN, ELK3_HUMAN	330	44	1154	0.47686	1	1	100
GOTERM_BP_FAT	GO:0030855~epithelial cell differentiation	4	1.20846	0.998987	EHF_HUMAN, COT2_HUMAN, VEZF1_HUMAN, WT1_HUMAN	330	34	1154	0.411408	1	1	100
Annotation Cluster 36	Enrichment Score: 0,0016256424875811823
Category	Term	Count	%	PValue	Genes	List Total	Pop Hits	Pop Total	Fold Enrichment	Bonferroni	Benjamini	FDR
GOTERM_BP_FAT	GO:0000122~negative regulation of transcription from RNA polymerase II promoter	34	10.2719	0.981141	ZN148_HUMAN, NFX1_HUMAN, COT2_HUMAN, GZF1_HUMAN, ZEP1_HUMAN, ZBT7A_HUMAN, EGR1_HUMAN, ZN136_HUMAN, ZN157_HUMAN, GLIS3_HUMAN, SPI1_HUMAN, SMAD3_HUMAN, PRDM1_HUMAN, WT1_HUMAN, ZN281_HUMAN, KLF12_HUMAN, BCL6B_HUMAN, ZBT32_HUMAN, E2F1_HUMAN, ZN189_HUMAN, ZN496_HUMAN, JDP2_HUMAN, ZN345_HUMAN, KLF10_HUMAN, ZF161_HUMAN, GABPA_HUMAN, KLF11_HUMAN, ZN174_HUMAN, GLIS1_HUMAN, ZN177_HUMAN, SP100_HUMAN, IKZF1_…	330	151	1154	0.787397	1	1	100
GOTERM_BP_FAT	GO:0051253~negative regulation of RNA metabolic process	41	12.3867	0.99281	ZN148_HUMAN, NFX1_HUMAN, COT2_HUMAN, GZF1_HUMAN, ZEP1_HUMAN, SMAD4_HUMAN, ZBT7A_HUMAN, EGR1_HUMAN, ZN136_HUMAN, ZN157_HUMAN, SPI1_HUMAN, GLIS3_HUMAN, SMAD3_HUMAN, PRDM1_HUMAN, WT1_HUMAN, ZN281_HUMAN, KLF12_HUMAN, SMAD2_HUMAN, HIC2_HUMAN, CTCF_HUMAN, BCL6B_HUMAN, ZBT32_HUMAN, E2F1_HUMAN, ZN189_HUMAN, ZN496_HUMAN, ZN639_HUMAN, JDP2_HUMAN, ZN345_HUMAN, KLF10_HUMAN, ZF161_HUMAN, ZBT16_HUMAN, GABPA_HU…	330	186	1154	0.770837	1	1	100
GOTERM_BP_FAT	GO:0045892~negative regulation of transcription, DNA-dependent	41	12.3867	0.99281	ZN148_HUMAN, NFX1_HUMAN, COT2_HUMAN, GZF1_HUMAN, ZEP1_HUMAN, SMAD4_HUMAN, ZBT7A_HUMAN, EGR1_HUMAN, ZN136_HUMAN, ZN157_HUMAN, SPI1_HUMAN, GLIS3_HUMAN, SMAD3_HUMAN, PRDM1_HUMAN, WT1_HUMAN, ZN281_HUMAN, KLF12_HUMAN, SMAD2_HUMAN, HIC2_HUMAN, CTCF_HUMAN, BCL6B_HUMAN, ZBT32_HUMAN, E2F1_HUMAN, ZN189_HUMAN, ZN496_HUMAN, ZN639_HUMAN, JDP2_HUMAN, ZN345_HUMAN, KLF10_HUMAN, ZF161_HUMAN, ZBT16_HUMAN, GABPA_HU…	330	186	1154	0.770837	1	1	100
GOTERM_BP_FAT	GO:0010629~negative regulation of gene expression	47	14.1994	0.997999	ZN148_HUMAN, NFX1_HUMAN, COT2_HUMAN, GZF1_HUMAN, ZEP1_HUMAN, ZNF24_HUMAN, SMAD4_HUMAN, ZBT7A_HUMAN, EGR1_HUMAN, ELK3_HUMAN, ZN136_HUMAN, ZN157_HUMAN, SPI1_HUMAN, GLIS3_HUMAN, SMAD3_HUMAN, PRDM1_HUMAN, WT1_HUMAN, ZN281_HUMAN, KLF12_HUMAN, SMAD2_HUMAN, CTCF_HUMAN, HIC2_HUMAN, BCL6B_HUMAN, SMAD1_HUMAN, ZBT32_HUMAN, E2F1_HUMAN, ZN189_HUMAN, ZN496_HUMAN, ZN639_HUMAN, JDP2_HUMAN, ZN345_HUMAN, KLF10_HUM…	330	219	1154	0.750491	1	1	100
GOTERM_BP_FAT	GO:0016481~negative regulation of transcription	46	13.8973	0.998486	ZN148_HUMAN, NFX1_HUMAN, COT2_HUMAN, GZF1_HUMAN, ZEP1_HUMAN, ZNF24_HUMAN, SMAD4_HUMAN, ZBT7A_HUMAN, EGR1_HUMAN, ELK3_HUMAN, ZN136_HUMAN, ZN157_HUMAN, SPI1_HUMAN, GLIS3_HUMAN, SMAD3_HUMAN, PRDM1_HUMAN, WT1_HUMAN, ZN281_HUMAN, KLF12_HUMAN, SMAD2_HUMAN, HIC2_HUMAN, CTCF_HUMAN, BCL6B_HUMAN, ZBT32_HUMAN, E2F1_HUMAN, ZN189_HUMAN, ZN496_HUMAN, ZN639_HUMAN, JDP2_HUMAN, ZN345_HUMAN, KLF10_HUMAN, ZF161_HUM…	330	217	1154	0.741293	1	1	100
GOTERM_BP_FAT	GO:0045934~negative regulation of nucleobase, nucleoside, nucleotide and nucleic acid metabolic process	46	13.8973	0.998486	ZN148_HUMAN, NFX1_HUMAN, COT2_HUMAN, GZF1_HUMAN, ZEP1_HUMAN, ZNF24_HUMAN, SMAD4_HUMAN, ZBT7A_HUMAN, EGR1_HUMAN, ELK3_HUMAN, ZN136_HUMAN, ZN157_HUMAN, SPI1_HUMAN, GLIS3_HUMAN, SMAD3_HUMAN, PRDM1_HUMAN, WT1_HUMAN, ZN281_HUMAN, KLF12_HUMAN, SMAD2_HUMAN, HIC2_HUMAN, CTCF_HUMAN, BCL6B_HUMAN, ZBT32_HUMAN, E2F1_HUMAN, ZN189_HUMAN, ZN496_HUMAN, ZN639_HUMAN, JDP2_HUMAN, ZN345_HUMAN, KLF10_HUMAN, ZF161_HUM…	330	217	1154	0.741293	1	1	100
GOTERM_BP_FAT	GO:0051172~negative regulation of nitrogen compound metabolic process	46	13.8973	0.998486	ZN148_HUMAN, NFX1_HUMAN, COT2_HUMAN, GZF1_HUMAN, ZEP1_HUMAN, ZNF24_HUMAN, SMAD4_HUMAN, ZBT7A_HUMAN, EGR1_HUMAN, ELK3_HUMAN, ZN136_HUMAN, ZN157_HUMAN, SPI1_HUMAN, GLIS3_HUMAN, SMAD3_HUMAN, PRDM1_HUMAN, WT1_HUMAN, ZN281_HUMAN, KLF12_HUMAN, SMAD2_HUMAN, HIC2_HUMAN, CTCF_HUMAN, BCL6B_HUMAN, ZBT32_HUMAN, E2F1_HUMAN, ZN189_HUMAN, ZN496_HUMAN, ZN639_HUMAN, JDP2_HUMAN, ZN345_HUMAN, KLF10_HUMAN, ZF161_HUM…	330	217	1154	0.741293	1	1	100
GOTERM_BP_FAT	GO:0010558~negative regulation of macromolecule biosynthetic process	46	13.8973	0.998691	ZN148_HUMAN, NFX1_HUMAN, COT2_HUMAN, GZF1_HUMAN, ZEP1_HUMAN, ZNF24_HUMAN, SMAD4_HUMAN, ZBT7A_HUMAN, EGR1_HUMAN, ELK3_HUMAN, ZN136_HUMAN, ZN157_HUMAN, SPI1_HUMAN, GLIS3_HUMAN, SMAD3_HUMAN, PRDM1_HUMAN, WT1_HUMAN, ZN281_HUMAN, KLF12_HUMAN, SMAD2_HUMAN, HIC2_HUMAN, CTCF_HUMAN, BCL6B_HUMAN, ZBT32_HUMAN, E2F1_HUMAN, ZN189_HUMAN, ZN496_HUMAN, ZN639_HUMAN, JDP2_HUMAN, ZN345_HUMAN, KLF10_HUMAN, ZF161_HUM…	330	218	1154	0.737893	1	1	100
GOTERM_BP_FAT	GO:0031327~negative regulation of cellular biosynthetic process	46	13.8973	0.998691	ZN148_HUMAN, NFX1_HUMAN, COT2_HUMAN, GZF1_HUMAN, ZEP1_HUMAN, ZNF24_HUMAN, SMAD4_HUMAN, ZBT7A_HUMAN, EGR1_HUMAN, ELK3_HUMAN, ZN136_HUMAN, ZN157_HUMAN, SPI1_HUMAN, GLIS3_HUMAN, SMAD3_HUMAN, PRDM1_HUMAN, WT1_HUMAN, ZN281_HUMAN, KLF12_HUMAN, SMAD2_HUMAN, HIC2_HUMAN, CTCF_HUMAN, BCL6B_HUMAN, ZBT32_HUMAN, E2F1_HUMAN, ZN189_HUMAN, ZN496_HUMAN, ZN639_HUMAN, JDP2_HUMAN, ZN345_HUMAN, KLF10_HUMAN, ZF161_HUM…	330	218	1154	0.737893	1	1	100
GOTERM_BP_FAT	GO:0009890~negative regulation of biosynthetic process	46	13.8973	0.998691	ZN148_HUMAN, NFX1_HUMAN, COT2_HUMAN, GZF1_HUMAN, ZEP1_HUMAN, ZNF24_HUMAN, SMAD4_HUMAN, ZBT7A_HUMAN, EGR1_HUMAN, ELK3_HUMAN, ZN136_HUMAN, ZN157_HUMAN, SPI1_HUMAN, GLIS3_HUMAN, SMAD3_HUMAN, PRDM1_HUMAN, WT1_HUMAN, ZN281_HUMAN, KLF12_HUMAN, SMAD2_HUMAN, HIC2_HUMAN, CTCF_HUMAN, BCL6B_HUMAN, ZBT32_HUMAN, E2F1_HUMAN, ZN189_HUMAN, ZN496_HUMAN, ZN639_HUMAN, JDP2_HUMAN, ZN345_HUMAN, KLF10_HUMAN, ZF161_HUM…	330	218	1154	0.737893	1	1	100
GOTERM_BP_FAT	GO:0010605~negative regulation of macromolecule metabolic process	47	14.1994	0.99903	ZN148_HUMAN, NFX1_HUMAN, COT2_HUMAN, GZF1_HUMAN, ZEP1_HUMAN, ZNF24_HUMAN, SMAD4_HUMAN, ZBT7A_HUMAN, EGR1_HUMAN, ELK3_HUMAN, ZN136_HUMAN, ZN157_HUMAN, SPI1_HUMAN, GLIS3_HUMAN, SMAD3_HUMAN, PRDM1_HUMAN, WT1_HUMAN, ZN281_HUMAN, KLF12_HUMAN, SMAD2_HUMAN, CTCF_HUMAN, HIC2_HUMAN, BCL6B_HUMAN, SMAD1_HUMAN, ZBT32_HUMAN, E2F1_HUMAN, ZN189_HUMAN, ZN496_HUMAN, ZN639_HUMAN, JDP2_HUMAN, ZN345_HUMAN, KLF10_HUM…	330	224	1154	0.733739	1	1	100
GOTERM_BP_FAT	GO:0006357~regulation of transcription from RNA polymerase II promoter	75	22.6586	1	KLF16_HUMAN, KLF13_HUMAN, NFYC_HUMAN, ZEP1_HUMAN, PLAL1_HUMAN, SMAD4_HUMAN, SP2_HUMAN, ZN157_HUMAN, SPI1_HUMAN, PRDM1_HUMAN, WT1_HUMAN, ERF_HUMAN, IKZF2_HUMAN, SMAD2_HUMAN, ELF4_HUMAN, EGR2_HUMAN, SMAD1_HUMAN, ZBT32_HUMAN, SP7_HUMAN, FOSL1_HUMAN, E2F1_HUMAN, ATF4_HUMAN, ZN496_HUMAN, MAFB_HUMAN, JDP2_HUMAN, ZN345_HUMAN, SP4_HUMAN, SP1_HUMAN, GABPA_HUMAN, Z354A_HUMAN, KLF11_HUMAN, SP100_HUMAN, BCL6…	330	384	1154	0.683002	1	1	100
Annotation Cluster 37	Enrichment Score: 6,12702682716154E-4
Category	Term	Count	%	PValue	Genes	List Total	Pop Hits	Pop Total	Fold Enrichment	Bonferroni	Benjamini	FDR
GOTERM_BP_FAT	GO:0001701~in utero embryonic development	8	2.41692	0.995901	SP3_HUMAN, HINFP_HUMAN, JUNB_HUMAN, PRDM1_HUMAN, KLF1_HUMAN, SMAD2_HUMAN, SP1_HUMAN, GABPA_HUMAN	330	50	1154	0.559515	1	1	100
GOTERM_BP_FAT	GO:0030323~respiratory tube development	3	0.906344	0.998757	SP3_HUMAN, SMAD2_HUMAN, SP1_HUMAN	330	27	1154	0.388552	1	1	100
GOTERM_BP_FAT	GO:0030324~lung development	3	0.906344	0.998757	SP3_HUMAN, SMAD2_HUMAN, SP1_HUMAN	330	27	1154	0.388552	1	1	100
GOTERM_BP_FAT	GO:0060541~respiratory system development	3	0.906344	0.999644	SP3_HUMAN, SMAD2_HUMAN, SP1_HUMAN	330	31	1154	0.338416	1	1	100
GOTERM_BP_FAT	GO:0035295~tube development	8	2.41692	0.999897	SP3_HUMAN, ZIC2_HUMAN, GZF1_HUMAN, AP2A_HUMAN, SALL1_HUMAN, SMAD4_HUMAN, SMAD2_HUMAN, SP1_HUMAN	330	65	1154	0.430396	1	1	100
Annotation Cluster 38	Enrichment Score: 5,979319861199663E-4
Category	Term	Count	%	PValue	Genes	List Total	Pop Hits	Pop Total	Fold Enrichment	Bonferroni	Benjamini	FDR
GOTERM_BP_FAT	GO:0032774~RNA biosynthetic process	21	6.34441	0.998146	MAZ_HUMAN, NFX1_HUMAN, FOSL1_HUMAN, NFYA_HUMAN, NF2L1_HUMAN, KLF13_HUMAN, PEBB_HUMAN, PRDM4_HUMAN, BATF3_HUMAN, KLF5_HUMAN, TF3A_HUMAN, GABPA_HUMAN, ETV1_HUMAN, ZN217_HUMAN, KLF11_HUMAN, E2F2_HUMAN, ELF5_HUMAN, FEV_HUMAN, ETV7_HUMAN, ZN219_HUMAN, MYNN_HUMAN	330	113	1154	0.649879	1	1	100
GOTERM_BP_FAT	GO:0006351~transcription, DNA-dependent	21	6.34441	0.998146	MAZ_HUMAN, NFX1_HUMAN, FOSL1_HUMAN, NFYA_HUMAN, NF2L1_HUMAN, KLF13_HUMAN, PEBB_HUMAN, PRDM4_HUMAN, BATF3_HUMAN, KLF5_HUMAN, TF3A_HUMAN, GABPA_HUMAN, ETV1_HUMAN, ZN217_HUMAN, KLF11_HUMAN, E2F2_HUMAN, ELF5_HUMAN, FEV_HUMAN, ETV7_HUMAN, ZN219_HUMAN, MYNN_HUMAN	330	113	1154	0.649879	1	1	100
GOTERM_BP_FAT	GO:0006366~transcription from RNA polymerase II promoter	17	5.13595	0.999581	MAZ_HUMAN, NFX1_HUMAN, FOSL1_HUMAN, NFYA_HUMAN, NF2L1_HUMAN, KLF13_HUMAN, PEBB_HUMAN, PRDM4_HUMAN, BATF3_HUMAN, KLF5_HUMAN, GABPA_HUMAN, ETV1_HUMAN, KLF11_HUMAN, E2F2_HUMAN, ELF5_HUMAN, FEV_HUMAN, ETV7_HUMAN	330	103	1154	0.57717	1	1	100
Annotation Cluster 39	Enrichment Score: 2,1152159748817699E-4
Category	Term	Count	%	PValue	Genes	List Total	Pop Hits	Pop Total	Fold Enrichment	Bonferroni	Benjamini	FDR
SP_PIR_KEYWORDS	chromatin regulator	5	1.51057	0.998644	IKZF1_HUMAN, PRDM6_HUMAN, PRDM5_HUMAN, CTCF_HUMAN, AEBP2_HUMAN	331	39	1163	0.450461	1	1	100
GOTERM_BP_FAT	GO:0016568~chromatin modification	5	1.51057	0.99944	PRDM6_HUMAN, KLF1_HUMAN, PRDM5_HUMAN, CTCF_HUMAN, AEBP2_HUMAN	330	42	1154	0.416306	1	1	100
GOTERM_BP_FAT	GO:0006325~chromatin organization	5	1.51057	0.999982	PRDM6_HUMAN, KLF1_HUMAN, PRDM5_HUMAN, CTCF_HUMAN, AEBP2_HUMAN	330	54	1154	0.323793	1	1	100
GOTERM_BP_FAT	GO:0051276~chromosome organization	5	1.51057	0.999987	PRDM6_HUMAN, KLF1_HUMAN, PRDM5_HUMAN, CTCF_HUMAN, AEBP2_HUMAN	330	55	1154	0.317906	1	1	100
Annotation Cluster 40	Enrichment Score: 1,334170839668403E-4
Category	Term	Count	%	PValue	Genes	List Total	Pop Hits	Pop Total	Fold Enrichment	Bonferroni	Benjamini	FDR
GOTERM_BP_FAT	GO:0007411~axon guidance	3	0.906344	0.996873	EGR2_HUMAN, ETV4_HUMAN, KLF7_HUMAN	330	24	1154	0.437121	1	1	100
GOTERM_BP_FAT	GO:0030030~cell projection organization	4	1.20846	0.999687	EGR2_HUMAN, ETV4_HUMAN, KLF5_HUMAN, KLF7_HUMAN	330	38	1154	0.368102	1	1	100
GOTERM_BP_FAT	GO:0007409~axonogenesis	3	0.906344	0.999811	EGR2_HUMAN, ETV4_HUMAN, KLF7_HUMAN	330	33	1154	0.317906	1	1	100
GOTERM_BP_FAT	GO:0048812~neuron projection morphogenesis	3	0.906344	0.999811	EGR2_HUMAN, ETV4_HUMAN, KLF7_HUMAN	330	33	1154	0.317906	1	1	100
GOTERM_BP_FAT	GO:0031175~neuron projection development	3	0.906344	0.999811	EGR2_HUMAN, ETV4_HUMAN, KLF7_HUMAN	330	33	1154	0.317906	1	1	100
GOTERM_BP_FAT	GO:0048667~cell morphogenesis involved in neuron differentiation	3	0.906344	0.999863	EGR2_HUMAN, ETV4_HUMAN, KLF7_HUMAN	330	34	1154	0.308556	1	1	100
GOTERM_BP_FAT	GO:0048858~cell projection morphogenesis	3	0.906344	0.999947	EGR2_HUMAN, ETV4_HUMAN, KLF7_HUMAN	330	37	1154	0.283538	1	1	100
GOTERM_BP_FAT	GO:0032990~cell part morphogenesis	3	0.906344	0.999947	EGR2_HUMAN, ETV4_HUMAN, KLF7_HUMAN	330	37	1154	0.283538	1	1	100
GOTERM_BP_FAT	GO:0000904~cell morphogenesis involved in differentiation	3	0.906344	0.99998	EGR2_HUMAN, ETV4_HUMAN, KLF7_HUMAN	330	40	1154	0.262273	1	1	100
GOTERM_BP_FAT	GO:0000902~cell morphogenesis	4	1.20846	0.999985	EGR2_HUMAN, ETV4_HUMAN, BCL6_HUMAN, KLF7_HUMAN	330	48	1154	0.291414	1	1	100
GOTERM_BP_FAT	GO:0032989~cellular component morphogenesis	4	1.20846	0.999989	EGR2_HUMAN, ETV4_HUMAN, BCL6_HUMAN, KLF7_HUMAN	330	49	1154	0.285467	1	1	100
GOTERM_BP_FAT	GO:0048666~neuron development	4	1.20846	0.999999	EGR2_HUMAN, ETV4_HUMAN, KLF7_HUMAN, ZFP91_HUMAN	330	57	1154	0.245401	1	1	100
GOTERM_BP_FAT	GO:0006928~cell motion	4	1.20846	1	EGR2_HUMAN, COT2_HUMAN, ETV4_HUMAN, KLF7_HUMAN	330	61	1154	0.229309	1	1	100
GOTERM_BP_FAT	GO:0030182~neuron differentiation	5	1.51057	1	EGR2_HUMAN, ETV4_HUMAN, SMAD4_HUMAN, KLF7_HUMAN, ZFP91_HUMAN	330	100	1154	0.174848	1	1	100
Annotation Cluster 41	Enrichment Score: 6,531029511981545E-5
Category	Term	Count	%	PValue	Genes	List Total	Pop Hits	Pop Total	Fold Enrichment	Bonferroni	Benjamini	FDR
GOTERM_MF_FAT	GO:0016563~transcription activator activity	41	12.3867	0.998048	ZN148_HUMAN, PEBB_HUMAN, NFYC_HUMAN, ATF2_HUMAN, ELF1_HUMAN, SMAD4_HUMAN, KLF7_HUMAN, EGR1_HUMAN, ZN398_HUMAN, SP3_HUMAN, SMAD3_HUMAN, AP2A_HUMAN, KLF6_HUMAN, AP2D_HUMAN, WT1_HUMAN, ZN281_HUMAN, ZBT22_HUMAN, IKZF2_HUMAN, SMAD2_HUMAN, ELF4_HUMAN, KLF2_HUMAN, CTCF_HUMAN, SMAD1_HUMAN, PATZ1_HUMAN, JUNB_HUMAN, NFYA_HUMAN, FOSL1_HUMAN, E2F1_HUMAN, ELF2_HUMAN, ATF4_HUMAN, SP4_HUMAN, ELK1_HUMAN, ZFX_HUM…	331	196	1161	0.733723	1	1	100
GOTERM_BP_FAT	GO:0006357~regulation of transcription from RNA polymerase II promoter	75	22.6586	1	KLF16_HUMAN, KLF13_HUMAN, NFYC_HUMAN, ZEP1_HUMAN, PLAL1_HUMAN, SMAD4_HUMAN, SP2_HUMAN, ZN157_HUMAN, SPI1_HUMAN, PRDM1_HUMAN, WT1_HUMAN, ERF_HUMAN, IKZF2_HUMAN, SMAD2_HUMAN, ELF4_HUMAN, EGR2_HUMAN, SMAD1_HUMAN, ZBT32_HUMAN, SP7_HUMAN, FOSL1_HUMAN, E2F1_HUMAN, ATF4_HUMAN, ZN496_HUMAN, MAFB_HUMAN, JDP2_HUMAN, ZN345_HUMAN, SP4_HUMAN, SP1_HUMAN, GABPA_HUMAN, Z354A_HUMAN, KLF11_HUMAN, SP100_HUMAN, BCL6…	330	384	1154	0.683002	1	1	100
GOTERM_BP_FAT	GO:0045941~positive regulation of transcription	49	14.8036	1	ZN148_HUMAN, EHF_HUMAN, COT2_HUMAN, KLF15_HUMAN, PEBB_HUMAN, KLF13_HUMAN, NFYC_HUMAN, ELF1_HUMAN, PLAL1_HUMAN, SMAD4_HUMAN, KLF5_HUMAN, KLF7_HUMAN, EGR1_HUMAN, SPI1_HUMAN, GLIS3_HUMAN, SMAD3_HUMAN, KLF6_HUMAN, WT1_HUMAN, KLF12_HUMAN, IKZF2_HUMAN, SMAD2_HUMAN, ELF4_HUMAN, KLF2_HUMAN, CTCF_HUMAN, EGR2_HUMAN, SMAD1_HUMAN, JUNB_HUMAN, AP2E_HUMAN, NFYA_HUMAN, FOSL1_HUMAN, ZBT7B_HUMAN, NFYB_HUMAN, E2F1…	330	284	1154	0.60335	1	1	100
GOTERM_BP_FAT	GO:0010628~positive regulation of gene expression	50	15.1057	1	ZN148_HUMAN, EHF_HUMAN, COT2_HUMAN, KLF15_HUMAN, PEBB_HUMAN, KLF13_HUMAN, NFYC_HUMAN, ELF1_HUMAN, PLAL1_HUMAN, SMAD4_HUMAN, KLF5_HUMAN, KLF7_HUMAN, EGR1_HUMAN, SPI1_HUMAN, GLIS3_HUMAN, SMAD3_HUMAN, PRDM1_HUMAN, KLF6_HUMAN, WT1_HUMAN, KLF12_HUMAN, IKZF2_HUMAN, SMAD2_HUMAN, ELF4_HUMAN, KLF2_HUMAN, CTCF_HUMAN, EGR2_HUMAN, SMAD1_HUMAN, JUNB_HUMAN, AP2E_HUMAN, NFYA_HUMAN, FOSL1_HUMAN, ZBT7B_HUMAN, NFY…	330	289	1154	0.605012	1	1	100
GOTERM_BP_FAT	GO:0010604~positive regulation of macromolecule metabolic process	51	15.4079	1	KLF13_HUMAN, NFYC_HUMAN, PLAL1_HUMAN, SMAD4_HUMAN, SPI1_HUMAN, PRDM1_HUMAN, WT1_HUMAN, SMAD2_HUMAN, IKZF2_HUMAN, ELF4_HUMAN, CTCF_HUMAN, SMAD1_HUMAN, EGR2_HUMAN, FOSL1_HUMAN, E2F1_HUMAN, MAFB_HUMAN, ATF4_HUMAN, SP1_HUMAN, EGR4_HUMAN, SP100_HUMAN, FEV_HUMAN, ZN148_HUMAN, EHF_HUMAN, COT2_HUMAN, KLF15_HUMAN, PEBB_HUMAN, ELF1_HUMAN, KLF5_HUMAN, KLF7_HUMAN, EGR1_HUMAN, GLIS3_HUMAN, SMAD3_HUMAN, KLF6_H…	330	294	1154	0.606617	1	1	100
GOTERM_BP_FAT	GO:0045935~positive regulation of nucleobase, nucleoside, nucleotide and nucleic acid metabolic process	49	14.8036	1	ZN148_HUMAN, EHF_HUMAN, COT2_HUMAN, KLF15_HUMAN, PEBB_HUMAN, KLF13_HUMAN, NFYC_HUMAN, ELF1_HUMAN, PLAL1_HUMAN, SMAD4_HUMAN, KLF5_HUMAN, KLF7_HUMAN, EGR1_HUMAN, SPI1_HUMAN, GLIS3_HUMAN, SMAD3_HUMAN, KLF6_HUMAN, WT1_HUMAN, KLF12_HUMAN, IKZF2_HUMAN, SMAD2_HUMAN, ELF4_HUMAN, KLF2_HUMAN, CTCF_HUMAN, EGR2_HUMAN, SMAD1_HUMAN, JUNB_HUMAN, AP2E_HUMAN, NFYA_HUMAN, FOSL1_HUMAN, ZBT7B_HUMAN, NFYB_HUMAN, E2F1…	330	286	1154	0.599131	1	1	100
GOTERM_BP_FAT	GO:0010557~positive regulation of macromolecule biosynthetic process	49	14.8036	1	ZN148_HUMAN, EHF_HUMAN, COT2_HUMAN, KLF15_HUMAN, PEBB_HUMAN, KLF13_HUMAN, NFYC_HUMAN, ELF1_HUMAN, PLAL1_HUMAN, SMAD4_HUMAN, KLF5_HUMAN, KLF7_HUMAN, EGR1_HUMAN, SPI1_HUMAN, GLIS3_HUMAN, SMAD3_HUMAN, KLF6_HUMAN, WT1_HUMAN, KLF12_HUMAN, IKZF2_HUMAN, SMAD2_HUMAN, ELF4_HUMAN, KLF2_HUMAN, CTCF_HUMAN, EGR2_HUMAN, SMAD1_HUMAN, JUNB_HUMAN, AP2E_HUMAN, NFYA_HUMAN, FOSL1_HUMAN, ZBT7B_HUMAN, NFYB_HUMAN, E2F1…	330	286	1154	0.599131	1	1	100
GOTERM_BP_FAT	GO:0051173~positive regulation of nitrogen compound metabolic process	49	14.8036	1	ZN148_HUMAN, EHF_HUMAN, COT2_HUMAN, KLF15_HUMAN, PEBB_HUMAN, KLF13_HUMAN, NFYC_HUMAN, ELF1_HUMAN, PLAL1_HUMAN, SMAD4_HUMAN, KLF5_HUMAN, KLF7_HUMAN, EGR1_HUMAN, SPI1_HUMAN, GLIS3_HUMAN, SMAD3_HUMAN, KLF6_HUMAN, WT1_HUMAN, KLF12_HUMAN, IKZF2_HUMAN, SMAD2_HUMAN, ELF4_HUMAN, KLF2_HUMAN, CTCF_HUMAN, EGR2_HUMAN, SMAD1_HUMAN, JUNB_HUMAN, AP2E_HUMAN, NFYA_HUMAN, FOSL1_HUMAN, ZBT7B_HUMAN, NFYB_HUMAN, E2F1…	330	286	1154	0.599131	1	1	100
GOTERM_BP_FAT	GO:0009891~positive regulation of biosynthetic process	49	14.8036	1	ZN148_HUMAN, EHF_HUMAN, COT2_HUMAN, KLF15_HUMAN, PEBB_HUMAN, KLF13_HUMAN, NFYC_HUMAN, ELF1_HUMAN, PLAL1_HUMAN, SMAD4_HUMAN, KLF5_HUMAN, KLF7_HUMAN, EGR1_HUMAN, SPI1_HUMAN, GLIS3_HUMAN, SMAD3_HUMAN, KLF6_HUMAN, WT1_HUMAN, KLF12_HUMAN, IKZF2_HUMAN, SMAD2_HUMAN, ELF4_HUMAN, KLF2_HUMAN, CTCF_HUMAN, EGR2_HUMAN, SMAD1_HUMAN, JUNB_HUMAN, AP2E_HUMAN, NFYA_HUMAN, FOSL1_HUMAN, ZBT7B_HUMAN, NFYB_HUMAN, E2F1…	330	286	1154	0.599131	1	1	100
GOTERM_BP_FAT	GO:0031328~positive regulation of cellular biosynthetic process	49	14.8036	1	ZN148_HUMAN, EHF_HUMAN, COT2_HUMAN, KLF15_HUMAN, PEBB_HUMAN, KLF13_HUMAN, NFYC_HUMAN, ELF1_HUMAN, PLAL1_HUMAN, SMAD4_HUMAN, KLF5_HUMAN, KLF7_HUMAN, EGR1_HUMAN, SPI1_HUMAN, GLIS3_HUMAN, SMAD3_HUMAN, KLF6_HUMAN, WT1_HUMAN, KLF12_HUMAN, IKZF2_HUMAN, SMAD2_HUMAN, ELF4_HUMAN, KLF2_HUMAN, CTCF_HUMAN, EGR2_HUMAN, SMAD1_HUMAN, JUNB_HUMAN, AP2E_HUMAN, NFYA_HUMAN, FOSL1_HUMAN, ZBT7B_HUMAN, NFYB_HUMAN, E2F1…	330	286	1154	0.599131	1	1	100
GOTERM_BP_FAT	GO:0045944~positive regulation of transcription from RNA polymerase II promoter	33	9.96979	1	ZN148_HUMAN, KLF13_HUMAN, PEBB_HUMAN, ELF1_HUMAN, PLAL1_HUMAN, SMAD4_HUMAN, EGR1_HUMAN, GLIS3_HUMAN, SMAD3_HUMAN, KLF6_HUMAN, WT1_HUMAN, KLF12_HUMAN, IKZF2_HUMAN, SMAD2_HUMAN, ELF4_HUMAN, SMAD1_HUMAN, EGR2_HUMAN, JUNB_HUMAN, AP2E_HUMAN, ZBT7B_HUMAN, FOSL1_HUMAN, NFYA_HUMAN, E2F1_HUMAN, ATF4_HUMAN, MAFB_HUMAN, ELK1_HUMAN, PLAL2_HUMAN, SP1_HUMAN, ZBT38_HUMAN, GLIS1_HUMAN, AP2B_HUMAN, IKZF1_HUMAN	330	220	1154	0.524545	1	1	100
GOTERM_BP_FAT	GO:0051254~positive regulation of RNA metabolic process	42	12.6888	1	EHF_HUMAN, ZN148_HUMAN, COT2_HUMAN, KLF15_HUMAN, PEBB_HUMAN, KLF13_HUMAN, NFYC_HUMAN, ELF1_HUMAN, PLAL1_HUMAN, SMAD4_HUMAN, KLF7_HUMAN, EGR1_HUMAN, SPI1_HUMAN, GLIS3_HUMAN, SMAD3_HUMAN, KLF6_HUMAN, WT1_HUMAN, KLF12_HUMAN, IKZF2_HUMAN, SMAD2_HUMAN, ELF4_HUMAN, CTCF_HUMAN, SMAD1_HUMAN, EGR2_HUMAN, JUNB_HUMAN, AP2E_HUMAN, NFYA_HUMAN, FOSL1_HUMAN, ZBT7B_HUMAN, E2F1_HUMAN, NFYB_HUMAN, MAFB_HUMAN, ATF4…	330	261	1154	0.562731	1	1	100
GOTERM_BP_FAT	GO:0045893~positive regulation of transcription, DNA-dependent	42	12.6888	1	EHF_HUMAN, ZN148_HUMAN, COT2_HUMAN, KLF15_HUMAN, PEBB_HUMAN, KLF13_HUMAN, NFYC_HUMAN, ELF1_HUMAN, PLAL1_HUMAN, SMAD4_HUMAN, KLF7_HUMAN, EGR1_HUMAN, SPI1_HUMAN, GLIS3_HUMAN, SMAD3_HUMAN, KLF6_HUMAN, WT1_HUMAN, KLF12_HUMAN, IKZF2_HUMAN, SMAD2_HUMAN, ELF4_HUMAN, CTCF_HUMAN, SMAD1_HUMAN, EGR2_HUMAN, JUNB_HUMAN, AP2E_HUMAN, NFYA_HUMAN, FOSL1_HUMAN, ZBT7B_HUMAN, E2F1_HUMAN, NFYB_HUMAN, MAFB_HUMAN, ATF4…	330	261	1154	0.562731	1	1	100
Annotation Cluster 42	Enrichment Score: 1,5168154383418114E-5
Category	Term	Count	%	PValue	Genes	List Total	Pop Hits	Pop Total	Fold Enrichment	Bonferroni	Benjamini	FDR
GOTERM_BP_FAT	GO:0060284~regulation of cell development	6	1.81269	0.999901	SMAD1_HUMAN, SMAD3_HUMAN, ATF5_HUMAN, SMAD4_HUMAN, SMAD2_HUMAN, ZFP91_HUMAN	330	54	1154	0.388552	1	1	100
GOTERM_BP_FAT	GO:0050767~regulation of neurogenesis	3	0.906344	0.999996	SMAD1_HUMAN, ATF5_HUMAN, ZFP91_HUMAN	330	45	1154	0.233131	1	1	100
GOTERM_BP_FAT	GO:0051960~regulation of nervous system development	3	0.906344	0.999999	SMAD1_HUMAN, ATF5_HUMAN, ZFP91_HUMAN	330	48	1154	0.218561	1	1	100
Annotation Cluster 43	Enrichment Score: 3,0002394402276782E-6
Category	Term	Count	%	PValue	Genes	List Total	Pop Hits	Pop Total	Fold Enrichment	Bonferroni	Benjamini	FDR
GOTERM_BP_FAT	GO:0048736~appendage development	3	0.906344	0.99999	SP8_HUMAN, COT2_HUMAN, ZBT16_HUMAN	330	42	1154	0.249784	1	1	100
GOTERM_BP_FAT	GO:0060173~limb development	3	0.906344	0.99999	SP8_HUMAN, COT2_HUMAN, ZBT16_HUMAN	330	42	1154	0.249784	1	1	100
GOTERM_BP_FAT	GO:0003002~regionalization	7	2.1148	1	EGR2_HUMAN, SP8_HUMAN, COT2_HUMAN, MAFB_HUMAN, SMAD4_HUMAN, SMAD2_HUMAN, ZBT16_HUMAN	330	106	1154	0.230932	1	1	100
Annotation Cluster 44	Enrichment Score: 2,1625969431531808E-7
Category	Term	Count	%	PValue	Genes	List Total	Pop Hits	Pop Total	Fold Enrichment	Bonferroni	Benjamini	FDR
GOTERM_BP_FAT	GO:0048706~embryonic skeletal system development	3	0.906344	0.999999	SP3_HUMAN, AP2A_HUMAN, SP1_HUMAN	330	48	1154	0.218561	1	1	100
GOTERM_BP_FAT	GO:0048562~embryonic organ morphogenesis	5	1.51057	1	SP3_HUMAN, AP2A_HUMAN, ZIC1_HUMAN, MAFB_HUMAN, SP1_HUMAN	330	74	1154	0.236282	1	1	100
GOTERM_BP_FAT	GO:0048568~embryonic organ development	8	2.41692	1	SP3_HUMAN, JUNB_HUMAN, AP2A_HUMAN, PRDM1_HUMAN, ZIC1_HUMAN, MAFB_HUMAN, KLF1_HUMAN, SP1_HUMAN	330	95	1154	0.294482	1	1	100
Annotation Cluster 45	Enrichment Score: 6,655960984420771E-9
Category	Term	Count	%	PValue	Genes	List Total	Pop Hits	Pop Total	Fold Enrichment	Bonferroni	Benjamini	FDR
GOTERM_BP_FAT	GO:0045165~cell fate commitment	6	1.81269	1	SMAD1_HUMAN, COT2_HUMAN, SALL1_HUMAN, PRDM1_HUMAN, SMAD4_HUMAN, SMAD2_HUMAN	330	80	1154	0.262273	1	1	100
GOTERM_BP_FAT	GO:0009952~anterior/posterior pattern formation	4	1.20846	1	COT2_HUMAN, SMAD4_HUMAN, SMAD2_HUMAN, ZBT16_HUMAN	330	79	1154	0.177062	1	1	100
GOTERM_BP_FAT	GO:0007389~pattern specification process	9	2.71903	1	SMAD1_HUMAN, EGR2_HUMAN, SP8_HUMAN, COT2_HUMAN, ZIC1_HUMAN, MAFB_HUMAN, SMAD4_HUMAN, SMAD2_HUMAN, ZBT16_HUMAN	330	125	1154	0.251782	1	1	100

## Sheet: Settlers
Annotation Cluster 1	Enrichment Score: 46,01139219823067
Category	Term	Count	%	PValue	Genes	List Total	Pop Hits	Pop Total	Fold Enrichment	Bonferroni	Benjamini	FDR
SMART	SM00353:HLH	76	35.514	9.68929e-51	MYOD1_HUMAN, NCOA1_HUMAN, ID4_HUMAN, HEY1_HUMAN, NPAS2_HUMAN, SRBP1_HUMAN, ITF2_HUMAN, NGN3_HUMAN, BMAL2_HUMAN, MXI1_HUMAN, EPAS1_HUMAN, HAND1_HUMAN, TCFL5_HUMAN, TCF21_HUMAN, NDF4_HUMAN, USF2_HUMAN, NCOA2_HUMAN, ASCL2_HUMAN, HES7_HUMAN, HEY2_HUMAN, MNT_HUMAN, NCOA3_HUMAN, ID3_HUMAN, PTF1A_HUMAN, MLX_HUMAN, HES2_HUMAN, SRBP2_HUMAN, BMAL1_HUMAN, SIM1_HUMAN, MYF5_HUMAN, TAL2_HUMAN, HES1_HUMAN, ASCL…	204	84	1110	4.92297	3.87572e-49	3.87572e-49	8.86477e-48
UP_SEQ_FEATURE	domain:Helix-loop-helix motif	75	35.0467	1.87996e-50	MYOD1_HUMAN, NCOA1_HUMAN, ID4_HUMAN, HEY1_HUMAN, NPAS2_HUMAN, SRBP1_HUMAN, ITF2_HUMAN, NGN3_HUMAN, BMAL2_HUMAN, MXI1_HUMAN, EPAS1_HUMAN, HAND1_HUMAN, TCFL5_HUMAN, TCF21_HUMAN, NDF4_HUMAN, USF2_HUMAN, NCOA2_HUMAN, ASCL2_HUMAN, HES7_HUMAN, HEY2_HUMAN, MNT_HUMAN, NCOA3_HUMAN, ID3_HUMAN, PTF1A_HUMAN, MLX_HUMAN, HES2_HUMAN, SRBP2_HUMAN, BMAL1_HUMAN, SIM1_HUMAN, MYF5_HUMAN, TAL2_HUMAN, HES1_HUMAN, ASCL…	214	82	1163	4.97065	9.98259e-48	9.98259e-48	2.73011e-47
INTERPRO	IPR001092:Basic helix-loop-helix dimerisation region bHLH	76	35.514	2.1115e-50	MYOD1_HUMAN, NCOA1_HUMAN, ID4_HUMAN, HEY1_HUMAN, NPAS2_HUMAN, SRBP1_HUMAN, ITF2_HUMAN, NGN3_HUMAN, BMAL2_HUMAN, MXI1_HUMAN, EPAS1_HUMAN, HAND1_HUMAN, TCFL5_HUMAN, TCF21_HUMAN, NDF4_HUMAN, USF2_HUMAN, NCOA2_HUMAN, ASCL2_HUMAN, HES7_HUMAN, HEY2_HUMAN, MNT_HUMAN, NCOA3_HUMAN, ID3_HUMAN, PTF1A_HUMAN, MLX_HUMAN, HES2_HUMAN, SRBP2_HUMAN, BMAL1_HUMAN, SIM1_HUMAN, MYF5_HUMAN, TAL2_HUMAN, HES1_HUMAN, ASCL…	213	84	1157	4.9146	2.76607e-48	2.76607e-48	2.4623e-47
UP_SEQ_FEATURE	DNA-binding region:Basic motif	89	41.5888	5.42628e-43	MYOD1_HUMAN, NCOA1_HUMAN, HEY1_HUMAN, NPAS2_HUMAN, ATF6A_HUMAN, CREB5_HUMAN, SRBP1_HUMAN, ITF2_HUMAN, NGN3_HUMAN, NF2L3_HUMAN, BMAL2_HUMAN, MXI1_HUMAN, FOSL2_HUMAN, CREB3_HUMAN, EPAS1_HUMAN, HAND1_HUMAN, TCFL5_HUMAN, TCF21_HUMAN, JUN_HUMAN, NDF4_HUMAN, USF2_HUMAN, CRBL2_HUMAN, NCOA2_HUMAN, ASCL2_HUMAN, HES7_HUMAN, HEY2_HUMAN, ATF6B_HUMAN, MNT_HUMAN, NCOA3_HUMAN, PTF1A_HUMAN, MLX_HUMAN, HES2_HUMAN…	214	126	1163	3.83871	2.88136e-40	1.44068e-40	7.88014e-40
INTERPRO	IPR011598:Helix-loop-helix DNA-binding	59	27.5701	4.20247e-39	MYOD1_HUMAN, NCOA1_HUMAN, HEY1_HUMAN, NPAS2_HUMAN, SRBP1_HUMAN, ITF2_HUMAN, NGN3_HUMAN, BMAL2_HUMAN, MXI1_HUMAN, HAND1_HUMAN, TCFL5_HUMAN, TCF21_HUMAN, USF2_HUMAN, NDF4_HUMAN, ASCL2_HUMAN, HEY2_HUMAN, MNT_HUMAN, PTF1A_HUMAN, MLX_HUMAN, SRBP2_HUMAN, BMAL1_HUMAN, MYF5_HUMAN, TAL2_HUMAN, HES1_HUMAN, CLOCK_HUMAN, NDF1_HUMAN, ASCL1_HUMAN, ID1_HUMAN, NDF2_HUMAN, MLXIP_HUMAN, MAD1_HUMAN, LYL1_HUMAN, BHA…	213	64	1157	5.00756	5.50523e-37	2.75262e-37	4.90065e-36
Annotation Cluster 2	Enrichment Score: 6,202321283429357
Category	Term	Count	%	PValue	Genes	List Total	Pop Hits	Pop Total	Fold Enrichment	Bonferroni	Benjamini	FDR
SMART	SM00091:PAS	15	7.00935	1.29093e-08	NCOA1_HUMAN, BMAL1_HUMAN, NPAS3_HUMAN, SIM1_HUMAN, SIM2_HUMAN, NPAS1_HUMAN, HIF3A_HUMAN, NCOA2_HUMAN, CLOCK_HUMAN, BMAL2_HUMAN, NPAS2_HUMAN, NCOA3_HUMAN, EPAS1_HUMAN, ARNT2_HUMAN, AHR_HUMAN	204	17	1110	4.80104	5.16372e-07	2.58186e-07	1.18108e-05
INTERPRO	IPR000014:PAS	15	7.00935	1.34454e-08	NCOA1_HUMAN, BMAL1_HUMAN, NPAS3_HUMAN, SIM1_HUMAN, SIM2_HUMAN, NPAS1_HUMAN, HIF3A_HUMAN, NCOA2_HUMAN, CLOCK_HUMAN, BMAL2_HUMAN, NPAS2_HUMAN, NCOA3_HUMAN, EPAS1_HUMAN, ARNT2_HUMAN, AHR_HUMAN	213	17	1157	4.79287	1.76134e-06	5.87115e-07	1.56792e-05
INTERPRO	IPR013767:PAS fold	14	6.54206	1.42422e-08	NCOA1_HUMAN, BMAL1_HUMAN, NPAS3_HUMAN, SIM1_HUMAN, SIM2_HUMAN, NPAS1_HUMAN, HIF3A_HUMAN, NCOA2_HUMAN, CLOCK_HUMAN, BMAL2_HUMAN, NPAS2_HUMAN, NCOA3_HUMAN, ARNT2_HUMAN, AHR_HUMAN	213	15	1157	5.0698	1.86573e-06	4.66432e-07	1.66084e-05
SMART	SM00086:PAC	13	6.07477	2.87135e-07	BMAL1_HUMAN, NPAS3_HUMAN, SIM1_HUMAN, SIM2_HUMAN, NPAS1_HUMAN, HIF3A_HUMAN, NCOA2_HUMAN, CLOCK_HUMAN, BMAL2_HUMAN, NPAS2_HUMAN, EPAS1_HUMAN, ARNT2_HUMAN, AHR_HUMAN	204	15	1110	4.71569	1.14854e-05	3.82846e-06	0.000262701
INTERPRO	IPR001610:PAC motif	13	6.07477	2.96612e-07	BMAL1_HUMAN, NPAS3_HUMAN, SIM1_HUMAN, SIM2_HUMAN, NPAS1_HUMAN, HIF3A_HUMAN, NCOA2_HUMAN, CLOCK_HUMAN, BMAL2_HUMAN, NPAS2_HUMAN, EPAS1_HUMAN, ARNT2_HUMAN, AHR_HUMAN	213	15	1157	4.70767	3.88554e-05	7.77119e-06	0.000345889
UP_SEQ_FEATURE	domain:PAS 1	12	5.60748	1.34992e-06	BMAL1_HUMAN, NPAS3_HUMAN, SIM1_HUMAN, SIM2_HUMAN, NPAS1_HUMAN, HIF3A_HUMAN, CLOCK_HUMAN, BMAL2_HUMAN, NPAS2_HUMAN, EPAS1_HUMAN, ARNT2_HUMAN, AHR_HUMAN	214	14	1163	4.65821	0.00071655	0.000238907	0.00196036
UP_SEQ_FEATURE	domain:PAS 2	12	5.60748	1.34992e-06	BMAL1_HUMAN, NPAS3_HUMAN, SIM1_HUMAN, SIM2_HUMAN, NPAS1_HUMAN, HIF3A_HUMAN, CLOCK_HUMAN, BMAL2_HUMAN, NPAS2_HUMAN, EPAS1_HUMAN, ARNT2_HUMAN, AHR_HUMAN	214	14	1163	4.65821	0.00071655	0.000238907	0.00196036
INTERPRO	IPR013655:PAS fold-3	12	5.60748	1.35529e-06	BMAL1_HUMAN, NPAS3_HUMAN, SIM1_HUMAN, SIM2_HUMAN, NPAS1_HUMAN, HIF3A_HUMAN, CLOCK_HUMAN, BMAL2_HUMAN, NPAS2_HUMAN, EPAS1_HUMAN, ARNT2_HUMAN, AHR_HUMAN	213	14	1157	4.65594	0.000177527	2.53629e-05	0.00158044
UP_SEQ_FEATURE	domain:PAC	11	5.14019	6.03979e-06	BMAL1_HUMAN, NPAS3_HUMAN, SIM1_HUMAN, SIM2_HUMAN, NPAS1_HUMAN, CLOCK_HUMAN, BMAL2_HUMAN, NPAS2_HUMAN, EPAS1_HUMAN, ARNT2_HUMAN, AHR_HUMAN	214	13	1163	4.59849	0.003202	0.00053438	0.00877073
INTERPRO	IPR001067:Nuclear translocator	6	2.80374	0.00301851	BMAL1_HUMAN, CLOCK_HUMAN, BMAL2_HUMAN, NPAS2_HUMAN, EPAS1_HUMAN, ARNT2_HUMAN	213	7	1157	4.65594	0.327008	0.0324632	3.4639
Annotation Cluster 3	Enrichment Score: 3,980418122905313
Category	Term	Count	%	PValue	Genes	List Total	Pop Hits	Pop Total	Fold Enrichment	Bonferroni	Benjamini	FDR
SMART	SM00425:TBOX	13	6.07477	9.64305e-07	TBX6_HUMAN, TBX22_HUMAN, BRAC_HUMAN, EOMES_HUMAN, TBX19_HUMAN, TBX18_HUMAN, TBX4_HUMAN, TBX3_HUMAN, TBX5_HUMAN, TBX15_HUMAN, TBR1_HUMAN, TBX1_HUMAN, TBX10_HUMAN	204	16	1110	4.42096	3.85715e-05	9.643e-06	0.000882242
INTERPRO	IPR018186:Transcription factor, T-box, conserved site	13	6.07477	9.95364e-07	TBX6_HUMAN, TBX22_HUMAN, BRAC_HUMAN, EOMES_HUMAN, TBX19_HUMAN, TBX18_HUMAN, TBX4_HUMAN, TBX3_HUMAN, TBX5_HUMAN, TBX15_HUMAN, TBR1_HUMAN, TBX1_HUMAN, TBX10_HUMAN	213	16	1157	4.41344	0.000130384	2.17319e-05	0.00116073
INTERPRO	IPR001699:Transcription factor, T-box	13	6.07477	9.95364e-07	TBX6_HUMAN, TBX22_HUMAN, BRAC_HUMAN, EOMES_HUMAN, TBX19_HUMAN, TBX18_HUMAN, TBX4_HUMAN, TBX3_HUMAN, TBX5_HUMAN, TBX15_HUMAN, TBR1_HUMAN, TBX1_HUMAN, TBX10_HUMAN	213	16	1157	4.41344	0.000130384	2.17319e-05	0.00116073
UP_SEQ_FEATURE	DNA-binding region:T-box	12	5.60748	4.24996e-06	TBX6_HUMAN, TBX22_HUMAN, BRAC_HUMAN, EOMES_HUMAN, TBX19_HUMAN, TBX18_HUMAN, TBX4_HUMAN, TBX5_HUMAN, TBX15_HUMAN, TBR1_HUMAN, TBX1_HUMAN, TBX10_HUMAN	214	15	1163	4.34766	0.00225419	0.000451245	0.00617169
GOTERM_BP_FAT	GO:0048729~tissue morphogenesis	12	5.60748	0.372169	KLF4_HUMAN, TBX6_HUMAN, TCF21_HUMAN, SMAD7_HUMAN, BRAC_HUMAN, EOMES_HUMAN, TBX18_HUMAN, TBX4_HUMAN, TBX3_HUMAN, TWST1_HUMAN, TBX5_HUMAN, HAND1_HUMAN	212	53	1154	1.23247	1	0.999485	99.9448
GOTERM_BP_FAT	GO:0048598~embryonic morphogenesis	20	9.34579	0.867336	SALL4_HUMAN, TCF21_HUMAN, BRAC_HUMAN, EOMES_HUMAN, TBX18_HUMAN, TBX4_HUMAN, TBX5_HUMAN, KLF4_HUMAN, ATOH1_HUMAN, TBX6_HUMAN, MYF5_HUMAN, NGN1_HUMAN, HES1_HUMAN, NDF1_HUMAN, TBX3_HUMAN, TWST1_HUMAN, TBX15_HUMAN, HAND1_HUMAN, MYC_HUMAN, TBX1_HUMAN	212	126	1154	0.864031	1	1	100
Annotation Cluster 4	Enrichment Score: 3,6531307448617953
Category	Term	Count	%	PValue	Genes	List Total	Pop Hits	Pop Total	Fold Enrichment	Bonferroni	Benjamini	FDR
UP_SEQ_FEATURE	domain:Leucine-zipper	34	15.8879	1.57492e-06	ZHANG_HUMAN, CR3L4_HUMAN, HTF4_HUMAN, ATF6A_HUMAN, CREB5_HUMAN, JUND_HUMAN, BACH2_HUMAN, MYB_HUMAN, USF1_HUMAN, MAX_HUMAN, SRBP1_HUMAN, ITF2_HUMAN, ATF7_HUMAN, NF2L3_HUMAN, FOSL2_HUMAN, CREB3_HUMAN, MYC_HUMAN, CR3L1_HUMAN, JUN_HUMAN, CR3L3_HUMAN, USF2_HUMAN, CRBL2_HUMAN, ATF6B_HUMAN, MITF_HUMAN, MNT_HUMAN, MLX_HUMAN, SRBP2_HUMAN, FOSB_HUMAN, TFEB_HUMAN, MYCN_HUMAN, CREM_HUMAN, TFE3_HUMAN, MLXIP_H…	214	83	1163	2.22621	0.000835931	0.000209048	0.0022871
INTERPRO	IPR011616:bZIP transcription factor, bZIP-1	16	7.47664	1.21693e-05	JUN_HUMAN, CR3L4_HUMAN, CR3L3_HUMAN, ATF6B_HUMAN, CREB5_HUMAN, ATF6A_HUMAN, JUND_HUMAN, BACH2_HUMAN, FOSB_HUMAN, ATF7_HUMAN, NF2L3_HUMAN, CREM_HUMAN, FOSL2_HUMAN, CREB3_HUMAN, BACH1_HUMAN, CR3L1_HUMAN	213	27	1157	3.21892	0.00159292	0.000199253	0.0141901
GOTERM_MF_FAT	GO:0046983~protein dimerization activity	34	15.8879	0.00186067	BHA15_HUMAN, CR3L4_HUMAN, CREB5_HUMAN, ATF6A_HUMAN, JUND_HUMAN, BACH2_HUMAN, USF1_HUMAN, ARNT2_HUMAN, MAX_HUMAN, ITF2_HUMAN, ATF7_HUMAN, NF2L3_HUMAN, SMAD6_HUMAN, FOSL2_HUMAN, CREB3_HUMAN, EPAS1_HUMAN, HAND1_HUMAN, CR3L1_HUMAN, TBX1_HUMAN, HAND2_HUMAN, JUN_HUMAN, TCF21_HUMAN, CR3L3_HUMAN, USF2_HUMAN, CRBL2_HUMAN, ATF6B_HUMAN, HSF2_HUMAN, MLX_HUMAN, FOSB_HUMAN, SIM2_HUMAN, SIM1_HUMAN, NDF1_HUMAN, …	213	113	1161	1.64003	0.233809	0.233809	2.18148
SMART	SM00338:BRLZ	18	8.41121	0.00384276	JUN_HUMAN, ZHANG_HUMAN, CR3L4_HUMAN, CR3L3_HUMAN, CRBL2_HUMAN, ATF6B_HUMAN, CREB5_HUMAN, ATF6A_HUMAN, JUND_HUMAN, BACH2_HUMAN, FOSB_HUMAN, ATF7_HUMAN, NF2L3_HUMAN, CREM_HUMAN, FOSL2_HUMAN, CREB3_HUMAN, CR3L1_HUMAN, BACH1_HUMAN	204	49	1110	1.9988	0.142733	0.0217607	3.46121
INTERPRO	IPR004827:Basic-leucine zipper (bZIP) transcription factor	18	8.41121	0.00395832	JUN_HUMAN, ZHANG_HUMAN, CR3L4_HUMAN, CR3L3_HUMAN, CRBL2_HUMAN, ATF6B_HUMAN, CREB5_HUMAN, ATF6A_HUMAN, JUND_HUMAN, BACH2_HUMAN, FOSB_HUMAN, ATF7_HUMAN, NF2L3_HUMAN, CREM_HUMAN, FOSL2_HUMAN, CREB3_HUMAN, CR3L1_HUMAN, BACH1_HUMAN	213	49	1157	1.9954	0.405223	0.0391787	4.51978
Annotation Cluster 5	Enrichment Score: 2,7426867878245718
Category	Term	Count	%	PValue	Genes	List Total	Pop Hits	Pop Total	Fold Enrichment	Bonferroni	Benjamini	FDR
UP_SEQ_FEATURE	domain:Orange	9	4.20561	3.62501e-05	HES2_HUMAN, HES1_HUMAN, HEY2_HUMAN, HES7_HUMAN, HEYL_HUMAN, HES6_HUMAN, HEY1_HUMAN, BHE41_HUMAN, HES4_HUMAN	214	10	1163	4.89112	0.0190651	0.00240325	0.0526302
INTERPRO	IPR003650:Orange	9	4.20561	3.63628e-05	HES2_HUMAN, HES1_HUMAN, HEY2_HUMAN, HES7_HUMAN, HEYL_HUMAN, HES6_HUMAN, HEY1_HUMAN, BHE41_HUMAN, HES4_HUMAN	213	10	1157	4.88873	0.00475228	0.000476248	0.0423958
SMART	SM00511:ORANGE	7	3.27103	0.000707527	HES2_HUMAN, HES1_HUMAN, HEY2_HUMAN, HEYL_HUMAN, HEY1_HUMAN, BHE41_HUMAN, HES4_HUMAN	204	8	1110	4.76103	0.0279141	0.0047074	0.645456
INTERPRO	IPR018352:Orange subgroup	7	3.27103	0.000716809	HES2_HUMAN, HES1_HUMAN, HEY2_HUMAN, HEYL_HUMAN, HEY1_HUMAN, BHE41_HUMAN, HES4_HUMAN	213	8	1157	4.75293	0.0896586	0.00850324	0.832711
UP_SEQ_FEATURE	short sequence motif:WRPW motif	5	2.33645	0.00470383	HES2_HUMAN, HES1_HUMAN, HES7_HUMAN, HES6_HUMAN, HES4_HUMAN	214	5	1163	5.43458	0.918212	0.188309	6.61795
UP_SEQ_FEATURE	region of interest:Transcriptional repression and interaction with NCOR1 and SIN3A	3	1.40187	0.0880969	HEY2_HUMAN, HEYL_HUMAN, HEY1_HUMAN	214	3	1163	5.43458	1	0.953141	73.796
SP_PIR_KEYWORDS	notch signaling pathway	3	1.40187	0.228385	HEY2_HUMAN, HEYL_HUMAN, HEY1_HUMAN	214	5	1163	3.26075	1	0.800757	94.7083
Annotation Cluster 6	Enrichment Score: 2,152922414192047
Category	Term	Count	%	PValue	Genes	List Total	Pop Hits	Pop Total	Fold Enrichment	Bonferroni	Benjamini	FDR
SP_PIR_KEYWORDS	transmembrane	9	4.20561	0.000112015	SRBP2_HUMAN, CR3L4_HUMAN, SRBP1_HUMAN, CR3L3_HUMAN, ATF6B_HUMAN, ATF6A_HUMAN, CREB3_HUMAN, NFXL1_HUMAN, CR3L1_HUMAN	214	11	1163	4.44647	0.012468	0.00625355	0.126904
UP_SEQ_FEATURE	transmembrane region	9	4.20561	0.000112015	SRBP2_HUMAN, CR3L4_HUMAN, SRBP1_HUMAN, CR3L3_HUMAN, ATF6B_HUMAN, ATF6A_HUMAN, CREB3_HUMAN, NFXL1_HUMAN, CR3L1_HUMAN	214	11	1163	4.44647	0.0577487	0.00658746	0.162547
UP_SEQ_FEATURE	topological domain:Lumenal	8	3.73832	0.000163469	SRBP2_HUMAN, CR3L4_HUMAN, SRBP1_HUMAN, CR3L3_HUMAN, ATF6B_HUMAN, ATF6A_HUMAN, CREB3_HUMAN, CR3L1_HUMAN	214	9	1163	4.83074	0.0831478	0.00864333	0.23713
UP_SEQ_FEATURE	topological domain:Cytoplasmic	8	3.73832	0.000163469	SRBP2_HUMAN, CR3L4_HUMAN, SRBP1_HUMAN, CR3L3_HUMAN, ATF6B_HUMAN, ATF6A_HUMAN, CREB3_HUMAN, CR3L1_HUMAN	214	9	1163	4.83074	0.0831478	0.00864333	0.23713
SP_PIR_KEYWORDS	membrane	10	4.6729	0.000170001	SRBP2_HUMAN, CR3L4_HUMAN, SRBP1_HUMAN, CR3L3_HUMAN, ATF6B_HUMAN, ATF6A_HUMAN, CREB3_HUMAN, MLXIP_HUMAN, NFXL1_HUMAN, CR3L1_HUMAN	214	14	1163	3.88184	0.0188616	0.00632715	0.192541
SP_PIR_KEYWORDS	glycoprotein	9	4.20561	0.000283291	CR3L4_HUMAN, ESR1_HUMAN, CR3L3_HUMAN, ATF6B_HUMAN, ATF6A_HUMAN, CREB3_HUMAN, MYC_HUMAN, PAX5_HUMAN, CR3L1_HUMAN	214	12	1163	4.07593	0.0312349	0.0079019	0.320663
SP_PIR_KEYWORDS	endoplasmic reticulum	8	3.73832	0.000460312	SRBP2_HUMAN, CR3L4_HUMAN, SRBP1_HUMAN, CR3L3_HUMAN, ATF6B_HUMAN, ATF6A_HUMAN, CREB3_HUMAN, CR3L1_HUMAN	214	10	1163	4.34766	0.0502598	0.0102604	0.520561
UP_SEQ_FEATURE	glycosylation site:N-linked (GlcNAc,,,)	6	2.80374	0.00101143	CR3L4_HUMAN, CR3L3_HUMAN, ATF6B_HUMAN, ATF6A_HUMAN, CREB3_HUMAN, CR3L1_HUMAN	214	6	1163	5.43458	0.4157	0.0476753	1.45881
UP_SEQ_FEATURE	site:Cleavage; by PS1	6	2.80374	0.00101143	CR3L4_HUMAN, CR3L3_HUMAN, ATF6B_HUMAN, ATF6A_HUMAN, CREB3_HUMAN, CR3L1_HUMAN	214	6	1163	5.43458	0.4157	0.0476753	1.45881
SP_PIR_KEYWORDS	Signal-anchor	6	2.80374	0.00101143	CR3L4_HUMAN, CR3L3_HUMAN, ATF6B_HUMAN, ATF6A_HUMAN, CREB3_HUMAN, CR3L1_HUMAN	214	6	1163	5.43458	0.107151	0.0160607	1.14056
GOTERM_CC_FAT	GO:0016021~integral to membrane	10	4.6729	0.00208918	SRBP2_HUMAN, CR3L4_HUMAN, SRBP1_HUMAN, CR3L3_HUMAN, ATF6B_HUMAN, ATF6A_HUMAN, CREB3_HUMAN, SMAD5_HUMAN, NFXL1_HUMAN, CR3L1_HUMAN	72	16	327	2.83854	0.19041	0.19041	2.29879
GOTERM_CC_FAT	GO:0031224~intrinsic to membrane	10	4.6729	0.00208918	SRBP2_HUMAN, CR3L4_HUMAN, SRBP1_HUMAN, CR3L3_HUMAN, ATF6B_HUMAN, ATF6A_HUMAN, CREB3_HUMAN, SMAD5_HUMAN, NFXL1_HUMAN, CR3L1_HUMAN	72	16	327	2.83854	0.19041	0.19041	2.29879
GOTERM_CC_FAT	GO:0005783~endoplasmic reticulum	8	3.73832	0.00273682	SRBP2_HUMAN, CR3L4_HUMAN, SRBP1_HUMAN, CR3L3_HUMAN, ATF6B_HUMAN, ATF6A_HUMAN, CREB3_HUMAN, CR3L1_HUMAN	72	11	327	3.30303	0.241792	0.129249	3.00159
SP_PIR_KEYWORDS	unfolded protein response	5	2.33645	0.00470383	CR3L4_HUMAN, CR3L3_HUMAN, ATF6B_HUMAN, ATF6A_HUMAN, CR3L1_HUMAN	214	5	1163	5.43458	0.410259	0.0638776	5.20442
KEGG_PATHWAY	hsa05016:Huntington's disease	7	3.27103	0.0223883	NRF1_HUMAN, CR3L4_HUMAN, CR3L3_HUMAN, REST_HUMAN, CREB5_HUMAN, CREB3_HUMAN, CR3L1_HUMAN	36	12	163	2.6412	0.604795	0.371347	18.8096
GOTERM_BP_FAT	GO:0051789~response to protein stimulus	8	3.73832	0.0230068	ID2_HUMAN, CR3L4_HUMAN, CR3L3_HUMAN, ID1_HUMAN, ATF6B_HUMAN, ATF6A_HUMAN, ID3_HUMAN, CR3L1_HUMAN	212	17	1154	2.5616	1	0.999999	31.281
GOTERM_BP_FAT	GO:0006986~response to unfolded protein	5	2.33645	0.0240458	CR3L4_HUMAN, CR3L3_HUMAN, ATF6B_HUMAN, ATF6A_HUMAN, CR3L1_HUMAN	212	7	1154	3.88814	1	0.999925	32.4494
GOTERM_BP_FAT	GO:0010033~response to organic substance	17	7.94393	0.0835472	IKBA_HUMAN, JUN_HUMAN, CR3L4_HUMAN, ESR1_HUMAN, HSF1_HUMAN, CR3L3_HUMAN, ATF6B_HUMAN, ATF6A_HUMAN, ID3_HUMAN, ARNT2_HUMAN, USF1_HUMAN, ID2_HUMAN, SRBP2_HUMAN, NDF1_HUMAN, ID1_HUMAN, MYC_HUMAN, CR3L1_HUMAN	212	62	1154	1.49254	1	0.998314	75.4918
KEGG_PATHWAY	hsa04916:Melanogenesis	5	2.33645	0.100283	CR3L4_HUMAN, CR3L3_HUMAN, MITF_HUMAN, CREB3_HUMAN, CR3L1_HUMAN	36	9	163	2.51543	0.986868	0.764073	62.1863
GOTERM_CC_FAT	GO:0005794~Golgi apparatus	7	3.27103	0.107502	SRBP2_HUMAN, CR3L4_HUMAN, SIM1_HUMAN, SRBP1_HUMAN, PRDM2_HUMAN, CREB3_HUMAN, NCOA3_HUMAN	72	16	327	1.98698	0.99999	0.978268	71.7678
GOTERM_CC_FAT	GO:0042175~nuclear envelope-endoplasmic reticulum network	3	1.40187	0.12007	SRBP2_HUMAN, SRBP1_HUMAN, ATF6A_HUMAN	72	3	327	4.54167	0.999998	0.960434	75.8867
GOTERM_CC_FAT	GO:0044432~endoplasmic reticulum part	3	1.40187	0.12007	SRBP2_HUMAN, SRBP1_HUMAN, ATF6A_HUMAN	72	3	327	4.54167	0.999998	0.960434	75.8867
GOTERM_CC_FAT	GO:0005789~endoplasmic reticulum membrane	3	1.40187	0.12007	SRBP2_HUMAN, SRBP1_HUMAN, ATF6A_HUMAN	72	3	327	4.54167	0.999998	0.960434	75.8867
SP_PIR_KEYWORDS	golgi apparatus	3	1.40187	0.155201	SRBP2_HUMAN, CR3L4_HUMAN, SRBP1_HUMAN	214	4	1163	4.07593	1	0.67082	85.2194
GOTERM_CC_FAT	GO:0031090~organelle membrane	4	1.86916	0.240173	SRBP2_HUMAN, SRBP1_HUMAN, ATF6A_HUMAN, MLXIP_HUMAN	72	8	327	2.27083	1	0.980994	95.2845
KEGG_PATHWAY	hsa05215:Prostate cancer	6	2.80374	0.435935	IKBA_HUMAN, CR3L4_HUMAN, CR3L3_HUMAN, CREB5_HUMAN, CREB3_HUMAN, CR3L1_HUMAN	36	20	163	1.35833	1	0.980013	99.4853
GOTERM_CC_FAT	GO:0012505~endomembrane system	3	1.40187	0.548078	SRBP2_HUMAN, SRBP1_HUMAN, ATF6A_HUMAN	72	8	327	1.70312	1	0.999319	99.9854
Annotation Cluster 7	Enrichment Score: 1,5545923351921203
Category	Term	Count	%	PValue	Genes	List Total	Pop Hits	Pop Total	Fold Enrichment	Bonferroni	Benjamini	FDR
SMART	SM00501:BRIGHT	10	4.6729	2.58996e-05	ARI4B_HUMAN, KDM5C_HUMAN, KDM5B_HUMAN, KDM5D_HUMAN, ARI1B_HUMAN, ARI4A_HUMAN, ARI1A_HUMAN, JARD2_HUMAN, ARI5B_HUMAN, KDM5A_HUMAN	204	12	1110	4.53431	0.00103546	0.000207178	0.0236931
UP_SEQ_FEATURE	domain:ARID	10	4.6729	2.63767e-05	ARI4B_HUMAN, KDM5C_HUMAN, KDM5B_HUMAN, KDM5D_HUMAN, ARI1B_HUMAN, ARI4A_HUMAN, ARI1A_HUMAN, JARD2_HUMAN, ARI5B_HUMAN, KDM5A_HUMAN	214	12	1163	4.52882	0.0139086	0.00199889	0.0382979
INTERPRO	IPR001606:AT-rich interaction region	10	4.6729	2.64657e-05	ARI4B_HUMAN, KDM5C_HUMAN, KDM5B_HUMAN, KDM5D_HUMAN, ARI1B_HUMAN, ARI4A_HUMAN, ARI1A_HUMAN, JARD2_HUMAN, ARI5B_HUMAN, KDM5A_HUMAN	213	12	1157	4.5266	0.00346105	0.000385154	0.0308583
SMART	SM00545:JmjN	5	2.33645	0.0046731	KDM5C_HUMAN, KDM5B_HUMAN, KDM5D_HUMAN, JARD2_HUMAN, KDM5A_HUMAN	204	5	1110	5.44118	0.170856	0.0231481	4.19492
UP_SEQ_FEATURE	domain:JmjN	5	2.33645	0.00470383	KDM5C_HUMAN, KDM5B_HUMAN, KDM5D_HUMAN, JARD2_HUMAN, KDM5A_HUMAN	214	5	1163	5.43458	0.918212	0.188309	6.61795
INTERPRO	IPR004198:Zinc finger, C5HC2-type	5	2.33645	0.0047118	KDM5C_HUMAN, KDM5B_HUMAN, KDM5D_HUMAN, JARD2_HUMAN, KDM5A_HUMAN	213	5	1157	5.43192	0.461358	0.0432309	5.35867
INTERPRO	IPR003349:Transcription factor jumonji, JmjN	5	2.33645	0.0047118	KDM5C_HUMAN, KDM5B_HUMAN, KDM5D_HUMAN, JARD2_HUMAN, KDM5A_HUMAN	213	5	1157	5.43192	0.461358	0.0432309	5.35867
SMART	SM00558:JmjC	5	2.33645	0.012014	KDM5C_HUMAN, KDM5B_HUMAN, KDM5D_HUMAN, JARD2_HUMAN, KDM5A_HUMAN	204	6	1110	4.53431	0.38336	0.0523015	10.4687
UP_SEQ_FEATURE	domain:JmjC	5	2.33645	0.0120886	KDM5C_HUMAN, KDM5B_HUMAN, KDM5D_HUMAN, JARD2_HUMAN, KDM5A_HUMAN	214	6	1163	4.52882	0.998432	0.391515	16.1904
INTERPRO	IPR013129:Transcription factor jumonji	5	2.33645	0.0121083	KDM5C_HUMAN, KDM5B_HUMAN, KDM5D_HUMAN, JARD2_HUMAN, KDM5A_HUMAN	213	6	1157	4.5266	0.797268	0.100927	13.2432
INTERPRO	IPR003347:Transcription factor jumonji/aspartyl beta-hydroxylase	5	2.33645	0.0121083	KDM5C_HUMAN, KDM5B_HUMAN, KDM5D_HUMAN, JARD2_HUMAN, KDM5A_HUMAN	213	6	1157	4.5266	0.797268	0.100927	13.2432
INTERPRO	IPR013637:PLU-1-like	4	1.86916	0.0210195	KDM5C_HUMAN, KDM5B_HUMAN, KDM5D_HUMAN, KDM5A_HUMAN	213	4	1157	5.43192	0.938142	0.159646	21.9429
GOTERM_MF_FAT	GO:0005506~iron ion binding	4	1.86916	0.0450605	KDM5C_HUMAN, KDM5B_HUMAN, KDM5D_HUMAN, KDM5A_HUMAN	213	5	1161	4.36056	0.998631	0.732509	42.0763
GOTERM_MF_FAT	GO:0016701~oxidoreductase activity, acting on single donors with incorporation of molecular oxygen	4	1.86916	0.0450605	KDM5C_HUMAN, KDM5B_HUMAN, KDM5D_HUMAN, KDM5A_HUMAN	213	5	1161	4.36056	0.998631	0.732509	42.0763
GOTERM_MF_FAT	GO:0016702~oxidoreductase activity, acting on single donors with incorporation of molecular oxygen, incorporation of two atoms of oxygen	4	1.86916	0.0450605	KDM5C_HUMAN, KDM5B_HUMAN, KDM5D_HUMAN, KDM5A_HUMAN	213	5	1161	4.36056	0.998631	0.732509	42.0763
SP_PIR_KEYWORDS	iron	4	1.86916	0.0454258	KDM5C_HUMAN, KDM5B_HUMAN, KDM5D_HUMAN, KDM5A_HUMAN	214	5	1163	4.34766	0.994521	0.330034	40.9626
SP_PIR_KEYWORDS	oxidoreductase	4	1.86916	0.0454258	KDM5C_HUMAN, KDM5B_HUMAN, KDM5D_HUMAN, KDM5A_HUMAN	214	5	1163	4.34766	0.994521	0.330034	40.9626
SP_PIR_KEYWORDS	dioxygenase	4	1.86916	0.0454258	KDM5C_HUMAN, KDM5B_HUMAN, KDM5D_HUMAN, KDM5A_HUMAN	214	5	1163	4.34766	0.994521	0.330034	40.9626
GOTERM_BP_FAT	GO:0055114~oxidation reduction	4	1.86916	0.0784254	KDM5C_HUMAN, KDM5B_HUMAN, KDM5D_HUMAN, KDM5A_HUMAN	212	6	1154	3.62893	1	0.99892	73.1885
UP_SEQ_FEATURE	zinc finger region:PHD-type 1	4	1.86916	0.217739	KDM5C_HUMAN, KDM5B_HUMAN, KDM5D_HUMAN, KDM5A_HUMAN	214	9	1163	2.41537	1	0.992009	97.1736
UP_SEQ_FEATURE	zinc finger region:PHD-type 2	4	1.86916	0.217739	KDM5C_HUMAN, KDM5B_HUMAN, KDM5D_HUMAN, KDM5A_HUMAN	214	9	1163	2.41537	1	0.992009	97.1736
INTERPRO	IPR019786:Zinc finger, PHD-type, conserved site	5	2.33645	0.334626	KDM5C_HUMAN, KDM5B_HUMAN, KDM5D_HUMAN, KDM5A_HUMAN, NFXL1_HUMAN	213	16	1157	1.69748	1	0.930644	99.1356
SMART	SM00249:PHD	4	1.86916	0.486523	KDM5C_HUMAN, KDM5B_HUMAN, KDM5D_HUMAN, KDM5A_HUMAN	204	14	1110	1.55462	1	0.871384	99.7753
INTERPRO	IPR001965:Zinc finger, PHD-type	4	1.86916	0.487886	KDM5C_HUMAN, KDM5B_HUMAN, KDM5D_HUMAN, KDM5A_HUMAN	213	14	1157	1.55198	1	0.981404	99.9592
INTERPRO	IPR019787:Zinc finger, PHD-finger	4	1.86916	0.537566	KDM5C_HUMAN, KDM5B_HUMAN, KDM5D_HUMAN, KDM5A_HUMAN	213	15	1157	1.44851	1	0.987634	99.9876
GOTERM_BP_FAT	GO:0006325~chromatin organization	11	5.14019	0.539768	ARI4B_HUMAN, KDM5C_HUMAN, KDM5B_HUMAN, KDM5D_HUMAN, HMGA2_HUMAN, ARI1B_HUMAN, ARI4A_HUMAN, ARI1A_HUMAN, KDM5A_HUMAN, HSF4_HUMAN, PRDM9_HUMAN	212	54	1154	1.10884	1	0.999923	99.9996
GOTERM_BP_FAT	GO:0051276~chromosome organization	11	5.14019	0.565521	ARI4B_HUMAN, KDM5C_HUMAN, KDM5B_HUMAN, KDM5D_HUMAN, HMGA2_HUMAN, ARI1B_HUMAN, ARI4A_HUMAN, ARI1A_HUMAN, KDM5A_HUMAN, HSF4_HUMAN, PRDM9_HUMAN	212	55	1154	1.08868	1	0.999953	99.9999
GOTERM_BP_FAT	GO:0016568~chromatin modification	8	3.73832	0.672512	KDM5C_HUMAN, KDM5B_HUMAN, KDM5D_HUMAN, ARI1B_HUMAN, ARI1A_HUMAN, KDM5A_HUMAN, HSF4_HUMAN, PRDM9_HUMAN	212	42	1154	1.03684	1	0.999992	100
SP_PIR_KEYWORDS	chromatin regulator	7	3.27103	0.748078	KDM5C_HUMAN, KDM5B_HUMAN, KDM5D_HUMAN, ARI1B_HUMAN, ARI1A_HUMAN, KDM5A_HUMAN, PRDM9_HUMAN	214	39	1163	0.975437	1	0.991975	100
Annotation Cluster 8	Enrichment Score: 1,3710165406819665
Category	Term	Count	%	PValue	Genes	List Total	Pop Hits	Pop Total	Fold Enrichment	Bonferroni	Benjamini	FDR
GOTERM_MF_FAT	GO:0008134~transcription factor binding	44	20.5607	0.0116549	MYOD1_HUMAN, NCOA1_HUMAN, IKBA_HUMAN, PRD16_HUMAN, ID4_HUMAN, HES6_HUMAN, ATF6A_HUMAN, TBX5_HUMAN, DBPA_HUMAN, USF1_HUMAN, ARNT2_HUMAN, MAX_HUMAN, BC11A_HUMAN, ITF2_HUMAN, MAD4_HUMAN, NF2L3_HUMAN, MXI1_HUMAN, PURA_HUMAN, CREB3_HUMAN, EPAS1_HUMAN, HAND1_HUMAN, TFEC_HUMAN, AHR_HUMAN, HAND2_HUMAN, RFXAP_HUMAN, JUN_HUMAN, USF2_HUMAN, NCOA2_HUMAN, TREF1_HUMAN, HSF2_HUMAN, MNT_HUMAN, MUSC_HUMAN, NCOA3_…	213	173	1161	1.38631	0.81296	0.567519	12.9631
GOTERM_MF_FAT	GO:0003713~transcription coactivator activity	20	9.34579	0.0178836	HAND2_HUMAN, RFXAP_HUMAN, MYOD1_HUMAN, NCOA1_HUMAN, PRD16_HUMAN, NCOA2_HUMAN, TREF1_HUMAN, HSF2_HUMAN, MNT_HUMAN, ATF6A_HUMAN, NCOA3_HUMAN, MAX_HUMAN, ARI1B_HUMAN, NF2L3_HUMAN, E4F1_HUMAN, CREM_HUMAN, CREB3_HUMAN, EPAS1_HUMAN, HAND1_HUMAN, TFEC_HUMAN	213	65	1161	1.67714	0.924264	0.576909	19.2418
GOTERM_MF_FAT	GO:0003712~transcription cofactor activity	31	14.486	0.0359934	MYOD1_HUMAN, NCOA1_HUMAN, PRD16_HUMAN, ID4_HUMAN, HES6_HUMAN, ATF6A_HUMAN, DBPA_HUMAN, MAX_HUMAN, BC11A_HUMAN, ITF2_HUMAN, MAD4_HUMAN, NF2L3_HUMAN, MXI1_HUMAN, CREB3_HUMAN, HAND1_HUMAN, EPAS1_HUMAN, TFEC_HUMAN, HAND2_HUMAN, RFXAP_HUMAN, NCOA2_HUMAN, TREF1_HUMAN, HSF2_HUMAN, MNT_HUMAN, MUSC_HUMAN, NCOA3_HUMAN, ID3_HUMAN, HSF4_HUMAN, ARI1B_HUMAN, E4F1_HUMAN, CREM_HUMAN, MAD1_HUMAN	213	121	1161	1.39646	0.99471	0.730313	35.2169
GOTERM_MF_FAT	GO:0016563~transcription activator activity	38	17.757	0.437268	MYOD1_HUMAN, NCOA1_HUMAN, PRD16_HUMAN, HTF4_HUMAN, EOMES_HUMAN, ATF6A_HUMAN, KDM5A_HUMAN, TBX5_HUMAN, MYB_HUMAN, USF1_HUMAN, MAX_HUMAN, KLF4_HUMAN, NGN3_HUMAN, NF2L3_HUMAN, CREB3_HUMAN, SMAD5_HUMAN, EPAS1_HUMAN, HAND1_HUMAN, TFEC_HUMAN, ZN423_HUMAN, TBX1_HUMAN, HAND2_HUMAN, RFXAP_HUMAN, MYOG_HUMAN, USF2_HUMAN, NCOA2_HUMAN, MITF_HUMAN, TREF1_HUMAN, HSF2_HUMAN, MNT_HUMAN, NCOA3_HUMAN, PTF1A_HUMAN, …	213	196	1161	1.05677	1	0.980062	99.8896
Annotation Cluster 9	Enrichment Score: 1,2906729877209226
Category	Term	Count	%	PValue	Genes	List Total	Pop Hits	Pop Total	Fold Enrichment	Bonferroni	Benjamini	FDR
GOTERM_BP_FAT	GO:0007283~spermatogenesis	11	5.14019	0.026605	SRBP2_HUMAN, KDM5D_HUMAN, CR3L4_HUMAN, HSF1_HUMAN, ZN296_HUMAN, HSF2_HUMAN, CREM_HUMAN, YBOX2_HUMAN, DBPA_HUMAN, PAX5_HUMAN, TCFL5_HUMAN	212	29	1154	2.06474	1	0.999627	35.2485
GOTERM_BP_FAT	GO:0048232~male gamete generation	11	5.14019	0.026605	SRBP2_HUMAN, KDM5D_HUMAN, CR3L4_HUMAN, HSF1_HUMAN, ZN296_HUMAN, HSF2_HUMAN, CREM_HUMAN, YBOX2_HUMAN, DBPA_HUMAN, PAX5_HUMAN, TCFL5_HUMAN	212	29	1154	2.06474	1	0.999627	35.2485
GOTERM_BP_FAT	GO:0032504~multicellular organism reproduction	15	7.00935	0.0566428	KDM5D_HUMAN, NPAS3_HUMAN, CR3L4_HUMAN, HSF1_HUMAN, HEN2_HUMAN, USF2_HUMAN, HSF2_HUMAN, YBOX2_HUMAN, DBPA_HUMAN, SRBP2_HUMAN, ZN296_HUMAN, CREM_HUMAN, SMAD5_HUMAN, PAX5_HUMAN, TCFL5_HUMAN	212	50	1154	1.63302	1	0.998917	60.9299
GOTERM_BP_FAT	GO:0048609~reproductive process in a multicellular organism	15	7.00935	0.0566428	KDM5D_HUMAN, NPAS3_HUMAN, CR3L4_HUMAN, HSF1_HUMAN, HEN2_HUMAN, USF2_HUMAN, HSF2_HUMAN, YBOX2_HUMAN, DBPA_HUMAN, SRBP2_HUMAN, ZN296_HUMAN, CREM_HUMAN, SMAD5_HUMAN, PAX5_HUMAN, TCFL5_HUMAN	212	50	1154	1.63302	1	0.998917	60.9299
GOTERM_BP_FAT	GO:0007276~gamete generation	12	5.60748	0.0825236	SRBP2_HUMAN, KDM5D_HUMAN, CR3L4_HUMAN, HSF1_HUMAN, ZN296_HUMAN, HSF2_HUMAN, CREM_HUMAN, YBOX2_HUMAN, SMAD5_HUMAN, DBPA_HUMAN, PAX5_HUMAN, TCFL5_HUMAN	212	39	1154	1.67489	1	0.998798	75.0469
GOTERM_BP_FAT	GO:0019953~sexual reproduction	12	5.60748	0.0961985	SRBP2_HUMAN, KDM5D_HUMAN, CR3L4_HUMAN, HSF1_HUMAN, ZN296_HUMAN, HSF2_HUMAN, CREM_HUMAN, YBOX2_HUMAN, SMAD5_HUMAN, DBPA_HUMAN, PAX5_HUMAN, TCFL5_HUMAN	212	40	1154	1.63302	1	0.994198	80.4111
Annotation Cluster 10	Enrichment Score: 1,263091185732428
Category	Term	Count	%	PValue	Genes	List Total	Pop Hits	Pop Total	Fold Enrichment	Bonferroni	Benjamini	FDR
SMART	SM00415:HSF	5	2.33645	0.0046731	HSF1_HUMAN, HSFX1_HUMAN, HSF2_HUMAN, HSFY1_HUMAN, HSF4_HUMAN	204	5	1110	5.44118	0.170856	0.0231481	4.19492
INTERPRO	IPR000232:Heat shock factor (HSF)-type, DNA-binding	5	2.33645	0.0047118	HSF1_HUMAN, HSFX1_HUMAN, HSF2_HUMAN, HSFY1_HUMAN, HSF4_HUMAN	213	5	1157	5.43192	0.461358	0.0432309	5.35867
UP_SEQ_FEATURE	region of interest:Hydrophobic repeat HR-A/B	3	1.40187	0.0880969	HSF1_HUMAN, HSF2_HUMAN, HSF4_HUMAN	214	3	1163	5.43458	1	0.953141	73.796
UP_SEQ_FEATURE	region of interest:Hydrophobic repeat HR-C	3	1.40187	0.0880969	HSF1_HUMAN, HSF2_HUMAN, HSF4_HUMAN	214	3	1163	5.43458	1	0.953141	73.796
SP_PIR_KEYWORDS	stress response	3	1.40187	0.155201	HSF1_HUMAN, HSF2_HUMAN, HSF4_HUMAN	214	4	1163	4.07593	1	0.67082	85.2194
INTERPRO	IPR011991:Winged helix repressor DNA-binding	11	5.14019	0.99505	HSF1_HUMAN, HSFX1_HUMAN, SPDEF_HUMAN, RFX4_HUMAN, HSF2_HUMAN, HSFY1_HUMAN, PAX1_HUMAN, RFX1_HUMAN, RFX7_HUMAN, PAX5_HUMAN, HSF4_HUMAN	213	101	1157	0.591596	1	1	100
Annotation Cluster 11	Enrichment Score: 1,1628751416880017
Category	Term	Count	%	PValue	Genes	List Total	Pop Hits	Pop Total	Fold Enrichment	Bonferroni	Benjamini	FDR
PIR_SUPERFAMILY	PIRSF015618:bHLH_NeuroD	4	1.86916	0.0205442	NDF4_HUMAN, NDF1_HUMAN, NDF2_HUMAN, NDF6_HUMAN	76	4	410	5.39474	0.667189	0.423103	18.3335
INTERPRO	IPR016637:Transcription factor, basic helix-loop-helix, NeuroD	4	1.86916	0.0210195	NDF4_HUMAN, NDF1_HUMAN, NDF2_HUMAN, NDF6_HUMAN	213	4	1157	5.43192	0.938142	0.159646	21.9429
UP_SEQ_FEATURE	compositionally biased region:Poly-Glu	6	2.80374	0.751732	SALL2_HUMAN, ZNFX1_HUMAN, NDF1_HUMAN, NDF2_HUMAN, BACH2_HUMAN, NDF6_HUMAN	214	33	1163	0.988105	1	1	100
Annotation Cluster 12	Enrichment Score: 1,089353886660563
Category	Term	Count	%	PValue	Genes	List Total	Pop Hits	Pop Total	Fold Enrichment	Bonferroni	Benjamini	FDR
INTERPRO	IPR001067:Nuclear translocator	6	2.80374	0.00301851	BMAL1_HUMAN, CLOCK_HUMAN, BMAL2_HUMAN, NPAS2_HUMAN, EPAS1_HUMAN, ARNT2_HUMAN	213	7	1157	4.65594	0.327008	0.0324632	3.4639
KEGG_PATHWAY	hsa04710:Circadian rhythm	4	1.86916	0.11389	BMAL1_HUMAN, CLOCK_HUMAN, NPAS2_HUMAN, BHE41_HUMAN	36	6	163	3.01852	0.992969	0.710434	67.1342
GOTERM_BP_FAT	GO:0007623~circadian rhythm	4	1.86916	0.11921	JUN_HUMAN, BMAL1_HUMAN, CLOCK_HUMAN, NPAS2_HUMAN	212	7	1154	3.11051	1	0.997383	87.0735
GOTERM_BP_FAT	GO:0048511~rhythmic process	7	3.27103	0.231613	JUN_HUMAN, BMAL1_HUMAN, HEN2_HUMAN, CLOCK_HUMAN, BMAL2_HUMAN, HES7_HUMAN, NPAS2_HUMAN	212	23	1154	1.65669	1	0.997035	98.5683
SP_PIR_KEYWORDS	biological rhythms	3	1.40187	0.376597	CLOCK_HUMAN, BMAL2_HUMAN, NPAS2_HUMAN	214	7	1163	2.32911	1	0.869405	99.5284
Annotation Cluster 13	Enrichment Score: 1,054996031867606
Category	Term	Count	%	PValue	Genes	List Total	Pop Hits	Pop Total	Fold Enrichment	Bonferroni	Benjamini	FDR
SMART	SM00357:CSP	3	1.40187	0.0878483	YBOX2_HUMAN, DBPA_HUMAN, YBOX1_HUMAN	204	3	1110	5.44118	0.974725	0.307741	56.8826
UP_SEQ_FEATURE	domain:CSD	3	1.40187	0.0880969	YBOX2_HUMAN, DBPA_HUMAN, YBOX1_HUMAN	214	3	1163	5.43458	1	0.953141	73.796
INTERPRO	IPR019844:Cold-shock conserved site	3	1.40187	0.0881724	YBOX2_HUMAN, DBPA_HUMAN, YBOX1_HUMAN	213	3	1157	5.43192	0.999994	0.508988	65.9178
INTERPRO	IPR012340:Nucleic acid-binding, OB-fold	3	1.40187	0.0881724	YBOX2_HUMAN, DBPA_HUMAN, YBOX1_HUMAN	213	3	1157	5.43192	0.999994	0.508988	65.9178
INTERPRO	IPR002059:Cold-shock protein, DNA-binding	3	1.40187	0.0881724	YBOX2_HUMAN, DBPA_HUMAN, YBOX1_HUMAN	213	3	1157	5.43192	0.999994	0.508988	65.9178
INTERPRO	IPR011129:Cold shock protein	3	1.40187	0.0881724	YBOX2_HUMAN, DBPA_HUMAN, YBOX1_HUMAN	213	3	1157	5.43192	0.999994	0.508988	65.9178
Annotation Cluster 14	Enrichment Score: 1,017340763270528
Category	Term	Count	%	PValue	Genes	List Total	Pop Hits	Pop Total	Fold Enrichment	Bonferroni	Benjamini	FDR
GOTERM_BP_FAT	GO:0008380~RNA splicing	4	1.86916	0.0452191	SFPQ_HUMAN, NONO_HUMAN, PHF5A_HUMAN, YBOX1_HUMAN	212	5	1154	4.35472	1	0.99988	52.565
SP_PIR_KEYWORDS	mrna splicing	4	1.86916	0.0454258	SFPQ_HUMAN, NONO_HUMAN, PHF5A_HUMAN, YBOX1_HUMAN	214	5	1163	4.34766	0.994521	0.330034	40.9626
SP_PIR_KEYWORDS	mrna processing	4	1.86916	0.0454258	SFPQ_HUMAN, NONO_HUMAN, PHF5A_HUMAN, YBOX1_HUMAN	214	5	1163	4.34766	0.994521	0.330034	40.9626
GOTERM_BP_FAT	GO:0016071~mRNA metabolic process	5	2.33645	0.0639274	SFPQ_HUMAN, NONO_HUMAN, YBOX2_HUMAN, PHF5A_HUMAN, YBOX1_HUMAN	212	9	1154	3.02411	1	0.999117	65.5188
GOTERM_BP_FAT	GO:0006397~mRNA processing	4	1.86916	0.0784254	SFPQ_HUMAN, NONO_HUMAN, PHF5A_HUMAN, YBOX1_HUMAN	212	6	1154	3.62893	1	0.99892	73.1885
GOTERM_BP_FAT	GO:0006396~RNA processing	4	1.86916	0.216967	SFPQ_HUMAN, NONO_HUMAN, PHF5A_HUMAN, YBOX1_HUMAN	212	9	1154	2.41929	1	0.997106	98.0591
GOTERM_MF_FAT	GO:0003723~RNA binding	6	2.80374	0.219214	SFPQ_HUMAN, NONO_HUMAN, LRRF1_HUMAN, YBOX2_HUMAN, NKRF_HUMAN, YBOX1_HUMAN	213	18	1161	1.8169	1	0.947599	94.6633
SP_PIR_KEYWORDS	rna-binding	4	1.86916	0.326544	SFPQ_HUMAN, NONO_HUMAN, YBOX2_HUMAN, YBOX1_HUMAN	214	11	1163	1.97621	1	0.829853	98.8682
Annotation Cluster 15	Enrichment Score: 0,9476724516481427
Category	Term	Count	%	PValue	Genes	List Total	Pop Hits	Pop Total	Fold Enrichment	Bonferroni	Benjamini	FDR
GOTERM_BP_FAT	GO:0048514~blood vessel morphogenesis	11	5.14019	0.0888415	HAND2_HUMAN, JUN_HUMAN, SMAD7_HUMAN, BRAC_HUMAN, ID1_HUMAN, HEY2_HUMAN, TBX4_HUMAN, HEY1_HUMAN, HAND1_HUMAN, EPAS1_HUMAN, TBX1_HUMAN	212	35	1154	1.71078	1	0.996766	77.6768
GOTERM_BP_FAT	GO:0001944~vasculature development	13	6.07477	0.0888587	HAND2_HUMAN, TCF21_HUMAN, JUN_HUMAN, BRAC_HUMAN, HEY2_HUMAN, TBX4_HUMAN, HEY1_HUMAN, SMAD7_HUMAN, ID1_HUMAN, TBX3_HUMAN, HAND1_HUMAN, EPAS1_HUMAN, TBX1_HUMAN	212	44	1154	1.60828	1	0.995697	77.6836
GOTERM_BP_FAT	GO:0001525~angiogenesis	7	3.27103	0.141595	HAND2_HUMAN, JUN_HUMAN, ID1_HUMAN, TBX4_HUMAN, HAND1_HUMAN, EPAS1_HUMAN, TBX1_HUMAN	212	20	1154	1.90519	1	0.996872	91.4634
GOTERM_BP_FAT	GO:0001568~blood vessel development	12	5.60748	0.144859	HAND2_HUMAN, JUN_HUMAN, SMAD7_HUMAN, BRAC_HUMAN, ID1_HUMAN, HEY2_HUMAN, TBX4_HUMAN, HEY1_HUMAN, TBX3_HUMAN, HAND1_HUMAN, EPAS1_HUMAN, TBX1_HUMAN	212	43	1154	1.51909	1	0.996124	91.9718
Annotation Cluster 16	Enrichment Score: 0,913937077937668
Category	Term	Count	%	PValue	Genes	List Total	Pop Hits	Pop Total	Fold Enrichment	Bonferroni	Benjamini	FDR
KEGG_PATHWAY	hsa04350:TGF-beta signaling pathway	9	4.20561	0.0179734	ID2_HUMAN, SMAD7_HUMAN, ID4_HUMAN, ID1_HUMAN, SMAD6_HUMAN, SMAD5_HUMAN, ID3_HUMAN, MYC_HUMAN, SMAD9_HUMAN	36	18	163	2.26389	0.524607	0.524607	15.3723
PIR_SUPERFAMILY	PIRSF037286:Smad protein	4	1.86916	0.0205442	SMAD7_HUMAN, SMAD6_HUMAN, SMAD5_HUMAN, SMAD9_HUMAN	76	4	410	5.39474	0.667189	0.423103	18.3335
GOTERM_BP_FAT	GO:0030509~BMP signaling pathway	6	2.80374	0.0222257	SMAD7_HUMAN, ID1_HUMAN, SMAD6_HUMAN, SMAD5_HUMAN, SMAD9_HUMAN, ZNF8_HUMAN	212	10	1154	3.26604	1	1	30.39
GOTERM_BP_FAT	GO:0007178~transmembrane receptor protein serine/threonine kinase signaling pathway	7	3.27103	0.0550847	JUN_HUMAN, SMAD7_HUMAN, ID1_HUMAN, SMAD6_HUMAN, SMAD5_HUMAN, SMAD9_HUMAN, ZNF8_HUMAN	212	16	1154	2.38149	1	0.999371	59.8768
GOTERM_BP_FAT	GO:0007167~enzyme linked receptor protein signaling pathway	8	3.73832	0.131476	JUN_HUMAN, SMAD7_HUMAN, ID1_HUMAN, SMAD6_HUMAN, SMAD5_HUMAN, ARI5B_HUMAN, SMAD9_HUMAN, ZNF8_HUMAN	212	24	1154	1.81447	1	0.996627	89.6887
GOTERM_BP_FAT	GO:0007179~transforming growth factor beta receptor signaling pathway	5	2.33645	0.160886	JUN_HUMAN, ID1_HUMAN, SMAD6_HUMAN, SMAD5_HUMAN, SMAD9_HUMAN	212	12	1154	2.26808	1	0.99484	94.0818
GOTERM_MF_FAT	GO:0005072~transforming growth factor beta receptor, cytoplasmic mediator activity	4	1.86916	0.165464	SMAD7_HUMAN, SMAD6_HUMAN, SMAD5_HUMAN, SMAD9_HUMAN	213	8	1161	2.72535	1	0.924723	88.2596
SMART	SM00523:DWA	4	1.86916	0.166012	SMAD7_HUMAN, SMAD6_HUMAN, SMAD5_HUMAN, SMAD9_HUMAN	204	8	1110	2.72059	0.999298	0.453991	81.0028
SMART	SM00524:DWB	4	1.86916	0.166012	SMAD7_HUMAN, SMAD6_HUMAN, SMAD5_HUMAN, SMAD9_HUMAN	204	8	1110	2.72059	0.999298	0.453991	81.0028
UP_SEQ_FEATURE	domain:MH2	4	1.86916	0.166584	SMAD7_HUMAN, SMAD6_HUMAN, SMAD5_HUMAN, SMAD9_HUMAN	214	8	1163	2.71729	1	0.97915	92.9085
UP_SEQ_FEATURE	domain:MH1	4	1.86916	0.166584	SMAD7_HUMAN, SMAD6_HUMAN, SMAD5_HUMAN, SMAD9_HUMAN	214	8	1163	2.71729	1	0.97915	92.9085
INTERPRO	IPR013790:Dwarfin	4	1.86916	0.166756	SMAD7_HUMAN, SMAD6_HUMAN, SMAD5_HUMAN, SMAD9_HUMAN	213	8	1157	2.71596	1	0.715721	88.085
INTERPRO	IPR001132:SMAD domain, Dwarfin-type	4	1.86916	0.166756	SMAD7_HUMAN, SMAD6_HUMAN, SMAD5_HUMAN, SMAD9_HUMAN	213	8	1157	2.71596	1	0.715721	88.085
INTERPRO	IPR013019:MAD homology, MH1	4	1.86916	0.166756	SMAD7_HUMAN, SMAD6_HUMAN, SMAD5_HUMAN, SMAD9_HUMAN	213	8	1157	2.71596	1	0.715721	88.085
INTERPRO	IPR003619:MAD homology 1, Dwarfin-type	4	1.86916	0.166756	SMAD7_HUMAN, SMAD6_HUMAN, SMAD5_HUMAN, SMAD9_HUMAN	213	8	1157	2.71596	1	0.715721	88.085
INTERPRO	IPR017855:SMAD domain-like	4	1.86916	0.537566	SMAD7_HUMAN, SMAD6_HUMAN, SMAD5_HUMAN, SMAD9_HUMAN	213	15	1157	1.44851	1	0.987634	99.9876
GOTERM_CC_FAT	GO:0005829~cytosol	9	4.20561	0.577415	ID2_HUMAN, IKBA_HUMAN, JUN_HUMAN, SMAD7_HUMAN, SMAD6_HUMAN, CREB3_HUMAN, SMAD5_HUMAN, SMAD9_HUMAN, BACH1_HUMAN	72	37	327	1.10473	1	0.99929	99.9931
Annotation Cluster 17	Enrichment Score: 0,8635796134631942
Category	Term	Count	%	PValue	Genes	List Total	Pop Hits	Pop Total	Fold Enrichment	Bonferroni	Benjamini	FDR
GOTERM_BP_FAT	GO:0051100~negative regulation of binding	7	3.27103	0.0725818	ID2_HUMAN, IKBA_HUMAN, SMAD7_HUMAN, ZN462_HUMAN, ID1_HUMAN, YBOX2_HUMAN, ID3_HUMAN	212	17	1154	2.2414	1	0.998872	70.313
GOTERM_BP_FAT	GO:0051098~regulation of binding	9	4.20561	0.0848228	ID2_HUMAN, ZHANG_HUMAN, IKBA_HUMAN, SMAD7_HUMAN, ZN462_HUMAN, ID1_HUMAN, YBOX2_HUMAN, NCOA3_HUMAN, ID3_HUMAN	212	26	1154	1.88425	1	0.99777	76.0359
GOTERM_BP_FAT	GO:0051101~regulation of DNA binding	8	3.73832	0.0893169	ID2_HUMAN, ZHANG_HUMAN, IKBA_HUMAN, SMAD7_HUMAN, ZN462_HUMAN, ID1_HUMAN, NCOA3_HUMAN, ID3_HUMAN	212	22	1154	1.97942	1	0.994577	77.8638
GOTERM_BP_FAT	GO:0051090~regulation of transcription factor activity	7	3.27103	0.115956	ID2_HUMAN, ZHANG_HUMAN, IKBA_HUMAN, SMAD7_HUMAN, ID1_HUMAN, NCOA3_HUMAN, ID3_HUMAN	212	19	1154	2.00546	1	0.997555	86.282
GOTERM_BP_FAT	GO:0043392~negative regulation of DNA binding	6	2.80374	0.151743	ID2_HUMAN, IKBA_HUMAN, SMAD7_HUMAN, ZN462_HUMAN, ID1_HUMAN, ID3_HUMAN	212	16	1154	2.04127	1	0.995938	92.9524
GOTERM_BP_FAT	GO:0044092~negative regulation of molecular function	8	3.73832	0.155698	ID2_HUMAN, IKBA_HUMAN, SMAD7_HUMAN, ZN462_HUMAN, ID1_HUMAN, YBOX2_HUMAN, SMAD6_HUMAN, ID3_HUMAN	212	25	1154	1.74189	1	0.994568	93.4637
BBID	71,Id_proteins_G0-to-S_cell_cycle	3	1.40187	0.284708	ID2_HUMAN, ID1_HUMAN, ID3_HUMAN	17	3	45	2.64706	0.996641	0.942042	91.1613
GOTERM_BP_FAT	GO:0043433~negative regulation of transcription factor activity	5	2.33645	0.287742	ID2_HUMAN, IKBA_HUMAN, SMAD7_HUMAN, ID1_HUMAN, ID3_HUMAN	212	15	1154	1.81447	1	0.998517	99.5784
Annotation Cluster 18	Enrichment Score: 0,8435484184837259
Category	Term	Count	%	PValue	Genes	List Total	Pop Hits	Pop Total	Fold Enrichment	Bonferroni	Benjamini	FDR
GOTERM_BP_FAT	GO:0010604~positive regulation of macromolecule metabolic process	62	28.972	0.11987	MYOD1_HUMAN, NCOA1_HUMAN, BRAC_HUMAN, RFX4_HUMAN, NPAS2_HUMAN, CREB5_HUMAN, ATF6A_HUMAN, PHF5A_HUMAN, SRBP1_HUMAN, ITF2_HUMAN, NGN3_HUMAN, SMAD5_HUMAN, TBX3_HUMAN, EPAS1_HUMAN, HAND1_HUMAN, TBR1_HUMAN, TBX1_HUMAN, TCF21_HUMAN, JUN_HUMAN, USF2_HUMAN, NCOA2_HUMAN, TBX19_HUMAN, NCOA3_HUMAN, PTF1A_HUMAN, HSF4_HUMAN, SMAD9_HUMAN, SRBP2_HUMAN, BMAL1_HUMAN, MYF5_HUMAN, HES1_HUMAN, CLOCK_HUMAN, NDF1_HUMA…	212	294	1154	1.14793	1	0.99682	87.2287
GOTERM_BP_FAT	GO:0010628~positive regulation of gene expression	61	28.5047	0.121531	MYOD1_HUMAN, NCOA1_HUMAN, BRAC_HUMAN, RFX4_HUMAN, NPAS2_HUMAN, CREB5_HUMAN, ATF6A_HUMAN, PHF5A_HUMAN, SRBP1_HUMAN, ITF2_HUMAN, NGN3_HUMAN, SMAD5_HUMAN, TBX3_HUMAN, EPAS1_HUMAN, HAND1_HUMAN, TBR1_HUMAN, TBX1_HUMAN, TCF21_HUMAN, JUN_HUMAN, USF2_HUMAN, NCOA2_HUMAN, TBX19_HUMAN, NCOA3_HUMAN, PTF1A_HUMAN, HSF4_HUMAN, SMAD9_HUMAN, SRBP2_HUMAN, BMAL1_HUMAN, MYF5_HUMAN, HES1_HUMAN, CLOCK_HUMAN, NDF1_HUMA…	212	289	1154	1.14895	1	0.996374	87.6117
GOTERM_BP_FAT	GO:0045941~positive regulation of transcription	60	28.0374	0.123195	MYOD1_HUMAN, NCOA1_HUMAN, BRAC_HUMAN, RFX4_HUMAN, NPAS2_HUMAN, CREB5_HUMAN, ATF6A_HUMAN, PHF5A_HUMAN, SRBP1_HUMAN, ITF2_HUMAN, NGN3_HUMAN, SMAD5_HUMAN, TBX3_HUMAN, EPAS1_HUMAN, HAND1_HUMAN, TBR1_HUMAN, TBX1_HUMAN, TCF21_HUMAN, JUN_HUMAN, USF2_HUMAN, NCOA2_HUMAN, TBX19_HUMAN, NCOA3_HUMAN, PTF1A_HUMAN, HSF4_HUMAN, SMAD9_HUMAN, SRBP2_HUMAN, BMAL1_HUMAN, MYF5_HUMAN, HES1_HUMAN, CLOCK_HUMAN, NDF1_HUMA…	212	284	1154	1.15001	1	0.995906	87.9846
GOTERM_BP_FAT	GO:0045935~positive regulation of nucleobase, nucleoside, nucleotide and nucleic acid metabolic process	60	28.0374	0.137139	MYOD1_HUMAN, NCOA1_HUMAN, BRAC_HUMAN, RFX4_HUMAN, NPAS2_HUMAN, CREB5_HUMAN, ATF6A_HUMAN, PHF5A_HUMAN, SRBP1_HUMAN, ITF2_HUMAN, NGN3_HUMAN, SMAD5_HUMAN, TBX3_HUMAN, EPAS1_HUMAN, HAND1_HUMAN, TBR1_HUMAN, TBX1_HUMAN, TCF21_HUMAN, JUN_HUMAN, USF2_HUMAN, NCOA2_HUMAN, TBX19_HUMAN, NCOA3_HUMAN, PTF1A_HUMAN, HSF4_HUMAN, SMAD9_HUMAN, SRBP2_HUMAN, BMAL1_HUMAN, MYF5_HUMAN, HES1_HUMAN, CLOCK_HUMAN, NDF1_HUMA…	212	286	1154	1.14197	1	0.996841	90.7204
GOTERM_BP_FAT	GO:0031328~positive regulation of cellular biosynthetic process	60	28.0374	0.137139	MYOD1_HUMAN, NCOA1_HUMAN, BRAC_HUMAN, RFX4_HUMAN, NPAS2_HUMAN, CREB5_HUMAN, ATF6A_HUMAN, PHF5A_HUMAN, SRBP1_HUMAN, ITF2_HUMAN, NGN3_HUMAN, SMAD5_HUMAN, TBX3_HUMAN, EPAS1_HUMAN, HAND1_HUMAN, TBR1_HUMAN, TBX1_HUMAN, TCF21_HUMAN, JUN_HUMAN, USF2_HUMAN, NCOA2_HUMAN, TBX19_HUMAN, NCOA3_HUMAN, PTF1A_HUMAN, HSF4_HUMAN, SMAD9_HUMAN, SRBP2_HUMAN, BMAL1_HUMAN, MYF5_HUMAN, HES1_HUMAN, CLOCK_HUMAN, NDF1_HUMA…	212	286	1154	1.14197	1	0.996841	90.7204
GOTERM_BP_FAT	GO:0051173~positive regulation of nitrogen compound metabolic process	60	28.0374	0.137139	MYOD1_HUMAN, NCOA1_HUMAN, BRAC_HUMAN, RFX4_HUMAN, NPAS2_HUMAN, CREB5_HUMAN, ATF6A_HUMAN, PHF5A_HUMAN, SRBP1_HUMAN, ITF2_HUMAN, NGN3_HUMAN, SMAD5_HUMAN, TBX3_HUMAN, EPAS1_HUMAN, HAND1_HUMAN, TBR1_HUMAN, TBX1_HUMAN, TCF21_HUMAN, JUN_HUMAN, USF2_HUMAN, NCOA2_HUMAN, TBX19_HUMAN, NCOA3_HUMAN, PTF1A_HUMAN, HSF4_HUMAN, SMAD9_HUMAN, SRBP2_HUMAN, BMAL1_HUMAN, MYF5_HUMAN, HES1_HUMAN, CLOCK_HUMAN, NDF1_HUMA…	212	286	1154	1.14197	1	0.996841	90.7204
GOTERM_BP_FAT	GO:0010557~positive regulation of macromolecule biosynthetic process	60	28.0374	0.137139	MYOD1_HUMAN, NCOA1_HUMAN, BRAC_HUMAN, RFX4_HUMAN, NPAS2_HUMAN, CREB5_HUMAN, ATF6A_HUMAN, PHF5A_HUMAN, SRBP1_HUMAN, ITF2_HUMAN, NGN3_HUMAN, SMAD5_HUMAN, TBX3_HUMAN, EPAS1_HUMAN, HAND1_HUMAN, TBR1_HUMAN, TBX1_HUMAN, TCF21_HUMAN, JUN_HUMAN, USF2_HUMAN, NCOA2_HUMAN, TBX19_HUMAN, NCOA3_HUMAN, PTF1A_HUMAN, HSF4_HUMAN, SMAD9_HUMAN, SRBP2_HUMAN, BMAL1_HUMAN, MYF5_HUMAN, HES1_HUMAN, CLOCK_HUMAN, NDF1_HUMA…	212	286	1154	1.14197	1	0.996841	90.7204
GOTERM_BP_FAT	GO:0009891~positive regulation of biosynthetic process	60	28.0374	0.137139	MYOD1_HUMAN, NCOA1_HUMAN, BRAC_HUMAN, RFX4_HUMAN, NPAS2_HUMAN, CREB5_HUMAN, ATF6A_HUMAN, PHF5A_HUMAN, SRBP1_HUMAN, ITF2_HUMAN, NGN3_HUMAN, SMAD5_HUMAN, TBX3_HUMAN, EPAS1_HUMAN, HAND1_HUMAN, TBR1_HUMAN, TBX1_HUMAN, TCF21_HUMAN, JUN_HUMAN, USF2_HUMAN, NCOA2_HUMAN, TBX19_HUMAN, NCOA3_HUMAN, PTF1A_HUMAN, HSF4_HUMAN, SMAD9_HUMAN, SRBP2_HUMAN, BMAL1_HUMAN, MYF5_HUMAN, HES1_HUMAN, CLOCK_HUMAN, NDF1_HUMA…	212	286	1154	1.14197	1	0.996841	90.7204
GOTERM_BP_FAT	GO:0045893~positive regulation of transcription, DNA-dependent	55	25.7009	0.146632	MYOD1_HUMAN, NCOA1_HUMAN, BRAC_HUMAN, RFX4_HUMAN, NPAS2_HUMAN, CREB5_HUMAN, ATF6A_HUMAN, PHF5A_HUMAN, SRBP1_HUMAN, ITF2_HUMAN, NGN3_HUMAN, SMAD5_HUMAN, TBX3_HUMAN, EPAS1_HUMAN, HAND1_HUMAN, TBR1_HUMAN, TBX1_HUMAN, JUN_HUMAN, TCF21_HUMAN, USF2_HUMAN, NCOA2_HUMAN, TBX19_HUMAN, NCOA3_HUMAN, HSF4_HUMAN, SRBP2_HUMAN, BMAL1_HUMAN, MYF5_HUMAN, HES1_HUMAN, CLOCK_HUMAN, NDF1_HUMAN, ASCL1_HUMAN, PAX1_HUMAN…	212	261	1154	1.14708	1	0.995751	92.2358
GOTERM_BP_FAT	GO:0051254~positive regulation of RNA metabolic process	55	25.7009	0.146632	MYOD1_HUMAN, NCOA1_HUMAN, BRAC_HUMAN, RFX4_HUMAN, NPAS2_HUMAN, CREB5_HUMAN, ATF6A_HUMAN, PHF5A_HUMAN, SRBP1_HUMAN, ITF2_HUMAN, NGN3_HUMAN, SMAD5_HUMAN, TBX3_HUMAN, EPAS1_HUMAN, HAND1_HUMAN, TBR1_HUMAN, TBX1_HUMAN, JUN_HUMAN, TCF21_HUMAN, USF2_HUMAN, NCOA2_HUMAN, TBX19_HUMAN, NCOA3_HUMAN, HSF4_HUMAN, SRBP2_HUMAN, BMAL1_HUMAN, MYF5_HUMAN, HES1_HUMAN, CLOCK_HUMAN, NDF1_HUMAN, ASCL1_HUMAN, PAX1_HUMAN…	212	261	1154	1.14708	1	0.995751	92.2358
GOTERM_BP_FAT	GO:0006357~regulation of transcription from RNA polymerase II promoter	78	36.4486	0.154755	MYOD1_HUMAN, NCOA1_HUMAN, ID4_HUMAN, BRAC_HUMAN, RFX4_HUMAN, HEY1_HUMAN, NPAS2_HUMAN, ATF6A_HUMAN, DBPA_HUMAN, SRBP1_HUMAN, ITF2_HUMAN, NGN3_HUMAN, JARD2_HUMAN, FOSL2_HUMAN, SMAD5_HUMAN, TBX3_HUMAN, EPAS1_HUMAN, HAND1_HUMAN, TBR1_HUMAN, TBX1_HUMAN, JUN_HUMAN, USF2_HUMAN, LRRF1_HUMAN, NCOA2_HUMAN, HES7_HUMAN, TBX19_HUMAN, HEY2_HUMAN, ID3_HUMAN, HSF4_HUMAN, ZNF8_HUMAN, SRBP2_HUMAN, BMAL1_HUMAN, FOS…	212	384	1154	1.10569	1	0.995112	93.3451
GOTERM_BP_FAT	GO:0045944~positive regulation of transcription from RNA polymerase II promoter	45	21.028	0.260327	MYOD1_HUMAN, SALL4_HUMAN, NCOA1_HUMAN, IKBA_HUMAN, BHA15_HUMAN, CR3L4_HUMAN, BRAC_HUMAN, RFX4_HUMAN, NPAS2_HUMAN, ATF6A_HUMAN, NGN2_HUMAN, TBX5_HUMAN, USF1_HUMAN, ARNT2_HUMAN, KLF4_HUMAN, SRBP1_HUMAN, NGN3_HUMAN, SMAD5_HUMAN, EPAS1_HUMAN, HAND1_HUMAN, MYC_HUMAN, TBR1_HUMAN, BC11B_HUMAN, TBX1_HUMAN, AHR_HUMAN, HAND2_HUMAN, JUN_HUMAN, MYOG_HUMAN, USF2_HUMAN, NCOA2_HUMAN, MITF_HUMAN, TBX19_HUMAN, HS…	212	220	1154	1.11342	1	0.99796	99.2251
Annotation Cluster 19	Enrichment Score: 0,7158112962804128
Category	Term	Count	%	PValue	Genes	List Total	Pop Hits	Pop Total	Fold Enrichment	Bonferroni	Benjamini	FDR
GOTERM_BP_FAT	GO:0030509~BMP signaling pathway	6	2.80374	0.0222257	SMAD7_HUMAN, ID1_HUMAN, SMAD6_HUMAN, SMAD5_HUMAN, SMAD9_HUMAN, ZNF8_HUMAN	212	10	1154	3.26604	1	1	30.39
GOTERM_BP_FAT	GO:0007166~cell surface receptor linked signal transduction	17	7.94393	0.0420566	IKBA_HUMAN, JUN_HUMAN, BHA15_HUMAN, NDF4_HUMAN, HEY2_HUMAN, MITF_HUMAN, HES7_HUMAN, HEYL_HUMAN, HEY1_HUMAN, SMAD9_HUMAN, ZNF8_HUMAN, SMAD7_HUMAN, ASCL1_HUMAN, ID1_HUMAN, SMAD6_HUMAN, SMAD5_HUMAN, ARI5B_HUMAN	212	57	1154	1.62347	1	0.999957	49.9683
GOTERM_BP_FAT	GO:0007178~transmembrane receptor protein serine/threonine kinase signaling pathway	7	3.27103	0.0550847	JUN_HUMAN, SMAD7_HUMAN, ID1_HUMAN, SMAD6_HUMAN, SMAD5_HUMAN, SMAD9_HUMAN, ZNF8_HUMAN	212	16	1154	2.38149	1	0.999371	59.8768
GOTERM_BP_FAT	GO:0032269~negative regulation of cellular protein metabolic process	5	2.33645	0.0639274	JUN_HUMAN, SMAD7_HUMAN, YBOX2_HUMAN, SMAD6_HUMAN, PAX5_HUMAN	212	9	1154	3.02411	1	0.999117	65.5188
GOTERM_BP_FAT	GO:0051248~negative regulation of protein metabolic process	5	2.33645	0.0917286	JUN_HUMAN, SMAD7_HUMAN, YBOX2_HUMAN, SMAD6_HUMAN, PAX5_HUMAN	212	10	1154	2.7217	1	0.994031	78.7899
GOTERM_BP_FAT	GO:0031400~negative regulation of protein modification process	4	1.86916	0.11921	JUN_HUMAN, SMAD7_HUMAN, SMAD6_HUMAN, PAX5_HUMAN	212	7	1154	3.11051	1	0.997383	87.0735
GOTERM_BP_FAT	GO:0007167~enzyme linked receptor protein signaling pathway	8	3.73832	0.131476	JUN_HUMAN, SMAD7_HUMAN, ID1_HUMAN, SMAD6_HUMAN, SMAD5_HUMAN, ARI5B_HUMAN, SMAD9_HUMAN, ZNF8_HUMAN	212	24	1154	1.81447	1	0.996627	89.6887
GOTERM_BP_FAT	GO:0001933~negative regulation of protein amino acid phosphorylation	3	1.40187	0.154752	JUN_HUMAN, SMAD7_HUMAN, SMAD6_HUMAN	212	4	1154	4.08255	1	0.995783	93.3447
GOTERM_BP_FAT	GO:0042326~negative regulation of phosphorylation	3	1.40187	0.154752	JUN_HUMAN, SMAD7_HUMAN, SMAD6_HUMAN	212	4	1154	4.08255	1	0.995783	93.3447
GOTERM_BP_FAT	GO:0045936~negative regulation of phosphate metabolic process	3	1.40187	0.154752	JUN_HUMAN, SMAD7_HUMAN, SMAD6_HUMAN	212	4	1154	4.08255	1	0.995783	93.3447
GOTERM_BP_FAT	GO:0010563~negative regulation of phosphorus metabolic process	3	1.40187	0.154752	JUN_HUMAN, SMAD7_HUMAN, SMAD6_HUMAN	212	4	1154	4.08255	1	0.995783	93.3447
GOTERM_MF_FAT	GO:0046332~SMAD binding	5	2.33645	0.160312	JUN_HUMAN, SMAD7_HUMAN, PRD16_HUMAN, SMAD6_HUMAN, PURA_HUMAN	213	12	1161	2.27113	1	0.937724	87.3718
GOTERM_BP_FAT	GO:0032268~regulation of cellular protein metabolic process	6	2.80374	0.335186	IKBA_HUMAN, JUN_HUMAN, SMAD7_HUMAN, YBOX2_HUMAN, SMAD6_HUMAN, PAX5_HUMAN	212	21	1154	1.55526	1	0.999115	99.8612
GOTERM_BP_FAT	GO:0031399~regulation of protein modification process	4	1.86916	0.434282	JUN_HUMAN, SMAD7_HUMAN, SMAD6_HUMAN, PAX5_HUMAN	212	13	1154	1.67489	1	0.999735	99.9897
GOTERM_BP_FAT	GO:0001932~regulation of protein amino acid phosphorylation	3	1.40187	0.445673	JUN_HUMAN, SMAD7_HUMAN, SMAD6_HUMAN	212	8	1154	2.04127	1	0.999757	99.9926
GOTERM_BP_FAT	GO:0051129~negative regulation of cellular component organization	3	1.40187	0.445673	SMAD7_HUMAN, SMAD6_HUMAN, PAX5_HUMAN	212	8	1154	2.04127	1	0.999757	99.9926
GOTERM_BP_FAT	GO:0042325~regulation of phosphorylation	3	1.40187	0.511018	JUN_HUMAN, SMAD7_HUMAN, SMAD6_HUMAN	212	9	1154	1.81447	1	0.999889	99.999
GOTERM_BP_FAT	GO:0019220~regulation of phosphate metabolic process	3	1.40187	0.571112	JUN_HUMAN, SMAD7_HUMAN, SMAD6_HUMAN	212	10	1154	1.63302	1	0.99995	99.9999
GOTERM_BP_FAT	GO:0051174~regulation of phosphorus metabolic process	3	1.40187	0.571112	JUN_HUMAN, SMAD7_HUMAN, SMAD6_HUMAN	212	10	1154	1.63302	1	0.99995	99.9999
GOTERM_BP_FAT	GO:0010648~negative regulation of cell communication	5	2.33645	0.665587	IKBA_HUMAN, SMAD7_HUMAN, PRD16_HUMAN, HEY2_HUMAN, SMAD6_HUMAN	212	24	1154	1.13404	1	0.999994	100
GOTERM_BP_FAT	GO:0009968~negative regulation of signal transduction	5	2.33645	0.665587	IKBA_HUMAN, SMAD7_HUMAN, PRD16_HUMAN, HEY2_HUMAN, SMAD6_HUMAN	212	24	1154	1.13404	1	0.999994	100
Annotation Cluster 20	Enrichment Score: 0,7092887948480529
Category	Term	Count	%	PValue	Genes	List Total	Pop Hits	Pop Total	Fold Enrichment	Bonferroni	Benjamini	FDR
PIR_SUPERFAMILY	PIRSF038181:Nuclear_receptor_coactivator	3	1.40187	0.0874469	NCOA1_HUMAN, NCOA2_HUMAN, NCOA3_HUMAN	76	3	410	5.39474	0.992171	0.801439	59.0496
PIR_SUPERFAMILY	PIRSF038181:nuclear receptor coactivator	3	1.40187	0.0874469	NCOA1_HUMAN, NCOA2_HUMAN, NCOA3_HUMAN	76	3	410	5.39474	0.992171	0.801439	59.0496
UP_SEQ_FEATURE	domain:PAS	3	1.40187	0.0880969	NCOA1_HUMAN, NCOA2_HUMAN, NCOA3_HUMAN	214	3	1163	5.43458	1	0.953141	73.796
INTERPRO	IPR014920:Nuclear receptor coactivator, Ncoa-type, interlocking	3	1.40187	0.0881724	NCOA1_HUMAN, NCOA2_HUMAN, NCOA3_HUMAN	213	3	1157	5.43192	0.999994	0.508988	65.9178
INTERPRO	IPR014935:Steroid receptor coactivator	3	1.40187	0.0881724	NCOA1_HUMAN, NCOA2_HUMAN, NCOA3_HUMAN	213	3	1157	5.43192	0.999994	0.508988	65.9178
INTERPRO	IPR010011:Protein of unknown function DUF1518	3	1.40187	0.0881724	NCOA1_HUMAN, NCOA2_HUMAN, NCOA3_HUMAN	213	3	1157	5.43192	0.999994	0.508988	65.9178
INTERPRO	IPR017426:Nuclear receptor coactivator	3	1.40187	0.0881724	NCOA1_HUMAN, NCOA2_HUMAN, NCOA3_HUMAN	213	3	1157	5.43192	0.999994	0.508988	65.9178
UP_SEQ_FEATURE	short sequence motif:LXXLL motif 1	4	1.86916	0.119692	NCOA1_HUMAN, NCOA2_HUMAN, CREB3_HUMAN, NCOA3_HUMAN	214	7	1163	3.10547	1	0.981352	84.2974
UP_SEQ_FEATURE	short sequence motif:LXXLL motif 2	4	1.86916	0.119692	NCOA1_HUMAN, NCOA2_HUMAN, CREB3_HUMAN, NCOA3_HUMAN	214	7	1163	3.10547	1	0.981352	84.2974
GOTERM_BP_FAT	GO:0030522~intracellular receptor-mediated signaling pathway	7	3.27103	0.141595	NCOA1_HUMAN, ESR1_HUMAN, ARI1A_HUMAN, NCOA2_HUMAN, CREM_HUMAN, NCOA3_HUMAN, PTF1A_HUMAN	212	20	1154	1.90519	1	0.996872	91.4634
GOTERM_BP_FAT	GO:0030518~steroid hormone receptor signaling pathway	5	2.33645	0.200871	NCOA1_HUMAN, ESR1_HUMAN, ARI1A_HUMAN, NCOA2_HUMAN, NCOA3_HUMAN	212	13	1154	2.09361	1	0.997077	97.3058
GOTERM_BP_FAT	GO:0030521~androgen receptor signaling pathway	3	1.40187	0.227774	NCOA1_HUMAN, ARI1A_HUMAN, NCOA3_HUMAN	212	5	1154	3.26604	1	0.997354	98.4486
UP_SEQ_FEATURE	short sequence motif:LXXLL motif 3	3	1.40187	0.303196	NCOA1_HUMAN, NCOA2_HUMAN, NCOA3_HUMAN	214	6	1163	2.71729	1	0.997946	99.4732
BIOCARTA	h_vdrPathway:Control of Gene Expression by Vitamin D Receptor	4	1.86916	0.346016	NCOA1_HUMAN, ARI1A_HUMAN, NCOA2_HUMAN, NCOA3_HUMAN	31	10	144	1.85806	1	1	98.9631
BIOCARTA	h_rarrxrPathway:Nuclear receptors coordinate the activities of chromatin remodeling complexes and coactivators to facilitate initiation of transcription in carcinoma cells	3	1.40187	0.448504	NCOA1_HUMAN, NCOA2_HUMAN, NCOA3_HUMAN	31	7	144	1.99078	1	1	99.8343
GOTERM_BP_FAT	GO:0007242~intracellular signaling cascade	11	5.14019	0.486842	NCOA1_HUMAN, BHA15_HUMAN, IKBA_HUMAN, SMAD7_HUMAN, ESR1_HUMAN, ARI1A_HUMAN, NCOA2_HUMAN, NDF1_HUMAN, CREM_HUMAN, NCOA3_HUMAN, PTF1A_HUMAN	212	52	1154	1.15149	1	0.999846	99.9979
GOTERM_MF_FAT	GO:0047485~protein N-terminus binding	3	1.40187	0.673955	NCOA1_HUMAN, ESR1_HUMAN, NCOA3_HUMAN	213	12	1161	1.36268	1	0.997357	99.9998
GOTERM_MF_FAT	GO:0051427~hormone receptor binding	3	1.40187	0.756421	NCOA1_HUMAN, NCOA2_HUMAN, NCOA3_HUMAN	213	14	1161	1.16801	1	0.999263	100
GOTERM_MF_FAT	GO:0035257~nuclear hormone receptor binding	3	1.40187	0.756421	NCOA1_HUMAN, NCOA2_HUMAN, NCOA3_HUMAN	213	14	1161	1.16801	1	0.999263	100
Annotation Cluster 21	Enrichment Score: 0,5971924786727307
Category	Term	Count	%	PValue	Genes	List Total	Pop Hits	Pop Total	Fold Enrichment	Bonferroni	Benjamini	FDR
GOTERM_BP_FAT	GO:0006350~transcription	197	92.0561	0.163788	SALL3_HUMAN, NONO_HUMAN, NELFD_HUMAN, ZN644_HUMAN, RLF_HUMAN, NF2L3_HUMAN, BMAL2_HUMAN, JARD2_HUMAN, CREB3_HUMAN, PURA_HUMAN, ZN319_HUMAN, TBX1_HUMAN, KDM5C_HUMAN, CRBL2_HUMAN, HEY2_HUMAN, HES7_HUMAN, TBX19_HUMAN, NCOA3_HUMAN, RFX1_HUMAN, SMAD9_HUMAN, PRDM8_HUMAN, BMAL1_HUMAN, ASCL1_HUMAN, NDF2_HUMAN, PAX1_HUMAN, MAD1_HUMAN, PRDM9_HUMAN, SALL4_HUMAN, PRD16_HUMAN, KDM5A_HUMAN, BACH2_HUMAN, TBX5_HU…	212	1049	1154	1.02226	1	0.994681	94.4033
SP_PIR_KEYWORDS	Transcription	196	91.5888	0.261808	SALL3_HUMAN, NONO_HUMAN, NELFD_HUMAN, ZN644_HUMAN, RLF_HUMAN, NF2L3_HUMAN, BMAL2_HUMAN, JARD2_HUMAN, CREB3_HUMAN, PURA_HUMAN, ZN319_HUMAN, TBX1_HUMAN, KDM5C_HUMAN, CRBL2_HUMAN, HEY2_HUMAN, HES7_HUMAN, TBX19_HUMAN, NCOA3_HUMAN, RFX1_HUMAN, SMAD9_HUMAN, PRDM8_HUMAN, BMAL1_HUMAN, ASCL1_HUMAN, NDF2_HUMAN, PAX1_HUMAN, MAD1_HUMAN, PRDM9_HUMAN, SALL4_HUMAN, PRD16_HUMAN, KDM5A_HUMAN, BACH2_HUMAN, TBX5_HU…	214	1048	1163	1.01639	1	0.801891	96.7967
SP_PIR_KEYWORDS	transcription regulation	196	91.5888	0.37684	SALL3_HUMAN, NONO_HUMAN, NELFD_HUMAN, ZN644_HUMAN, RLF_HUMAN, NF2L3_HUMAN, BMAL2_HUMAN, JARD2_HUMAN, CREB3_HUMAN, PURA_HUMAN, ZN319_HUMAN, TBX1_HUMAN, KDM5C_HUMAN, CRBL2_HUMAN, HEY2_HUMAN, HES7_HUMAN, TBX19_HUMAN, NCOA3_HUMAN, RFX1_HUMAN, SMAD9_HUMAN, PRDM8_HUMAN, BMAL1_HUMAN, ASCL1_HUMAN, NDF2_HUMAN, PAX1_HUMAN, MAD1_HUMAN, PRDM9_HUMAN, SALL4_HUMAN, PRD16_HUMAN, KDM5A_HUMAN, BACH2_HUMAN, TBX5_HU…	214	1055	1163	1.00965	1	0.859405	99.5305
Annotation Cluster 22	Enrichment Score: 0,587154022256021
Category	Term	Count	%	PValue	Genes	List Total	Pop Hits	Pop Total	Fold Enrichment	Bonferroni	Benjamini	FDR
GOTERM_BP_FAT	GO:0035282~segmentation	7	3.27103	0.141595	MYF5_HUMAN, BRAC_HUMAN, TCF15_HUMAN, TBX18_HUMAN, HES7_HUMAN, TBX3_HUMAN, PAX1_HUMAN	212	20	1154	1.90519	1	0.996872	91.4634
GOTERM_BP_FAT	GO:0009798~axis specification	4	1.86916	0.325535	BRAC_HUMAN, TBX18_HUMAN, SMAD6_HUMAN, TBX3_HUMAN	212	11	1154	1.97942	1	0.999171	99.8249
GOTERM_BP_FAT	GO:0009948~anterior/posterior axis specification	3	1.40187	0.375743	BRAC_HUMAN, TBX18_HUMAN, TBX3_HUMAN	212	7	1154	2.33288	1	0.999422	99.9497
Annotation Cluster 23	Enrichment Score: 0,5788415669156369
Category	Term	Count	%	PValue	Genes	List Total	Pop Hits	Pop Total	Fold Enrichment	Bonferroni	Benjamini	FDR
GOTERM_BP_FAT	GO:0016265~death	10	4.6729	0.196589	HAND2_HUMAN, ATOH1_HUMAN, PEG3_HUMAN, IKBA_HUMAN, JUN_HUMAN, TCF15_HUMAN, FOSL2_HUMAN, TWST1_HUMAN, MYC_HUMAN, AHR_HUMAN	212	36	1154	1.51205	1	0.997422	97.0634
GOTERM_BP_FAT	GO:0008219~cell death	9	4.20561	0.271775	HAND2_HUMAN, ATOH1_HUMAN, PEG3_HUMAN, IKBA_HUMAN, JUN_HUMAN, FOSL2_HUMAN, TWST1_HUMAN, MYC_HUMAN, AHR_HUMAN	212	34	1154	1.4409	1	0.997949	99.3973
GOTERM_BP_FAT	GO:0006915~apoptosis	8	3.73832	0.300908	HAND2_HUMAN, ATOH1_HUMAN, PEG3_HUMAN, IKBA_HUMAN, JUN_HUMAN, TWST1_HUMAN, MYC_HUMAN, AHR_HUMAN	212	30	1154	1.45157	1	0.998711	99.6879
GOTERM_BP_FAT	GO:0012501~programmed cell death	8	3.73832	0.300908	HAND2_HUMAN, ATOH1_HUMAN, PEG3_HUMAN, IKBA_HUMAN, JUN_HUMAN, TWST1_HUMAN, MYC_HUMAN, AHR_HUMAN	212	30	1154	1.45157	1	0.998711	99.6879
Annotation Cluster 24	Enrichment Score: 0,516160399001817
Category	Term	Count	%	PValue	Genes	List Total	Pop Hits	Pop Total	Fold Enrichment	Bonferroni	Benjamini	FDR
GOTERM_BP_FAT	GO:0043066~negative regulation of apoptosis	12	5.60748	0.18333	IKBA_HUMAN, ESR1_HUMAN, GCM2_HUMAN, NDF1_HUMAN, MITF_HUMAN, SMAD6_HUMAN, TWST2_HUMAN, TBX3_HUMAN, MYC_HUMAN, DBPA_HUMAN, ARNT2_HUMAN, BC11B_HUMAN	212	45	1154	1.45157	1	0.996924	96.1769
GOTERM_BP_FAT	GO:0060548~negative regulation of cell death	12	5.60748	0.204201	IKBA_HUMAN, ESR1_HUMAN, GCM2_HUMAN, NDF1_HUMAN, MITF_HUMAN, SMAD6_HUMAN, TWST2_HUMAN, TBX3_HUMAN, MYC_HUMAN, DBPA_HUMAN, ARNT2_HUMAN, BC11B_HUMAN	212	46	1154	1.42002	1	0.997016	97.4812
GOTERM_BP_FAT	GO:0043069~negative regulation of programmed cell death	12	5.60748	0.204201	IKBA_HUMAN, ESR1_HUMAN, GCM2_HUMAN, NDF1_HUMAN, MITF_HUMAN, SMAD6_HUMAN, TWST2_HUMAN, TBX3_HUMAN, MYC_HUMAN, DBPA_HUMAN, ARNT2_HUMAN, BC11B_HUMAN	212	46	1154	1.42002	1	0.997016	97.4812
GOTERM_BP_FAT	GO:0042981~regulation of apoptosis	16	7.47664	0.371733	IKBA_HUMAN, JUN_HUMAN, ESR1_HUMAN, MITF_HUMAN, MNT_HUMAN, TWST2_HUMAN, TBX5_HUMAN, ID3_HUMAN, ARNT2_HUMAN, DBPA_HUMAN, GCM2_HUMAN, NDF1_HUMAN, SMAD6_HUMAN, TBX3_HUMAN, MYC_HUMAN, BC11B_HUMAN	212	74	1154	1.17695	1	0.999531	99.9442
GOTERM_BP_FAT	GO:0010941~regulation of cell death	16	7.47664	0.393708	IKBA_HUMAN, JUN_HUMAN, ESR1_HUMAN, MITF_HUMAN, MNT_HUMAN, TWST2_HUMAN, TBX5_HUMAN, ID3_HUMAN, ARNT2_HUMAN, DBPA_HUMAN, GCM2_HUMAN, NDF1_HUMAN, SMAD6_HUMAN, TBX3_HUMAN, MYC_HUMAN, BC11B_HUMAN	212	75	1154	1.16126	1	0.999454	99.9686
GOTERM_BP_FAT	GO:0043067~regulation of programmed cell death	16	7.47664	0.393708	IKBA_HUMAN, JUN_HUMAN, ESR1_HUMAN, MITF_HUMAN, MNT_HUMAN, TWST2_HUMAN, TBX5_HUMAN, ID3_HUMAN, ARNT2_HUMAN, DBPA_HUMAN, GCM2_HUMAN, NDF1_HUMAN, SMAD6_HUMAN, TBX3_HUMAN, MYC_HUMAN, BC11B_HUMAN	212	75	1154	1.16126	1	0.999454	99.9686
GOTERM_BP_FAT	GO:0006916~anti-apoptosis	5	2.33645	0.553285	IKBA_HUMAN, ESR1_HUMAN, TWST2_HUMAN, TBX3_HUMAN, MYC_HUMAN	212	21	1154	1.29605	1	0.99994	99.9998
Annotation Cluster 25	Enrichment Score: 0,5041472940410303
Category	Term	Count	%	PValue	Genes	List Total	Pop Hits	Pop Total	Fold Enrichment	Bonferroni	Benjamini	FDR
GOTERM_BP_FAT	GO:0007498~mesoderm development	10	4.6729	0.0538277	KLF4_HUMAN, TBX6_HUMAN, TCF21_HUMAN, BRAC_HUMAN, EOMES_HUMAN, TCF15_HUMAN, HES7_HUMAN, TBX3_HUMAN, HAND1_HUMAN, TBX1_HUMAN	212	28	1154	1.94407	1	0.999696	59.0078
GOTERM_BP_FAT	GO:0048332~mesoderm morphogenesis	5	2.33645	0.287742	KLF4_HUMAN, TBX6_HUMAN, EOMES_HUMAN, TBX3_HUMAN, HAND1_HUMAN	212	15	1154	1.81447	1	0.998517	99.5784
GOTERM_BP_FAT	GO:0001707~mesoderm formation	4	1.86916	0.434282	KLF4_HUMAN, TBX6_HUMAN, EOMES_HUMAN, HAND1_HUMAN	212	13	1154	1.67489	1	0.999735	99.9897
GOTERM_BP_FAT	GO:0001704~formation of primary germ layer	4	1.86916	0.582809	KLF4_HUMAN, TBX6_HUMAN, EOMES_HUMAN, HAND1_HUMAN	212	16	1154	1.36085	1	0.99996	99.9999
GOTERM_BP_FAT	GO:0007369~gastrulation	4	1.86916	0.769053	KLF4_HUMAN, TBX6_HUMAN, EOMES_HUMAN, HAND1_HUMAN	212	21	1154	1.03684	1	0.999999	100
Annotation Cluster 26	Enrichment Score: 0,4845025617724012
Category	Term	Count	%	PValue	Genes	List Total	Pop Hits	Pop Total	Fold Enrichment	Bonferroni	Benjamini	FDR
GOTERM_BP_FAT	GO:0009880~embryonic pattern specification	5	2.33645	0.287742	SIM2_HUMAN, BRAC_HUMAN, SMAD6_HUMAN, SMAD5_HUMAN, TBX3_HUMAN	212	15	1154	1.81447	1	0.998517	99.5784
GOTERM_BP_FAT	GO:0009798~axis specification	4	1.86916	0.325535	BRAC_HUMAN, TBX18_HUMAN, SMAD6_HUMAN, TBX3_HUMAN	212	11	1154	1.97942	1	0.999171	99.8249
GOTERM_BP_FAT	GO:0000578~embryonic axis specification	3	1.40187	0.375743	BRAC_HUMAN, SMAD6_HUMAN, TBX3_HUMAN	212	7	1154	2.33288	1	0.999422	99.9497
Annotation Cluster 27	Enrichment Score: 0,465045515063429
Category	Term	Count	%	PValue	Genes	List Total	Pop Hits	Pop Total	Fold Enrichment	Bonferroni	Benjamini	FDR
SP_PIR_KEYWORDS	Acyltransferase	3	1.40187	0.155201	NCOA1_HUMAN, CLOCK_HUMAN, NCOA3_HUMAN	214	4	1163	4.07593	1	0.67082	85.2194
SP_PIR_KEYWORDS	transferase	5	2.33645	0.288857	NCOA1_HUMAN, CLOCK_HUMAN, PRDM2_HUMAN, NCOA3_HUMAN, PRDM9_HUMAN	214	15	1163	1.81153	1	0.809851	97.902
GOTERM_MF_FAT	GO:0004468~lysine N-acetyltransferase activity	3	1.40187	0.375066	NCOA1_HUMAN, CLOCK_HUMAN, NCOA3_HUMAN	213	7	1161	2.33602	1	0.970934	99.618
GOTERM_MF_FAT	GO:0004402~histone acetyltransferase activity	3	1.40187	0.375066	NCOA1_HUMAN, CLOCK_HUMAN, NCOA3_HUMAN	213	7	1161	2.33602	1	0.970934	99.618
GOTERM_MF_FAT	GO:0008080~N-acetyltransferase activity	3	1.40187	0.444934	NCOA1_HUMAN, CLOCK_HUMAN, NCOA3_HUMAN	213	8	1161	2.04401	1	0.978211	99.9062
GOTERM_MF_FAT	GO:0016410~N-acyltransferase activity	3	1.40187	0.444934	NCOA1_HUMAN, CLOCK_HUMAN, NCOA3_HUMAN	213	8	1161	2.04401	1	0.978211	99.9062
GOTERM_MF_FAT	GO:0016407~acetyltransferase activity	3	1.40187	0.444934	NCOA1_HUMAN, CLOCK_HUMAN, NCOA3_HUMAN	213	8	1161	2.04401	1	0.978211	99.9062
Annotation Cluster 28	Enrichment Score: 0,45290403721361894
Category	Term	Count	%	PValue	Genes	List Total	Pop Hits	Pop Total	Fold Enrichment	Bonferroni	Benjamini	FDR
GOTERM_BP_FAT	GO:0031669~cellular response to nutrient levels	4	1.86916	0.11921	JUN_HUMAN, SRBP1_HUMAN, USF2_HUMAN, USF1_HUMAN	212	7	1154	3.11051	1	0.997383	87.0735
GOTERM_BP_FAT	GO:0031668~cellular response to extracellular stimulus	4	1.86916	0.270641	JUN_HUMAN, SRBP1_HUMAN, USF2_HUMAN, USF1_HUMAN	212	10	1154	2.17736	1	0.998096	99.382
GOTERM_BP_FAT	GO:0031667~response to nutrient levels	5	2.33645	0.424056	KLF4_HUMAN, JUN_HUMAN, SRBP1_HUMAN, USF2_HUMAN, USF1_HUMAN	212	18	1154	1.51205	1	0.999719	99.9863
GOTERM_BP_FAT	GO:0009991~response to extracellular stimulus	5	2.33645	0.553285	KLF4_HUMAN, JUN_HUMAN, SRBP1_HUMAN, USF2_HUMAN, USF1_HUMAN	212	21	1154	1.29605	1	0.99994	99.9998
GOTERM_BP_FAT	GO:0007584~response to nutrient	3	1.40187	0.718457	KLF4_HUMAN, USF2_HUMAN, USF1_HUMAN	212	13	1154	1.25617	1	0.999997	100
Annotation Cluster 29	Enrichment Score: 0,42441515438476524
Category	Term	Count	%	PValue	Genes	List Total	Pop Hits	Pop Total	Fold Enrichment	Bonferroni	Benjamini	FDR
GOTERM_CC_FAT	GO:0031090~organelle membrane	4	1.86916	0.240173	SRBP2_HUMAN, SRBP1_HUMAN, ATF6A_HUMAN, MLXIP_HUMAN	72	8	327	2.27083	1	0.980994	95.2845
GOTERM_CC_FAT	GO:0031967~organelle envelope	3	1.40187	0.471102	SRBP1_HUMAN, ATF6A_HUMAN, MLXIP_HUMAN	72	7	327	1.94643	1	0.998393	99.9161
GOTERM_CC_FAT	GO:0031975~envelope	3	1.40187	0.471102	SRBP1_HUMAN, ATF6A_HUMAN, MLXIP_HUMAN	72	7	327	1.94643	1	0.998393	99.9161
Annotation Cluster 30	Enrichment Score: 0,4149369079747039
Category	Term	Count	%	PValue	Genes	List Total	Pop Hits	Pop Total	Fold Enrichment	Bonferroni	Benjamini	FDR
GOTERM_MF_FAT	GO:0016564~transcription repressor activity	36	16.8224	0.0615008	PRD16_HUMAN, ZHANG_HUMAN, ID4_HUMAN, ARI4A_HUMAN, DBPA_HUMAN, YBOX1_HUMAN, BC11A_HUMAN, ZN256_HUMAN, ID2_HUMAN, KLF4_HUMAN, ITF2_HUMAN, MAD4_HUMAN, JARD2_HUMAN, MXI1_HUMAN, REST_HUMAN, ARI5B_HUMAN, TBX3_HUMAN, HAND1_HUMAN, TFEC_HUMAN, ZN423_HUMAN, LRRF1_HUMAN, NCOA2_HUMAN, HES7_HUMAN, MNT_HUMAN, MUSC_HUMAN, TWST2_HUMAN, ZN382_HUMAN, NKRF_HUMAN, ID3_HUMAN, HSF4_HUMAN, KDM5B_HUMAN, SIM2_HUMAN, HES1…	213	151	1161	1.29951	0.999886	0.779703	52.8438
GOTERM_BP_FAT	GO:0010605~negative regulation of macromolecule metabolic process	46	21.4953	0.245465	SALL4_HUMAN, PRD16_HUMAN, ZHANG_HUMAN, ID4_HUMAN, ARI4A_HUMAN, NELFD_HUMAN, HEY1_HUMAN, YBOX2_HUMAN, MAD3_HUMAN, DBPA_HUMAN, ID2_HUMAN, KLF4_HUMAN, SMAD7_HUMAN, ITF2_HUMAN, MAD4_HUMAN, JARD2_HUMAN, SMAD6_HUMAN, REST_HUMAN, PURA_HUMAN, ARI5B_HUMAN, TBX3_HUMAN, TWST1_HUMAN, HAND1_HUMAN, MYC_HUMAN, PAX5_HUMAN, ZN423_HUMAN, JUN_HUMAN, TCF21_HUMAN, NPAS1_HUMAN, LRRF1_HUMAN, NCOA2_HUMAN, HEY2_HUMAN, HE…	212	224	1154	1.11784	1	0.997513	98.9322
GOTERM_BP_FAT	GO:0031327~negative regulation of cellular biosynthetic process	43	20.0935	0.370502	SALL4_HUMAN, PRD16_HUMAN, ZHANG_HUMAN, ID4_HUMAN, ARI4A_HUMAN, NELFD_HUMAN, HEY1_HUMAN, YBOX2_HUMAN, MAD3_HUMAN, DBPA_HUMAN, ID2_HUMAN, KLF4_HUMAN, SMAD7_HUMAN, ITF2_HUMAN, MAD4_HUMAN, JARD2_HUMAN, REST_HUMAN, PURA_HUMAN, ARI5B_HUMAN, TBX3_HUMAN, TWST1_HUMAN, HAND1_HUMAN, PAX5_HUMAN, ZN423_HUMAN, TCF21_HUMAN, NPAS1_HUMAN, LRRF1_HUMAN, NCOA2_HUMAN, HEY2_HUMAN, HES7_HUMAN, TWST2_HUMAN, ZN382_HUMAN,…	212	218	1154	1.0737	1	0.999612	99.9424
GOTERM_BP_FAT	GO:0010558~negative regulation of macromolecule biosynthetic process	43	20.0935	0.370502	SALL4_HUMAN, PRD16_HUMAN, ZHANG_HUMAN, ID4_HUMAN, ARI4A_HUMAN, NELFD_HUMAN, HEY1_HUMAN, YBOX2_HUMAN, MAD3_HUMAN, DBPA_HUMAN, ID2_HUMAN, KLF4_HUMAN, SMAD7_HUMAN, ITF2_HUMAN, MAD4_HUMAN, JARD2_HUMAN, REST_HUMAN, PURA_HUMAN, ARI5B_HUMAN, TBX3_HUMAN, TWST1_HUMAN, HAND1_HUMAN, PAX5_HUMAN, ZN423_HUMAN, TCF21_HUMAN, NPAS1_HUMAN, LRRF1_HUMAN, NCOA2_HUMAN, HEY2_HUMAN, HES7_HUMAN, TWST2_HUMAN, ZN382_HUMAN,…	212	218	1154	1.0737	1	0.999612	99.9424
GOTERM_BP_FAT	GO:0009890~negative regulation of biosynthetic process	43	20.0935	0.370502	SALL4_HUMAN, PRD16_HUMAN, ZHANG_HUMAN, ID4_HUMAN, ARI4A_HUMAN, NELFD_HUMAN, HEY1_HUMAN, YBOX2_HUMAN, MAD3_HUMAN, DBPA_HUMAN, ID2_HUMAN, KLF4_HUMAN, SMAD7_HUMAN, ITF2_HUMAN, MAD4_HUMAN, JARD2_HUMAN, REST_HUMAN, PURA_HUMAN, ARI5B_HUMAN, TBX3_HUMAN, TWST1_HUMAN, HAND1_HUMAN, PAX5_HUMAN, ZN423_HUMAN, TCF21_HUMAN, NPAS1_HUMAN, LRRF1_HUMAN, NCOA2_HUMAN, HEY2_HUMAN, HES7_HUMAN, TWST2_HUMAN, ZN382_HUMAN,…	212	218	1154	1.0737	1	0.999612	99.9424
GOTERM_BP_FAT	GO:0010629~negative regulation of gene expression	43	20.0935	0.384114	SALL4_HUMAN, PRD16_HUMAN, ZHANG_HUMAN, ID4_HUMAN, ARI4A_HUMAN, NELFD_HUMAN, HEY1_HUMAN, MAD3_HUMAN, DBPA_HUMAN, ID2_HUMAN, KLF4_HUMAN, SMAD7_HUMAN, ITF2_HUMAN, MAD4_HUMAN, JARD2_HUMAN, REST_HUMAN, PURA_HUMAN, ARI5B_HUMAN, TBX3_HUMAN, TWST1_HUMAN, HAND1_HUMAN, MYC_HUMAN, PAX5_HUMAN, ZN423_HUMAN, TCF21_HUMAN, NPAS1_HUMAN, LRRF1_HUMAN, NCOA2_HUMAN, HEY2_HUMAN, HES7_HUMAN, TWST2_HUMAN, ZN382_HUMAN, N…	212	219	1154	1.06879	1	0.999429	99.9595
GOTERM_BP_FAT	GO:0045934~negative regulation of nucleobase, nucleoside, nucleotide and nucleic acid metabolic process	42	19.6262	0.431354	SALL4_HUMAN, PRD16_HUMAN, ZHANG_HUMAN, ID4_HUMAN, ARI4A_HUMAN, NELFD_HUMAN, HEY1_HUMAN, MAD3_HUMAN, DBPA_HUMAN, ID2_HUMAN, KLF4_HUMAN, SMAD7_HUMAN, ITF2_HUMAN, MAD4_HUMAN, JARD2_HUMAN, REST_HUMAN, PURA_HUMAN, ARI5B_HUMAN, TBX3_HUMAN, TWST1_HUMAN, HAND1_HUMAN, PAX5_HUMAN, ZN423_HUMAN, TCF21_HUMAN, NPAS1_HUMAN, LRRF1_HUMAN, NCOA2_HUMAN, HEY2_HUMAN, HES7_HUMAN, TWST2_HUMAN, ZN382_HUMAN, NKRF_HUMAN, …	212	217	1154	1.05356	1	0.999742	99.9888
GOTERM_BP_FAT	GO:0016481~negative regulation of transcription	42	19.6262	0.431354	SALL4_HUMAN, PRD16_HUMAN, ZHANG_HUMAN, ID4_HUMAN, ARI4A_HUMAN, NELFD_HUMAN, HEY1_HUMAN, MAD3_HUMAN, DBPA_HUMAN, ID2_HUMAN, KLF4_HUMAN, SMAD7_HUMAN, ITF2_HUMAN, MAD4_HUMAN, JARD2_HUMAN, REST_HUMAN, PURA_HUMAN, ARI5B_HUMAN, TBX3_HUMAN, TWST1_HUMAN, HAND1_HUMAN, PAX5_HUMAN, ZN423_HUMAN, TCF21_HUMAN, NPAS1_HUMAN, LRRF1_HUMAN, NCOA2_HUMAN, HEY2_HUMAN, HES7_HUMAN, TWST2_HUMAN, ZN382_HUMAN, NKRF_HUMAN, …	212	217	1154	1.05356	1	0.999742	99.9888
GOTERM_BP_FAT	GO:0051172~negative regulation of nitrogen compound metabolic process	42	19.6262	0.431354	SALL4_HUMAN, PRD16_HUMAN, ZHANG_HUMAN, ID4_HUMAN, ARI4A_HUMAN, NELFD_HUMAN, HEY1_HUMAN, MAD3_HUMAN, DBPA_HUMAN, ID2_HUMAN, KLF4_HUMAN, SMAD7_HUMAN, ITF2_HUMAN, MAD4_HUMAN, JARD2_HUMAN, REST_HUMAN, PURA_HUMAN, ARI5B_HUMAN, TBX3_HUMAN, TWST1_HUMAN, HAND1_HUMAN, PAX5_HUMAN, ZN423_HUMAN, TCF21_HUMAN, NPAS1_HUMAN, LRRF1_HUMAN, NCOA2_HUMAN, HEY2_HUMAN, HES7_HUMAN, TWST2_HUMAN, ZN382_HUMAN, NKRF_HUMAN, …	212	217	1154	1.05356	1	0.999742	99.9888
GOTERM_BP_FAT	GO:0051253~negative regulation of RNA metabolic process	33	15.4206	0.694428	SALL4_HUMAN, PRD16_HUMAN, ARI4A_HUMAN, HEY1_HUMAN, DBPA_HUMAN, ID2_HUMAN, KLF4_HUMAN, SMAD7_HUMAN, ITF2_HUMAN, MAD4_HUMAN, JARD2_HUMAN, REST_HUMAN, PURA_HUMAN, ARI5B_HUMAN, TBX3_HUMAN, TWST1_HUMAN, HAND1_HUMAN, PAX5_HUMAN, TCF21_HUMAN, NPAS1_HUMAN, NCOA2_HUMAN, HES7_HUMAN, HEY2_HUMAN, TWST2_HUMAN, ID3_HUMAN, HSF4_HUMAN, MLX_HUMAN, ZNF8_HUMAN, KDM5B_HUMAN, FOSB_HUMAN, SIM2_HUMAN, HES1_HUMAN, ID1_H…	212	186	1154	0.965764	1	0.999995	100
GOTERM_BP_FAT	GO:0045892~negative regulation of transcription, DNA-dependent	33	15.4206	0.694428	SALL4_HUMAN, PRD16_HUMAN, ARI4A_HUMAN, HEY1_HUMAN, DBPA_HUMAN, ID2_HUMAN, KLF4_HUMAN, SMAD7_HUMAN, ITF2_HUMAN, MAD4_HUMAN, JARD2_HUMAN, REST_HUMAN, PURA_HUMAN, ARI5B_HUMAN, TBX3_HUMAN, TWST1_HUMAN, HAND1_HUMAN, PAX5_HUMAN, TCF21_HUMAN, NPAS1_HUMAN, NCOA2_HUMAN, HES7_HUMAN, HEY2_HUMAN, TWST2_HUMAN, ID3_HUMAN, HSF4_HUMAN, MLX_HUMAN, ZNF8_HUMAN, KDM5B_HUMAN, FOSB_HUMAN, SIM2_HUMAN, HES1_HUMAN, ID1_H…	212	186	1154	0.965764	1	0.999995	100
GOTERM_BP_FAT	GO:0000122~negative regulation of transcription from RNA polymerase II promoter	23	10.7477	0.918966	SALL4_HUMAN, PRD16_HUMAN, NPAS1_HUMAN, NCOA2_HUMAN, HES7_HUMAN, HEY2_HUMAN, HEY1_HUMAN, ID3_HUMAN, DBPA_HUMAN, ZNF8_HUMAN, HSF4_HUMAN, ID2_HUMAN, SMAD7_HUMAN, FOSB_HUMAN, SIM2_HUMAN, ITF2_HUMAN, HES1_HUMAN, MAD4_HUMAN, ID1_HUMAN, JARD2_HUMAN, TWST1_HUMAN, HAND1_HUMAN, PAX5_HUMAN	212	151	1154	0.829127	1	1	100
Annotation Cluster 31	Enrichment Score: 0,4134677900639809
Category	Term	Count	%	PValue	Genes	List Total	Pop Hits	Pop Total	Fold Enrichment	Bonferroni	Benjamini	FDR
GOTERM_BP_FAT	GO:0010552~positive regulation of specific transcription from RNA polymerase II promoter	8	3.73832	0.209617	IKBA_HUMAN, TFEB_HUMAN, USF2_HUMAN, HES1_HUMAN, TBX5_HUMAN, TFE3_HUMAN, HAND1_HUMAN, USF1_HUMAN	212	27	1154	1.61286	1	0.996781	97.7437
GOTERM_BP_FAT	GO:0010551~regulation of specific transcription from RNA polymerase II promoter	12	5.60748	0.296555	IKBA_HUMAN, TFEB_HUMAN, SMAD7_HUMAN, USF2_HUMAN, HES1_HUMAN, HEY2_HUMAN, HEY1_HUMAN, TAL1_HUMAN, TBX5_HUMAN, TFE3_HUMAN, HAND1_HUMAN, USF1_HUMAN	212	50	1154	1.30642	1	0.998698	99.6551
GOTERM_BP_FAT	GO:0043193~positive regulation of gene-specific transcription	9	4.20561	0.452737	IKBA_HUMAN, TFEB_HUMAN, USF2_HUMAN, HES1_HUMAN, ATF6A_HUMAN, TBX5_HUMAN, TFE3_HUMAN, HAND1_HUMAN, USF1_HUMAN	212	40	1154	1.22476	1	0.999776	99.994
GOTERM_BP_FAT	GO:0010553~negative regulation of specific transcription from RNA polymerase II promoter	5	2.33645	0.468546	SMAD7_HUMAN, HES1_HUMAN, HEY2_HUMAN, HEY1_HUMAN, HAND1_HUMAN	212	19	1154	1.43247	1	0.999817	99.9962
GOTERM_BP_FAT	GO:0032583~regulation of gene-specific transcription	13	6.07477	0.489793	IKBA_HUMAN, USF2_HUMAN, HEY2_HUMAN, HEY1_HUMAN, ATF6A_HUMAN, TBX5_HUMAN, USF1_HUMAN, SMAD7_HUMAN, TFEB_HUMAN, HES1_HUMAN, TAL1_HUMAN, HAND1_HUMAN, TFE3_HUMAN	212	63	1154	1.12324	1	0.999842	99.9981
GOTERM_BP_FAT	GO:0032582~negative regulation of gene-specific transcription	5	2.33645	0.511742	SMAD7_HUMAN, HES1_HUMAN, HEY2_HUMAN, HEY1_HUMAN, HAND1_HUMAN	212	20	1154	1.36085	1	0.99988	99.999
Annotation Cluster 32	Enrichment Score: 0,4116090953162707
Category	Term	Count	%	PValue	Genes	List Total	Pop Hits	Pop Total	Fold Enrichment	Bonferroni	Benjamini	FDR
GOTERM_BP_FAT	GO:0048878~chemical homeostasis	9	4.20561	0.142996	BHA15_HUMAN, JUN_HUMAN, SMAD7_HUMAN, GCM2_HUMAN, USF2_HUMAN, NDF1_HUMAN, EPAS1_HUMAN, MYC_HUMAN, USF1_HUMAN	212	29	1154	1.68933	1	0.996471	91.6852
GOTERM_BP_FAT	GO:0006873~cellular ion homeostasis	4	1.86916	0.434282	JUN_HUMAN, SMAD7_HUMAN, GCM2_HUMAN, MYC_HUMAN	212	13	1154	1.67489	1	0.999735	99.9897
GOTERM_BP_FAT	GO:0050801~ion homeostasis	4	1.86916	0.434282	JUN_HUMAN, SMAD7_HUMAN, GCM2_HUMAN, MYC_HUMAN	212	13	1154	1.67489	1	0.999735	99.9897
GOTERM_BP_FAT	GO:0055082~cellular chemical homeostasis	4	1.86916	0.486335	JUN_HUMAN, SMAD7_HUMAN, GCM2_HUMAN, MYC_HUMAN	212	14	1154	1.55526	1	0.999859	99.9978
GOTERM_BP_FAT	GO:0019725~cellular homeostasis	4	1.86916	0.667039	JUN_HUMAN, SMAD7_HUMAN, GCM2_HUMAN, MYC_HUMAN	212	18	1154	1.20964	1	0.999992	100
Annotation Cluster 33	Enrichment Score: 0,3788646152039045
Category	Term	Count	%	PValue	Genes	List Total	Pop Hits	Pop Total	Fold Enrichment	Bonferroni	Benjamini	FDR
GOTERM_BP_FAT	GO:0060541~respiratory system development	8	3.73832	0.333134	TCF21_HUMAN, MYCN_HUMAN, SIM2_HUMAN, HES1_HUMAN, ASCL1_HUMAN, TBX4_HUMAN, TBX5_HUMAN, EPAS1_HUMAN	212	31	1154	1.40475	1	0.999159	99.8541
GOTERM_BP_FAT	GO:0030323~respiratory tube development	7	3.27103	0.370584	TCF21_HUMAN, MYCN_HUMAN, SIM2_HUMAN, HES1_HUMAN, TBX4_HUMAN, TBX5_HUMAN, EPAS1_HUMAN	212	27	1154	1.41125	1	0.999567	99.9425
GOTERM_BP_FAT	GO:0030324~lung development	7	3.27103	0.370584	TCF21_HUMAN, MYCN_HUMAN, SIM2_HUMAN, HES1_HUMAN, TBX4_HUMAN, TBX5_HUMAN, EPAS1_HUMAN	212	27	1154	1.41125	1	0.999567	99.9425
GOTERM_BP_FAT	GO:0035295~tube development	12	5.60748	0.667036	HAND2_HUMAN, TCF21_HUMAN, MYCN_HUMAN, SIM2_HUMAN, HES1_HUMAN, BRAC_HUMAN, TBX4_HUMAN, TBX3_HUMAN, TWST1_HUMAN, TBX5_HUMAN, HAND1_HUMAN, EPAS1_HUMAN	212	65	1154	1.00493	1	0.999993	100
Annotation Cluster 34	Enrichment Score: 0,3615336141516341
Category	Term	Count	%	PValue	Genes	List Total	Pop Hits	Pop Total	Fold Enrichment	Bonferroni	Benjamini	FDR
GOTERM_BP_FAT	GO:0001701~in utero embryonic development	13	6.07477	0.186472	HAND2_HUMAN, SALL4_HUMAN, HSF1_HUMAN, EOMES_HUMAN, ASCL2_HUMAN, DBPA_HUMAN, YBOX1_HUMAN, ARNT2_HUMAN, TFEB_HUMAN, HES1_HUMAN, TBX3_HUMAN, HAND1_HUMAN, EPAS1_HUMAN	212	50	1154	1.41528	1	0.99683	96.4072
GOTERM_BP_FAT	GO:0001892~embryonic placenta development	5	2.33645	0.287742	TFEB_HUMAN, HSF1_HUMAN, EOMES_HUMAN, HAND1_HUMAN, EPAS1_HUMAN	212	15	1154	1.81447	1	0.998517	99.5784
GOTERM_BP_FAT	GO:0001890~placenta development	5	2.33645	0.728962	TFEB_HUMAN, HSF1_HUMAN, EOMES_HUMAN, HAND1_HUMAN, EPAS1_HUMAN	212	26	1154	1.04681	1	0.999997	100
GOTERM_BP_FAT	GO:0048568~embryonic organ development	14	6.54206	0.91526	TCF21_HUMAN, HSF1_HUMAN, BRAC_HUMAN, EOMES_HUMAN, ATOH1_HUMAN, TFEB_HUMAN, NGN1_HUMAN, MYF5_HUMAN, NDF1_HUMAN, TBX15_HUMAN, HAND1_HUMAN, MYC_HUMAN, EPAS1_HUMAN, TBX1_HUMAN	212	95	1154	0.802185	1	1	100
Annotation Cluster 35	Enrichment Score: 0,360634934289269
Category	Term	Count	%	PValue	Genes	List Total	Pop Hits	Pop Total	Fold Enrichment	Bonferroni	Benjamini	FDR
GOTERM_CC_FAT	GO:0044427~chromosomal part	11	5.14019	0.126207	ID2_HUMAN, ARI4B_HUMAN, KLF4_HUMAN, JUN_HUMAN, HMGA2_HUMAN, MYCN_HUMAN, ARI4A_HUMAN, REST_HUMAN, PURA_HUMAN, TAL1_HUMAN, JUND_HUMAN	72	32	327	1.5612	0.999999	0.934468	77.6923
GOTERM_CC_FAT	GO:0000785~chromatin	9	4.20561	0.147978	ID2_HUMAN, ARI4B_HUMAN, KLF4_HUMAN, JUN_HUMAN, HMGA2_HUMAN, MYCN_HUMAN, ARI4A_HUMAN, REST_HUMAN, JUND_HUMAN	72	25	327	1.635	1	0.932507	83.1499
GOTERM_CC_FAT	GO:0005694~chromosome	12	5.60748	0.411902	ID2_HUMAN, ARI4B_HUMAN, KLF4_HUMAN, JUN_HUMAN, HMGA2_HUMAN, MYCN_HUMAN, ARI4A_HUMAN, REST_HUMAN, PURA_HUMAN, TAL1_HUMAN, JUND_HUMAN, PRDM9_HUMAN	72	46	327	1.18478	1	0.997414	99.7269
GOTERM_CC_FAT	GO:0043232~intracellular non-membrane-bounded organelle	29	13.5514	0.945153	ZN597_HUMAN, ARI4A_HUMAN, KDM5A_HUMAN, JUND_HUMAN, KLF4_HUMAN, ID2_HUMAN, HMGA2_HUMAN, REST_HUMAN, FOSL2_HUMAN, PURA_HUMAN, TBX3_HUMAN, MYC_HUMAN, HAND1_HUMAN, JUN_HUMAN, HSF1_HUMAN, LRRF1_HUMAN, TBX19_HUMAN, NKRF_HUMAN, ARI4B_HUMAN, ZN251_HUMAN, MYCN_HUMAN, ARI1B_HUMAN, MYBA_HUMAN, ARI1A_HUMAN, CLOCK_HUMAN, E4F1_HUMAN, TAL1_HUMAN, PRDM9_HUMAN, BACH1_HUMAN	72	154	327	0.855249	1	1	100
GOTERM_CC_FAT	GO:0043228~non-membrane-bounded organelle	29	13.5514	0.945153	ZN597_HUMAN, ARI4A_HUMAN, KDM5A_HUMAN, JUND_HUMAN, KLF4_HUMAN, ID2_HUMAN, HMGA2_HUMAN, REST_HUMAN, FOSL2_HUMAN, PURA_HUMAN, TBX3_HUMAN, MYC_HUMAN, HAND1_HUMAN, JUN_HUMAN, HSF1_HUMAN, LRRF1_HUMAN, TBX19_HUMAN, NKRF_HUMAN, ARI4B_HUMAN, ZN251_HUMAN, MYCN_HUMAN, ARI1B_HUMAN, MYBA_HUMAN, ARI1A_HUMAN, CLOCK_HUMAN, E4F1_HUMAN, TAL1_HUMAN, PRDM9_HUMAN, BACH1_HUMAN	72	154	327	0.855249	1	1	100
GOTERM_CC_FAT	GO:0005730~nucleolus	15	7.00935	0.997957	ZN597_HUMAN, HSF1_HUMAN, TBX19_HUMAN, KDM5A_HUMAN, NKRF_HUMAN, KLF4_HUMAN, ZN251_HUMAN, ARI1B_HUMAN, MYBA_HUMAN, ARI1A_HUMAN, CLOCK_HUMAN, FOSL2_HUMAN, TBX3_HUMAN, HAND1_HUMAN, BACH1_HUMAN	72	107	327	0.636682	1	1	100
Annotation Cluster 36	Enrichment Score: 0,3598557159529922
Category	Term	Count	%	PValue	Genes	List Total	Pop Hits	Pop Total	Fold Enrichment	Bonferroni	Benjamini	FDR
UP_SEQ_FEATURE	domain:SET	5	2.33645	0.288857	PRDM8_HUMAN, PRD16_HUMAN, PRD10_HUMAN, PRDM2_HUMAN, PRDM9_HUMAN	214	15	1163	1.81153	1	0.997603	99.2919
SMART	SM00317:SET	4	1.86916	0.536188	PRDM8_HUMAN, PRD16_HUMAN, PRDM2_HUMAN, PRDM9_HUMAN	204	15	1110	1.45098	1	0.88865	99.9114
INTERPRO	IPR001214:SET	4	1.86916	0.537566	PRDM8_HUMAN, PRD16_HUMAN, PRDM2_HUMAN, PRDM9_HUMAN	213	15	1157	1.44851	1	0.987634	99.9876
Annotation Cluster 37	Enrichment Score: 0,3560240864911405
Category	Term	Count	%	PValue	Genes	List Total	Pop Hits	Pop Total	Fold Enrichment	Bonferroni	Benjamini	FDR
PIR_SUPERFAMILY	PIRSF019551:human myogenin	3	1.40187	0.0874469	MYOD1_HUMAN, MYF5_HUMAN, MYOG_HUMAN	76	3	410	5.39474	0.992171	0.801439	59.0496
SMART	SM00520:BASIC	3	1.40187	0.1548	MYOD1_HUMAN, MYF5_HUMAN, MYOG_HUMAN	204	4	1110	4.08088	0.998802	0.457502	78.5341
INTERPRO	IPR002546:Myogenic basic muscle-specific protein	3	1.40187	0.155325	MYOD1_HUMAN, MYF5_HUMAN, MYOG_HUMAN	213	4	1157	4.07394	1	0.707273	86.0331
SP_PIR_KEYWORDS	myogenesis	3	1.40187	0.376597	MYOD1_HUMAN, MYF5_HUMAN, MYOG_HUMAN	214	7	1163	2.32911	1	0.869405	99.5284
GOTERM_BP_FAT	GO:0007517~muscle organ development	10	4.6729	0.607148	MYOD1_HUMAN, SMAD7_HUMAN, MYF5_HUMAN, MYOG_HUMAN, HTF4_HUMAN, TCF15_HUMAN, ARI5B_HUMAN, TBX5_HUMAN, HAND1_HUMAN, TBX1_HUMAN	212	51	1154	1.06733	1	0.999976	100
GOTERM_BP_FAT	GO:0051146~striated muscle cell differentiation	3	1.40187	0.625685	MYOD1_HUMAN, MYOG_HUMAN, TBX5_HUMAN	212	11	1154	1.48456	1	0.999984	100
GOTERM_BP_FAT	GO:0014706~striated muscle tissue development	6	2.80374	0.666781	MYOD1_HUMAN, SMAD7_HUMAN, MYF5_HUMAN, MYOG_HUMAN, TBX5_HUMAN, HAND1_HUMAN	212	30	1154	1.08868	1	0.999993	100
GOTERM_BP_FAT	GO:0060537~muscle tissue development	6	2.80374	0.696494	MYOD1_HUMAN, SMAD7_HUMAN, MYF5_HUMAN, MYOG_HUMAN, TBX5_HUMAN, HAND1_HUMAN	212	31	1154	1.05356	1	0.999995	100
GOTERM_BP_FAT	GO:0042692~muscle cell differentiation	4	1.86916	0.704256	MYOD1_HUMAN, MYOG_HUMAN, TBX18_HUMAN, TBX5_HUMAN	212	19	1154	1.14598	1	0.999995	100
GOTERM_BP_FAT	GO:0048738~cardiac muscle tissue development	3	1.40187	0.757144	SMAD7_HUMAN, TBX5_HUMAN, HAND1_HUMAN	212	14	1154	1.16644	1	0.999998	100
GOTERM_BP_FAT	GO:0060538~skeletal muscle organ development	3	1.40187	0.846854	MYOD1_HUMAN, MYF5_HUMAN, MYOG_HUMAN	212	17	1154	0.960599	1	1	100
GOTERM_BP_FAT	GO:0007519~skeletal muscle tissue development	3	1.40187	0.846854	MYOD1_HUMAN, MYF5_HUMAN, MYOG_HUMAN	212	17	1154	0.960599	1	1	100
Annotation Cluster 38	Enrichment Score: 0,3509834249770468
Category	Term	Count	%	PValue	Genes	List Total	Pop Hits	Pop Total	Fold Enrichment	Bonferroni	Benjamini	FDR
GOTERM_BP_FAT	GO:0019318~hexose metabolic process	3	1.40187	0.445673	CREM_HUMAN, MYC_HUMAN, USF1_HUMAN	212	8	1154	2.04127	1	0.999757	99.9926
GOTERM_BP_FAT	GO:0006006~glucose metabolic process	3	1.40187	0.445673	CREM_HUMAN, MYC_HUMAN, USF1_HUMAN	212	8	1154	2.04127	1	0.999757	99.9926
GOTERM_BP_FAT	GO:0005996~monosaccharide metabolic process	3	1.40187	0.445673	CREM_HUMAN, MYC_HUMAN, USF1_HUMAN	212	8	1154	2.04127	1	0.999757	99.9926
Annotation Cluster 39	Enrichment Score: 0,3369146216673112
Category	Term	Count	%	PValue	Genes	List Total	Pop Hits	Pop Total	Fold Enrichment	Bonferroni	Benjamini	FDR
GOTERM_BP_FAT	GO:0001756~somitogenesis	6	2.80374	0.0709201	MYF5_HUMAN, BRAC_HUMAN, TCF15_HUMAN, TBX18_HUMAN, HES7_HUMAN, PAX1_HUMAN	212	13	1154	2.51234	1	0.999237	69.444
GOTERM_BP_FAT	GO:0035282~segmentation	7	3.27103	0.141595	MYF5_HUMAN, BRAC_HUMAN, TCF15_HUMAN, TBX18_HUMAN, HES7_HUMAN, TBX3_HUMAN, PAX1_HUMAN	212	20	1154	1.90519	1	0.996872	91.4634
GOTERM_BP_FAT	GO:0043009~chordate embryonic development	22	10.2804	0.666568	HAND2_HUMAN, SALL4_HUMAN, HSF1_HUMAN, BRAC_HUMAN, EOMES_HUMAN, ASCL2_HUMAN, TBX18_HUMAN, HES7_HUMAN, DBPA_HUMAN, ARNT2_HUMAN, YBOX1_HUMAN, TFEB_HUMAN, MYF5_HUMAN, HES1_HUMAN, TCF15_HUMAN, TBX3_HUMAN, PAX1_HUMAN, TWST1_HUMAN, TBX15_HUMAN, EPAS1_HUMAN, HAND1_HUMAN, TBX1_HUMAN	212	122	1154	0.981596	1	0.999994	100
GOTERM_BP_FAT	GO:0009792~embryonic development ending in birth or egg hatching	22	10.2804	0.682575	HAND2_HUMAN, SALL4_HUMAN, HSF1_HUMAN, BRAC_HUMAN, EOMES_HUMAN, ASCL2_HUMAN, TBX18_HUMAN, HES7_HUMAN, DBPA_HUMAN, ARNT2_HUMAN, YBOX1_HUMAN, TFEB_HUMAN, MYF5_HUMAN, HES1_HUMAN, TCF15_HUMAN, TBX3_HUMAN, PAX1_HUMAN, TWST1_HUMAN, TBX15_HUMAN, EPAS1_HUMAN, HAND1_HUMAN, TBX1_HUMAN	212	123	1154	0.973616	1	0.999993	100
GOTERM_BP_FAT	GO:0009952~anterior/posterior pattern formation	10	4.6729	0.969372	MYF5_HUMAN, HES1_HUMAN, BRAC_HUMAN, TCF15_HUMAN, NDF1_HUMAN, TBX18_HUMAN, HES7_HUMAN, TBX3_HUMAN, PAX1_HUMAN, TBX1_HUMAN	212	79	1154	0.689037	1	1	100
GOTERM_BP_FAT	GO:0007389~pattern specification process	15	7.00935	0.99187	BRAC_HUMAN, HES7_HUMAN, TBX18_HUMAN, TBX5_HUMAN, SIM2_HUMAN, MYF5_HUMAN, HES1_HUMAN, ASCL1_HUMAN, NDF1_HUMAN, TCF15_HUMAN, SMAD6_HUMAN, SMAD5_HUMAN, PAX1_HUMAN, TBX3_HUMAN, TBX1_HUMAN	212	125	1154	0.653208	1	1	100
GOTERM_BP_FAT	GO:0003002~regionalization	11	5.14019	0.997332	MYF5_HUMAN, HES1_HUMAN, BRAC_HUMAN, TCF15_HUMAN, NDF1_HUMAN, TBX18_HUMAN, HES7_HUMAN, SMAD6_HUMAN, TBX3_HUMAN, PAX1_HUMAN, TBX1_HUMAN	212	106	1154	0.564881	1	1	100
Annotation Cluster 40	Enrichment Score: 0,31731598850278986
Category	Term	Count	%	PValue	Genes	List Total	Pop Hits	Pop Total	Fold Enrichment	Bonferroni	Benjamini	FDR
GOTERM_BP_FAT	GO:0008203~cholesterol metabolic process	3	1.40187	0.375743	SRBP2_HUMAN, SRBP1_HUMAN, TREF1_HUMAN	212	7	1154	2.33288	1	0.999422	99.9497
GOTERM_BP_FAT	GO:0016125~sterol metabolic process	3	1.40187	0.375743	SRBP2_HUMAN, SRBP1_HUMAN, TREF1_HUMAN	212	7	1154	2.33288	1	0.999422	99.9497
GOTERM_BP_FAT	GO:0008202~steroid metabolic process	3	1.40187	0.791169	SRBP2_HUMAN, SRBP1_HUMAN, TREF1_HUMAN	212	15	1154	1.08868	1	0.999999	100
Annotation Cluster 41	Enrichment Score: 0,31539554851512025
Category	Term	Count	%	PValue	Genes	List Total	Pop Hits	Pop Total	Fold Enrichment	Bonferroni	Benjamini	FDR
GOTERM_BP_FAT	GO:0060017~parathyroid gland development	3	1.40187	0.154752	GCM2_HUMAN, PAX1_HUMAN, TBX1_HUMAN	212	4	1154	4.08255	1	0.995783	93.3447
GOTERM_BP_FAT	GO:0035270~endocrine system development	7	3.27103	0.81	GCM2_HUMAN, HES1_HUMAN, NDF1_HUMAN, TBX19_HUMAN, INSM1_HUMAN, PAX1_HUMAN, TBX1_HUMAN	212	42	1154	0.907233	1	1	100
GOTERM_BP_FAT	GO:0048732~gland development	8	3.73832	0.903009	TCF21_HUMAN, GCM2_HUMAN, USF2_HUMAN, HES1_HUMAN, TBX19_HUMAN, TBX3_HUMAN, PAX1_HUMAN, TBX1_HUMAN	212	55	1154	0.791767	1	1	100
Annotation Cluster 42	Enrichment Score: 0,31515429007900453
Category	Term	Count	%	PValue	Genes	List Total	Pop Hits	Pop Total	Fold Enrichment	Bonferroni	Benjamini	FDR
GOTERM_BP_FAT	GO:0007005~mitochondrion organization	5	2.33645	0.0639274	NRF1_HUMAN, BHA15_HUMAN, JUN_HUMAN, EPAS1_HUMAN, MYC_HUMAN	212	9	1154	3.02411	1	0.999117	65.5188
GOTERM_BP_FAT	GO:0050890~cognition	5	2.33645	0.919327	JUN_HUMAN, NDF2_HUMAN, EPAS1_HUMAN, MYC_HUMAN, TBX1_HUMAN	212	36	1154	0.756027	1	1	100
GOTERM_BP_FAT	GO:0050877~neurological system process	6	2.80374	0.956923	JUN_HUMAN, TCF15_HUMAN, NDF2_HUMAN, EPAS1_HUMAN, MYC_HUMAN, TBX1_HUMAN	212	48	1154	0.680425	1	1	100
GOTERM_BP_FAT	GO:0007600~sensory perception	3	1.40187	0.975773	EPAS1_HUMAN, MYC_HUMAN, TBX1_HUMAN	212	28	1154	0.583221	1	1	100
Annotation Cluster 43	Enrichment Score: 0,3018704735092753
Category	Term	Count	%	PValue	Genes	List Total	Pop Hits	Pop Total	Fold Enrichment	Bonferroni	Benjamini	FDR
GOTERM_BP_FAT	GO:0030334~regulation of cell migration	3	1.40187	0.445673	SMAD7_HUMAN, CREB3_HUMAN, TBX5_HUMAN	212	8	1154	2.04127	1	0.999757	99.9926
GOTERM_BP_FAT	GO:0040012~regulation of locomotion	3	1.40187	0.445673	SMAD7_HUMAN, CREB3_HUMAN, TBX5_HUMAN	212	8	1154	2.04127	1	0.999757	99.9926
GOTERM_BP_FAT	GO:0051270~regulation of cell motion	3	1.40187	0.625685	SMAD7_HUMAN, CREB3_HUMAN, TBX5_HUMAN	212	11	1154	1.48456	1	0.999984	100
Annotation Cluster 44	Enrichment Score: 0,2915639980039588
Category	Term	Count	%	PValue	Genes	List Total	Pop Hits	Pop Total	Fold Enrichment	Bonferroni	Benjamini	FDR
GOTERM_BP_FAT	GO:0016310~phosphorylation	3	1.40187	0.511018	MYOD1_HUMAN, SMAD7_HUMAN, HSF1_HUMAN	212	9	1154	1.81447	1	0.999889	99.999
GOTERM_BP_FAT	GO:0006468~protein amino acid phosphorylation	3	1.40187	0.511018	MYOD1_HUMAN, SMAD7_HUMAN, HSF1_HUMAN	212	9	1154	1.81447	1	0.999889	99.999
GOTERM_BP_FAT	GO:0006796~phosphate metabolic process	3	1.40187	0.511018	MYOD1_HUMAN, SMAD7_HUMAN, HSF1_HUMAN	212	9	1154	1.81447	1	0.999889	99.999
GOTERM_BP_FAT	GO:0006793~phosphorus metabolic process	3	1.40187	0.511018	MYOD1_HUMAN, SMAD7_HUMAN, HSF1_HUMAN	212	9	1154	1.81447	1	0.999889	99.999
Annotation Cluster 45	Enrichment Score: 0,28922113771397007
Category	Term	Count	%	PValue	Genes	List Total	Pop Hits	Pop Total	Fold Enrichment	Bonferroni	Benjamini	FDR
GOTERM_BP_FAT	GO:0006351~transcription, DNA-dependent	22	10.2804	0.507715	ESR1_HUMAN, USF2_HUMAN, ARI4A_HUMAN, HSF2_HUMAN, MUSC_HUMAN, YBOX2_HUMAN, MNT_HUMAN, CREB5_HUMAN, KDM5A_HUMAN, USF1_HUMAN, MAX_HUMAN, YBOX1_HUMAN, ATOH1_HUMAN, HIF3A_HUMAN, NF2L3_HUMAN, PAX1_HUMAN, EPAS1_HUMAN, MYC_HUMAN, HAND1_HUMAN, PAX5_HUMAN, TCFL5_HUMAN, AHR_HUMAN	212	113	1154	1.05978	1	0.999891	99.9989
GOTERM_BP_FAT	GO:0032774~RNA biosynthetic process	22	10.2804	0.507715	ESR1_HUMAN, USF2_HUMAN, ARI4A_HUMAN, HSF2_HUMAN, MUSC_HUMAN, YBOX2_HUMAN, MNT_HUMAN, CREB5_HUMAN, KDM5A_HUMAN, USF1_HUMAN, MAX_HUMAN, YBOX1_HUMAN, ATOH1_HUMAN, HIF3A_HUMAN, NF2L3_HUMAN, PAX1_HUMAN, EPAS1_HUMAN, MYC_HUMAN, HAND1_HUMAN, PAX5_HUMAN, TCFL5_HUMAN, AHR_HUMAN	212	113	1154	1.05978	1	0.999891	99.9989
GOTERM_BP_FAT	GO:0006366~transcription from RNA polymerase II promoter	20	9.34579	0.526134	ARI4A_HUMAN, HSF2_HUMAN, MUSC_HUMAN, YBOX2_HUMAN, MNT_HUMAN, CREB5_HUMAN, KDM5A_HUMAN, USF1_HUMAN, MAX_HUMAN, YBOX1_HUMAN, ATOH1_HUMAN, HIF3A_HUMAN, NF2L3_HUMAN, PAX1_HUMAN, EPAS1_HUMAN, HAND1_HUMAN, MYC_HUMAN, PAX5_HUMAN, TCFL5_HUMAN, AHR_HUMAN	212	103	1154	1.05697	1	0.9999	99.9994
Annotation Cluster 46	Enrichment Score: 0,28522437485947755
Category	Term	Count	%	PValue	Genes	List Total	Pop Hits	Pop Total	Fold Enrichment	Bonferroni	Benjamini	FDR
GOTERM_BP_FAT	GO:0046907~intracellular transport	6	2.80374	0.25722	BHA15_HUMAN, IKBA_HUMAN, JUN_HUMAN, BMAL1_HUMAN, MLXIP_HUMAN, MLX_HUMAN	212	19	1154	1.71897	1	0.998007	99.1709
GOTERM_BP_FAT	GO:0006913~nucleocytoplasmic transport	5	2.33645	0.287742	IKBA_HUMAN, JUN_HUMAN, BMAL1_HUMAN, MLXIP_HUMAN, MLX_HUMAN	212	15	1154	1.81447	1	0.998517	99.5784
GOTERM_BP_FAT	GO:0051169~nuclear transport	5	2.33645	0.333075	IKBA_HUMAN, JUN_HUMAN, BMAL1_HUMAN, MLXIP_HUMAN, MLX_HUMAN	212	16	1154	1.70106	1	0.999244	99.8539
GOTERM_BP_FAT	GO:0000060~protein import into nucleus, translocation	3	1.40187	0.375743	IKBA_HUMAN, JUN_HUMAN, BMAL1_HUMAN	212	7	1154	2.33288	1	0.999422	99.9497
GOTERM_BP_FAT	GO:0034613~cellular protein localization	4	1.86916	0.486335	IKBA_HUMAN, JUN_HUMAN, BMAL1_HUMAN, ID1_HUMAN	212	14	1154	1.55526	1	0.999859	99.9978
GOTERM_BP_FAT	GO:0070727~cellular macromolecule localization	4	1.86916	0.486335	IKBA_HUMAN, JUN_HUMAN, BMAL1_HUMAN, ID1_HUMAN	212	14	1154	1.55526	1	0.999859	99.9978
GOTERM_BP_FAT	GO:0008104~protein localization	5	2.33645	0.553285	IKBA_HUMAN, JUN_HUMAN, BMAL1_HUMAN, ID1_HUMAN, MXI1_HUMAN	212	21	1154	1.29605	1	0.99994	99.9998
GOTERM_BP_FAT	GO:0017038~protein import	3	1.40187	0.625685	IKBA_HUMAN, JUN_HUMAN, BMAL1_HUMAN	212	11	1154	1.48456	1	0.999984	100
GOTERM_BP_FAT	GO:0006606~protein import into nucleus	3	1.40187	0.625685	IKBA_HUMAN, JUN_HUMAN, BMAL1_HUMAN	212	11	1154	1.48456	1	0.999984	100
GOTERM_BP_FAT	GO:0006605~protein targeting	3	1.40187	0.625685	IKBA_HUMAN, JUN_HUMAN, BMAL1_HUMAN	212	11	1154	1.48456	1	0.999984	100
GOTERM_BP_FAT	GO:0051170~nuclear import	3	1.40187	0.625685	IKBA_HUMAN, JUN_HUMAN, BMAL1_HUMAN	212	11	1154	1.48456	1	0.999984	100
GOTERM_BP_FAT	GO:0006886~intracellular protein transport	3	1.40187	0.625685	IKBA_HUMAN, JUN_HUMAN, BMAL1_HUMAN	212	11	1154	1.48456	1	0.999984	100
GOTERM_BP_FAT	GO:0034504~protein localization in nucleus	3	1.40187	0.674738	IKBA_HUMAN, JUN_HUMAN, BMAL1_HUMAN	212	12	1154	1.36085	1	0.999992	100
GOTERM_BP_FAT	GO:0015031~protein transport	3	1.40187	0.674738	IKBA_HUMAN, JUN_HUMAN, BMAL1_HUMAN	212	12	1154	1.36085	1	0.999992	100
GOTERM_BP_FAT	GO:0045184~establishment of protein localization	3	1.40187	0.718457	IKBA_HUMAN, JUN_HUMAN, BMAL1_HUMAN	212	13	1154	1.25617	1	0.999997	100
GOTERM_BP_FAT	GO:0033365~protein localization in organelle	3	1.40187	0.718457	IKBA_HUMAN, JUN_HUMAN, BMAL1_HUMAN	212	13	1154	1.25617	1	0.999997	100
Annotation Cluster 47	Enrichment Score: 0,2148003588590639
Category	Term	Count	%	PValue	Genes	List Total	Pop Hits	Pop Total	Fold Enrichment	Bonferroni	Benjamini	FDR
GOTERM_BP_FAT	GO:0048729~tissue morphogenesis	12	5.60748	0.372169	KLF4_HUMAN, TBX6_HUMAN, TCF21_HUMAN, SMAD7_HUMAN, BRAC_HUMAN, EOMES_HUMAN, TBX18_HUMAN, TBX4_HUMAN, TBX3_HUMAN, TWST1_HUMAN, TBX5_HUMAN, HAND1_HUMAN	212	53	1154	1.23247	1	0.999485	99.9448
GOTERM_BP_FAT	GO:0002009~morphogenesis of an epithelium	6	2.80374	0.696494	TCF21_HUMAN, BRAC_HUMAN, TBX18_HUMAN, TBX4_HUMAN, TWST1_HUMAN, TBX5_HUMAN	212	31	1154	1.05356	1	0.999995	100
GOTERM_BP_FAT	GO:0060429~epithelium development	9	4.20561	0.874865	TCF21_HUMAN, JUN_HUMAN, NGN3_HUMAN, BRAC_HUMAN, TBX18_HUMAN, TBX4_HUMAN, TWST1_HUMAN, TBX5_HUMAN, ID3_HUMAN	212	59	1154	0.830349	1	1	100
Annotation Cluster 48	Enrichment Score: 0,2100522505236682
Category	Term	Count	%	PValue	Genes	List Total	Pop Hits	Pop Total	Fold Enrichment	Bonferroni	Benjamini	FDR
GOTERM_BP_FAT	GO:0032496~response to lipopolysaccharide	3	1.40187	0.571112	IKBA_HUMAN, JUN_HUMAN, HSF1_HUMAN	212	10	1154	1.63302	1	0.99995	99.9999
GOTERM_BP_FAT	GO:0002237~response to molecule of bacterial origin	3	1.40187	0.571112	IKBA_HUMAN, JUN_HUMAN, HSF1_HUMAN	212	10	1154	1.63302	1	0.99995	99.9999
GOTERM_BP_FAT	GO:0009617~response to bacterium	3	1.40187	0.718457	IKBA_HUMAN, JUN_HUMAN, HSF1_HUMAN	212	13	1154	1.25617	1	0.999997	100
Annotation Cluster 49	Enrichment Score: 0,20333935373899398
Category	Term	Count	%	PValue	Genes	List Total	Pop Hits	Pop Total	Fold Enrichment	Bonferroni	Benjamini	FDR
GOTERM_BP_FAT	GO:0048538~thymus development	4	1.86916	0.216967	JARD2_HUMAN, PAX1_HUMAN, BC11B_HUMAN, TBX1_HUMAN	212	9	1154	2.41929	1	0.997106	98.0591
GOTERM_BP_FAT	GO:0030218~erythrocyte differentiation	4	1.86916	0.325535	ID2_HUMAN, SMAD5_HUMAN, TAL1_HUMAN, EPAS1_HUMAN	212	11	1154	1.97942	1	0.999171	99.8249
GOTERM_BP_FAT	GO:0046632~alpha-beta T cell differentiation	3	1.40187	0.375743	EOMES_HUMAN, PAX1_HUMAN, BC11B_HUMAN	212	7	1154	2.33288	1	0.999422	99.9497
GOTERM_BP_FAT	GO:0034101~erythrocyte homeostasis	4	1.86916	0.380418	ID2_HUMAN, SMAD5_HUMAN, TAL1_HUMAN, EPAS1_HUMAN	212	12	1154	1.81447	1	0.999432	99.9554
GOTERM_BP_FAT	GO:0046631~alpha-beta T cell activation	3	1.40187	0.445673	EOMES_HUMAN, PAX1_HUMAN, BC11B_HUMAN	212	8	1154	2.04127	1	0.999757	99.9926
GOTERM_BP_FAT	GO:0048872~homeostasis of number of cells	4	1.86916	0.626542	ID2_HUMAN, SMAD5_HUMAN, TAL1_HUMAN, EPAS1_HUMAN	212	17	1154	1.2808	1	0.999983	100
GOTERM_BP_FAT	GO:0030217~T cell differentiation	4	1.86916	0.626542	EOMES_HUMAN, PAX1_HUMAN, BC11B_HUMAN, BC11A_HUMAN	212	17	1154	1.2808	1	0.999983	100
GOTERM_BP_FAT	GO:0048534~hemopoietic or lymphoid organ development	10	4.6729	0.763495	ID2_HUMAN, EOMES_HUMAN, JARD2_HUMAN, SMAD5_HUMAN, PAX1_HUMAN, TAL1_HUMAN, EPAS1_HUMAN, BC11B_HUMAN, BC11A_HUMAN, TBX1_HUMAN	212	58	1154	0.938517	1	0.999999	100
GOTERM_BP_FAT	GO:0002520~immune system development	10	4.6729	0.781785	ID2_HUMAN, EOMES_HUMAN, JARD2_HUMAN, SMAD5_HUMAN, PAX1_HUMAN, TAL1_HUMAN, EPAS1_HUMAN, BC11B_HUMAN, BC11A_HUMAN, TBX1_HUMAN	212	59	1154	0.92261	1	0.999999	100
GOTERM_BP_FAT	GO:0042110~T cell activation	4	1.86916	0.796868	EOMES_HUMAN, PAX1_HUMAN, BC11B_HUMAN, BC11A_HUMAN	212	22	1154	0.989708	1	0.999999	100
GOTERM_BP_FAT	GO:0030099~myeloid cell differentiation	4	1.86916	0.796868	ID2_HUMAN, SMAD5_HUMAN, TAL1_HUMAN, EPAS1_HUMAN	212	22	1154	0.989708	1	0.999999	100
GOTERM_BP_FAT	GO:0030097~hemopoiesis	8	3.73832	0.822388	ID2_HUMAN, EOMES_HUMAN, SMAD5_HUMAN, PAX1_HUMAN, TAL1_HUMAN, EPAS1_HUMAN, BC11B_HUMAN, BC11A_HUMAN	212	49	1154	0.888718	1	1	100
GOTERM_BP_FAT	GO:0030098~lymphocyte differentiation	4	1.86916	0.844163	EOMES_HUMAN, PAX1_HUMAN, BC11B_HUMAN, BC11A_HUMAN	212	24	1154	0.907233	1	1	100
GOTERM_BP_FAT	GO:0002521~leukocyte differentiation	4	1.86916	0.910926	EOMES_HUMAN, PAX1_HUMAN, BC11B_HUMAN, BC11A_HUMAN	212	28	1154	0.777628	1	1	100
GOTERM_BP_FAT	GO:0046649~lymphocyte activation	4	1.86916	0.922962	EOMES_HUMAN, PAX1_HUMAN, BC11B_HUMAN, BC11A_HUMAN	212	29	1154	0.750813	1	1	100
GOTERM_BP_FAT	GO:0045321~leukocyte activation	4	1.86916	0.9335	EOMES_HUMAN, PAX1_HUMAN, BC11B_HUMAN, BC11A_HUMAN	212	30	1154	0.725786	1	1	100
GOTERM_BP_FAT	GO:0001775~cell activation	4	1.86916	0.957679	EOMES_HUMAN, PAX1_HUMAN, BC11B_HUMAN, BC11A_HUMAN	212	33	1154	0.659806	1	1	100
Annotation Cluster 50	Enrichment Score: 0,18769840656275147
Category	Term	Count	%	PValue	Genes	List Total	Pop Hits	Pop Total	Fold Enrichment	Bonferroni	Benjamini	FDR
GOTERM_BP_FAT	GO:0030902~hindbrain development	7	3.27103	0.512272	HES1_HUMAN, RFX4_HUMAN, NCOA2_HUMAN, NDF1_HUMAN, TBR1_HUMAN, PTF1A_HUMAN, SMAD9_HUMAN	212	31	1154	1.22915	1	0.99987	99.9991
GOTERM_BP_FAT	GO:0021549~cerebellum development	3	1.40187	0.674738	RFX4_HUMAN, NCOA2_HUMAN, NDF1_HUMAN	212	12	1154	1.36085	1	0.999992	100
GOTERM_BP_FAT	GO:0022037~metencephalon development	3	1.40187	0.791169	RFX4_HUMAN, NCOA2_HUMAN, NDF1_HUMAN	212	15	1154	1.08868	1	0.999999	100
Annotation Cluster 51	Enrichment Score: 0,1612789744204521
Category	Term	Count	%	PValue	Genes	List Total	Pop Hits	Pop Total	Fold Enrichment	Bonferroni	Benjamini	FDR
GOTERM_BP_FAT	GO:0016202~regulation of striated muscle tissue development	4	1.86916	0.270641	HEY2_HUMAN, TBX3_HUMAN, TWST1_HUMAN, TBX5_HUMAN	212	10	1154	2.17736	1	0.998096	99.382
GOTERM_BP_FAT	GO:0048634~regulation of muscle development	4	1.86916	0.270641	HEY2_HUMAN, TBX3_HUMAN, TWST1_HUMAN, TBX5_HUMAN	212	10	1154	2.17736	1	0.998096	99.382
GOTERM_BP_FAT	GO:0035115~embryonic forelimb morphogenesis	3	1.40187	0.625685	TBX3_HUMAN, TWST1_HUMAN, TBX5_HUMAN	212	11	1154	1.48456	1	0.999984	100
GOTERM_BP_FAT	GO:0002009~morphogenesis of an epithelium	6	2.80374	0.696494	TCF21_HUMAN, BRAC_HUMAN, TBX18_HUMAN, TBX4_HUMAN, TWST1_HUMAN, TBX5_HUMAN	212	31	1154	1.05356	1	0.999995	100
GOTERM_BP_FAT	GO:0035136~forelimb morphogenesis	3	1.40187	0.718457	TBX3_HUMAN, TWST1_HUMAN, TBX5_HUMAN	212	13	1154	1.25617	1	0.999997	100
GOTERM_BP_FAT	GO:0030326~embryonic limb morphogenesis	5	2.33645	0.938324	SALL4_HUMAN, TBX4_HUMAN, TBX3_HUMAN, TWST1_HUMAN, TBX5_HUMAN	212	38	1154	0.716236	1	1	100
GOTERM_BP_FAT	GO:0035113~embryonic appendage morphogenesis	5	2.33645	0.938324	SALL4_HUMAN, TBX4_HUMAN, TBX3_HUMAN, TWST1_HUMAN, TBX5_HUMAN	212	38	1154	0.716236	1	1	100
GOTERM_BP_FAT	GO:0035107~appendage morphogenesis	5	2.33645	0.946218	SALL4_HUMAN, TBX4_HUMAN, TBX3_HUMAN, TWST1_HUMAN, TBX5_HUMAN	212	39	1154	0.697871	1	1	100
GOTERM_BP_FAT	GO:0035108~limb morphogenesis	5	2.33645	0.946218	SALL4_HUMAN, TBX4_HUMAN, TBX3_HUMAN, TWST1_HUMAN, TBX5_HUMAN	212	39	1154	0.697871	1	1	100
GOTERM_BP_FAT	GO:0048736~appendage development	5	2.33645	0.964697	SALL4_HUMAN, TBX4_HUMAN, TBX3_HUMAN, TWST1_HUMAN, TBX5_HUMAN	212	42	1154	0.648023	1	1	100
GOTERM_BP_FAT	GO:0060173~limb development	5	2.33645	0.964697	SALL4_HUMAN, TBX4_HUMAN, TBX3_HUMAN, TWST1_HUMAN, TBX5_HUMAN	212	42	1154	0.648023	1	1	100
Annotation Cluster 52	Enrichment Score: 0,15251521197359905
Category	Term	Count	%	PValue	Genes	List Total	Pop Hits	Pop Total	Fold Enrichment	Bonferroni	Benjamini	FDR
GOTERM_BP_FAT	GO:0001764~neuron migration	5	2.33645	0.511742	ATOH1_HUMAN, NDF4_HUMAN, ASCL1_HUMAN, NGN2_HUMAN, TWST1_HUMAN	212	20	1154	1.36085	1	0.99988	99.999
GOTERM_BP_FAT	GO:0051674~localization of cell	8	3.73832	0.721906	ATOH1_HUMAN, NDF4_HUMAN, ASCL1_HUMAN, ID1_HUMAN, ARI5B_HUMAN, NGN2_HUMAN, TWST1_HUMAN, TBX1_HUMAN	212	44	1154	0.989708	1	0.999997	100
GOTERM_BP_FAT	GO:0016477~cell migration	8	3.73832	0.721906	ATOH1_HUMAN, NDF4_HUMAN, ASCL1_HUMAN, ID1_HUMAN, ARI5B_HUMAN, NGN2_HUMAN, TWST1_HUMAN, TBX1_HUMAN	212	44	1154	0.989708	1	0.999997	100
GOTERM_BP_FAT	GO:0048870~cell motility	8	3.73832	0.721906	ATOH1_HUMAN, NDF4_HUMAN, ASCL1_HUMAN, ID1_HUMAN, ARI5B_HUMAN, NGN2_HUMAN, TWST1_HUMAN, TBX1_HUMAN	212	44	1154	0.989708	1	0.999997	100
GOTERM_BP_FAT	GO:0006928~cell motion	9	4.20561	0.897286	ATOH1_HUMAN, NDF4_HUMAN, ASCL1_HUMAN, ID1_HUMAN, ARI5B_HUMAN, NGN2_HUMAN, TWST1_HUMAN, TBR1_HUMAN, TBX1_HUMAN	212	61	1154	0.803124	1	1	100
Annotation Cluster 53	Enrichment Score: 0,15170959589957453
Category	Term	Count	%	PValue	Genes	List Total	Pop Hits	Pop Total	Fold Enrichment	Bonferroni	Benjamini	FDR
GOTERM_BP_FAT	GO:0000279~M phase	3	1.40187	0.375743	HMGA2_HUMAN, E4F1_HUMAN, PRDM9_HUMAN	212	7	1154	2.33288	1	0.999422	99.9497
GOTERM_BP_FAT	GO:0022403~cell cycle phase	4	1.86916	0.769053	HMGA2_HUMAN, ID4_HUMAN, E4F1_HUMAN, PRDM9_HUMAN	212	21	1154	1.03684	1	0.999999	100
GOTERM_BP_FAT	GO:0022402~cell cycle process	5	2.33645	0.828122	HMGA2_HUMAN, ID4_HUMAN, E4F1_HUMAN, MYC_HUMAN, PRDM9_HUMAN	212	30	1154	0.907233	1	1	100
GOTERM_BP_FAT	GO:0000278~mitotic cell cycle	3	1.40187	0.846854	HMGA2_HUMAN, ID4_HUMAN, E4F1_HUMAN	212	17	1154	0.960599	1	1	100
GOTERM_BP_FAT	GO:0007049~cell cycle	7	3.27103	0.860402	HMGA2_HUMAN, ID4_HUMAN, CRBL2_HUMAN, E4F1_HUMAN, MYC_HUMAN, AHR_HUMAN, PRDM9_HUMAN	212	45	1154	0.846751	1	1	100
Annotation Cluster 54	Enrichment Score: 0,0963843913890814
Category	Term	Count	%	PValue	Genes	List Total	Pop Hits	Pop Total	Fold Enrichment	Bonferroni	Benjamini	FDR
GOTERM_BP_FAT	GO:0048762~mesenchymal cell differentiation	3	1.40187	0.791169	HAND2_HUMAN, EOMES_HUMAN, TBX1_HUMAN	212	15	1154	1.08868	1	0.999999	100
GOTERM_BP_FAT	GO:0014031~mesenchymal cell development	3	1.40187	0.791169	HAND2_HUMAN, EOMES_HUMAN, TBX1_HUMAN	212	15	1154	1.08868	1	0.999999	100
GOTERM_BP_FAT	GO:0060485~mesenchyme development	3	1.40187	0.820935	HAND2_HUMAN, EOMES_HUMAN, TBX1_HUMAN	212	16	1154	1.02064	1	1	100
Annotation Cluster 55	Enrichment Score: 0,09111122819266662
Category	Term	Count	%	PValue	Genes	List Total	Pop Hits	Pop Total	Fold Enrichment	Bonferroni	Benjamini	FDR
GOTERM_BP_FAT	GO:0007423~sensory organ development	14	6.54206	0.749784	NDF4_HUMAN, MITF_HUMAN, PTF1A_HUMAN, HSF4_HUMAN, KLF4_HUMAN, ATOH1_HUMAN, NGN1_HUMAN, HES1_HUMAN, ASCL1_HUMAN, TCF15_HUMAN, NDF1_HUMAN, MYC_HUMAN, BC11B_HUMAN, TBX1_HUMAN	212	81	1154	0.940834	1	0.999998	100
GOTERM_BP_FAT	GO:0043010~camera-type eye development	7	3.27103	0.790359	KLF4_HUMAN, NDF4_HUMAN, NDF1_HUMAN, MITF_HUMAN, BC11B_HUMAN, PTF1A_HUMAN, HSF4_HUMAN	212	41	1154	0.92936	1	0.999999	100
GOTERM_BP_FAT	GO:0001654~eye development	7	3.27103	0.899302	KLF4_HUMAN, NDF4_HUMAN, NDF1_HUMAN, MITF_HUMAN, BC11B_HUMAN, PTF1A_HUMAN, HSF4_HUMAN	212	48	1154	0.793829	1	1	100
Annotation Cluster 56	Enrichment Score: 0,07506146287488477
Category	Term	Count	%	PValue	Genes	List Total	Pop Hits	Pop Total	Fold Enrichment	Bonferroni	Benjamini	FDR
GOTERM_BP_FAT	GO:0045664~regulation of neuron differentiation	7	3.27103	0.696576	ATOH1_HUMAN, ID4_HUMAN, HES1_HUMAN, NGN3_HUMAN, ASCL1_HUMAN, NDF1_HUMAN, REST_HUMAN	212	37	1154	1.02983	1	0.999994	100
GOTERM_BP_FAT	GO:0060284~regulation of cell development	9	4.20561	0.801378	ATOH1_HUMAN, SMAD7_HUMAN, ID4_HUMAN, HES1_HUMAN, NGN3_HUMAN, ASCL1_HUMAN, NDF1_HUMAN, REST_HUMAN, TBX3_HUMAN	212	54	1154	0.907233	1	0.999999	100
GOTERM_BP_FAT	GO:0045666~positive regulation of neuron differentiation	3	1.40187	0.820935	ATOH1_HUMAN, NGN3_HUMAN, NDF1_HUMAN	212	16	1154	1.02064	1	1	100
KEGG_PATHWAY	hsa04950:Maturity onset diabetes of the young	4	1.86916	0.852889	BHA15_HUMAN, HES1_HUMAN, NGN3_HUMAN, NDF1_HUMAN	36	20	163	0.905556	1	0.999946	100
GOTERM_BP_FAT	GO:0050767~regulation of neurogenesis	7	3.27103	0.860402	ATOH1_HUMAN, ID4_HUMAN, HES1_HUMAN, NGN3_HUMAN, ASCL1_HUMAN, NDF1_HUMAN, REST_HUMAN	212	45	1154	0.846751	1	1	100
GOTERM_BP_FAT	GO:0045665~negative regulation of neuron differentiation	3	1.40187	0.888751	ID4_HUMAN, HES1_HUMAN, REST_HUMAN	212	19	1154	0.859484	1	1	100
GOTERM_BP_FAT	GO:0051960~regulation of nervous system development	7	3.27103	0.899302	ATOH1_HUMAN, ID4_HUMAN, HES1_HUMAN, NGN3_HUMAN, ASCL1_HUMAN, NDF1_HUMAN, REST_HUMAN	212	48	1154	0.793829	1	1	100
GOTERM_BP_FAT	GO:0048663~neuron fate commitment	4	1.86916	0.9335	ATOH1_HUMAN, HES1_HUMAN, ASCL1_HUMAN, PTF1A_HUMAN	212	30	1154	0.725786	1	1	100
Annotation Cluster 57	Enrichment Score: 0,07285793533186194
Category	Term	Count	%	PValue	Genes	List Total	Pop Hits	Pop Total	Fold Enrichment	Bonferroni	Benjamini	FDR
GOTERM_BP_FAT	GO:0051052~regulation of DNA metabolic process	3	1.40187	0.571112	JUN_HUMAN, ID3_HUMAN, MYC_HUMAN	212	10	1154	1.63302	1	0.99995	99.9999
GOTERM_BP_FAT	GO:0043068~positive regulation of programmed cell death	4	1.86916	0.963716	JUN_HUMAN, TBX5_HUMAN, ID3_HUMAN, MYC_HUMAN	212	34	1154	0.6404	1	1	100
GOTERM_BP_FAT	GO:0010942~positive regulation of cell death	4	1.86916	0.963716	JUN_HUMAN, TBX5_HUMAN, ID3_HUMAN, MYC_HUMAN	212	34	1154	0.6404	1	1	100
GOTERM_BP_FAT	GO:0043065~positive regulation of apoptosis	4	1.86916	0.963716	JUN_HUMAN, TBX5_HUMAN, ID3_HUMAN, MYC_HUMAN	212	34	1154	0.6404	1	1	100
Annotation Cluster 58	Enrichment Score: 0,057556467474092356
Category	Term	Count	%	PValue	Genes	List Total	Pop Hits	Pop Total	Fold Enrichment	Bonferroni	Benjamini	FDR
GOTERM_BP_FAT	GO:0046661~male sex differentiation	4	1.86916	0.769053	SMAD5_HUMAN, TBX3_HUMAN, DBPA_HUMAN, SMAD9_HUMAN	212	21	1154	1.03684	1	0.999999	100
GOTERM_BP_FAT	GO:0007548~sex differentiation	5	2.33645	0.908	TCF21_HUMAN, SMAD5_HUMAN, TBX3_HUMAN, DBPA_HUMAN, SMAD9_HUMAN	212	35	1154	0.777628	1	1	100
GOTERM_BP_FAT	GO:0003006~reproductive developmental process	6	2.80374	0.962251	TCF21_HUMAN, YBOX2_HUMAN, SMAD5_HUMAN, TBX3_HUMAN, DBPA_HUMAN, SMAD9_HUMAN	212	49	1154	0.666538	1	1	100
Annotation Cluster 59	Enrichment Score: 0,056709276627759306
Category	Term	Count	%	PValue	Genes	List Total	Pop Hits	Pop Total	Fold Enrichment	Bonferroni	Benjamini	FDR
GOTERM_BP_FAT	GO:0035239~tube morphogenesis	7	3.27103	0.769219	HAND2_HUMAN, TCF21_HUMAN, MYCN_HUMAN, BRAC_HUMAN, TBX3_HUMAN, TWST1_HUMAN, HAND1_HUMAN	212	40	1154	0.952594	1	0.999999	100
GOTERM_BP_FAT	GO:0048754~branching morphogenesis of a tube	3	1.40187	0.932133	TCF21_HUMAN, MYCN_HUMAN, TBX3_HUMAN	212	22	1154	0.742281	1	1	100
GOTERM_BP_FAT	GO:0001763~morphogenesis of a branching structure	3	1.40187	0.942637	TCF21_HUMAN, MYCN_HUMAN, TBX3_HUMAN	212	23	1154	0.710008	1	1	100
Annotation Cluster 60	Enrichment Score: 0,049974711551704146
Category	Term	Count	%	PValue	Genes	List Total	Pop Hits	Pop Total	Fold Enrichment	Bonferroni	Benjamini	FDR
GOTERM_BP_FAT	GO:0043583~ear development	6	2.80374	0.750343	ATOH1_HUMAN, NGN1_HUMAN, HES1_HUMAN, TCF15_HUMAN, MYC_HUMAN, TBX1_HUMAN	212	33	1154	0.989708	1	0.999998	100
GOTERM_BP_FAT	GO:0048839~inner ear development	4	1.86916	0.88165	ATOH1_HUMAN, NGN1_HUMAN, HES1_HUMAN, TBX1_HUMAN	212	26	1154	0.837446	1	1	100
GOTERM_BP_FAT	GO:0042471~ear morphogenesis	4	1.86916	0.910926	ATOH1_HUMAN, NGN1_HUMAN, MYC_HUMAN, TBX1_HUMAN	212	28	1154	0.777628	1	1	100
GOTERM_BP_FAT	GO:0042472~inner ear morphogenesis	3	1.40187	0.942637	ATOH1_HUMAN, NGN1_HUMAN, TBX1_HUMAN	212	23	1154	0.710008	1	1	100
GOTERM_BP_FAT	GO:0048562~embryonic organ morphogenesis	8	3.73832	0.990246	ATOH1_HUMAN, TCF21_HUMAN, MYF5_HUMAN, NGN1_HUMAN, NDF1_HUMAN, TBX15_HUMAN, MYC_HUMAN, TBX1_HUMAN	212	74	1154	0.588475	1	1	100
Annotation Cluster 61	Enrichment Score: 0,04036996933693116
Category	Term	Count	%	PValue	Genes	List Total	Pop Hits	Pop Total	Fold Enrichment	Bonferroni	Benjamini	FDR
INTERPRO	IPR014778:Myb, DNA-binding	3	1.40187	0.870181	MYBA_HUMAN, TREF1_HUMAN, MYB_HUMAN	213	18	1157	0.905321	1	0.999986	100
SMART	SM00717:SANT	3	1.40187	0.932265	MYBA_HUMAN, TREF1_HUMAN, MYB_HUMAN	204	22	1110	0.741979	1	0.999238	100
INTERPRO	IPR001005:SANT, DNA-binding	3	1.40187	0.932698	MYBA_HUMAN, TREF1_HUMAN, MYB_HUMAN	213	22	1157	0.740717	1	0.999999	100
Annotation Cluster 62	Enrichment Score: 0,025204077866669117
Category	Term	Count	%	PValue	Genes	List Total	Pop Hits	Pop Total	Fold Enrichment	Bonferroni	Benjamini	FDR
GOTERM_BP_FAT	GO:0048666~neuron development	9	4.20561	0.848624	ATOH1_HUMAN, SALL3_HUMAN, NDF4_HUMAN, HES1_HUMAN, ASCL1_HUMAN, NDF2_HUMAN, NGN2_HUMAN, TBR1_HUMAN, BC11B_HUMAN	212	57	1154	0.859484	1	1	100
GOTERM_BP_FAT	GO:0000904~cell morphogenesis involved in differentiation	6	2.80374	0.883537	ATOH1_HUMAN, HES1_HUMAN, EOMES_HUMAN, NGN2_HUMAN, TBR1_HUMAN, BC11B_HUMAN	212	40	1154	0.816509	1	1	100
GOTERM_BP_FAT	GO:0048667~cell morphogenesis involved in neuron differentiation	5	2.33645	0.895293	ATOH1_HUMAN, HES1_HUMAN, NGN2_HUMAN, TBR1_HUMAN, BC11B_HUMAN	212	34	1154	0.800499	1	1	100
GOTERM_BP_FAT	GO:0007411~axon guidance	3	1.40187	0.951589	ATOH1_HUMAN, NGN2_HUMAN, TBR1_HUMAN	212	24	1154	0.680425	1	1	100
GOTERM_BP_FAT	GO:0000902~cell morphogenesis	6	2.80374	0.956923	ATOH1_HUMAN, HES1_HUMAN, EOMES_HUMAN, NGN2_HUMAN, TBR1_HUMAN, BC11B_HUMAN	212	48	1154	0.680425	1	1	100
GOTERM_BP_FAT	GO:0048812~neuron projection morphogenesis	4	1.86916	0.957679	ATOH1_HUMAN, NGN2_HUMAN, TBR1_HUMAN, BC11B_HUMAN	212	33	1154	0.659806	1	1	100
GOTERM_BP_FAT	GO:0031175~neuron projection development	4	1.86916	0.957679	ATOH1_HUMAN, NGN2_HUMAN, TBR1_HUMAN, BC11B_HUMAN	212	33	1154	0.659806	1	1	100
GOTERM_BP_FAT	GO:0007409~axonogenesis	4	1.86916	0.957679	ATOH1_HUMAN, NGN2_HUMAN, TBR1_HUMAN, BC11B_HUMAN	212	33	1154	0.659806	1	1	100
GOTERM_BP_FAT	GO:0032989~cellular component morphogenesis	6	2.80374	0.962251	ATOH1_HUMAN, HES1_HUMAN, EOMES_HUMAN, NGN2_HUMAN, TBR1_HUMAN, BC11B_HUMAN	212	49	1154	0.666538	1	1	100
GOTERM_BP_FAT	GO:0030182~neuron differentiation	13	6.07477	0.971746	SALL3_HUMAN, ID4_HUMAN, NDF4_HUMAN, NGN2_HUMAN, ID3_HUMAN, PTF1A_HUMAN, ATOH1_HUMAN, NGN1_HUMAN, HES1_HUMAN, ASCL1_HUMAN, NDF2_HUMAN, TBR1_HUMAN, BC11B_HUMAN	212	100	1154	0.707642	1	1	100
GOTERM_BP_FAT	GO:0048858~cell projection morphogenesis	4	1.86916	0.977336	ATOH1_HUMAN, NGN2_HUMAN, TBR1_HUMAN, BC11B_HUMAN	212	37	1154	0.588475	1	1	100
GOTERM_BP_FAT	GO:0032990~cell part morphogenesis	4	1.86916	0.977336	ATOH1_HUMAN, NGN2_HUMAN, TBR1_HUMAN, BC11B_HUMAN	212	37	1154	0.588475	1	1	100
GOTERM_BP_FAT	GO:0030030~cell projection organization	4	1.86916	0.98068	ATOH1_HUMAN, NGN2_HUMAN, TBR1_HUMAN, BC11B_HUMAN	212	38	1154	0.572989	1	1	100
Annotation Cluster 63	Enrichment Score: 0,019030357407529126
Category	Term	Count	%	PValue	Genes	List Total	Pop Hits	Pop Total	Fold Enrichment	Bonferroni	Benjamini	FDR
GOTERM_CC_FAT	GO:0005667~transcription factor complex	22	10.2804	0.799056	HAND2_HUMAN, MYOD1_HUMAN, JUN_HUMAN, HTF4_HUMAN, NPAS2_HUMAN, HES6_HUMAN, TWST2_HUMAN, USF1_HUMAN, ARNT2_HUMAN, PTF1A_HUMAN, SMAD9_HUMAN, KLF4_HUMAN, TFEB_HUMAN, SMAD7_HUMAN, BMAL1_HUMAN, ITF2_HUMAN, GCM1_HUMAN, CLOCK_HUMAN, SMAD6_HUMAN, CREM_HUMAN, SMAD5_HUMAN, EPAS1_HUMAN	72	108	327	0.925154	1	0.999928	100
GOTERM_CC_FAT	GO:0044451~nucleoplasm part	26	12.1495	0.962521	MYOD1_HUMAN, PRD16_HUMAN, ARI4A_HUMAN, HTF4_HUMAN, NPAS2_HUMAN, HES6_HUMAN, ARNT2_HUMAN, USF1_HUMAN, KLF4_HUMAN, SMAD7_HUMAN, ITF2_HUMAN, SMAD6_HUMAN, SMAD5_HUMAN, MYC_HUMAN, EPAS1_HUMAN, HAND2_HUMAN, JUN_HUMAN, TWST2_HUMAN, PTF1A_HUMAN, SMAD9_HUMAN, TFEB_HUMAN, BMAL1_HUMAN, GCM1_HUMAN, CLOCK_HUMAN, CREM_HUMAN, TAL1_HUMAN	72	143	327	0.825758	1	1	100
GOTERM_CC_FAT	GO:0005654~nucleoplasm	30	14.0187	0.963589	MYOD1_HUMAN, PRD16_HUMAN, ARI4A_HUMAN, NELFD_HUMAN, HTF4_HUMAN, NPAS2_HUMAN, HES6_HUMAN, ATF6A_HUMAN, USF1_HUMAN, ARNT2_HUMAN, KLF4_HUMAN, SMAD7_HUMAN, ITF2_HUMAN, SMAD6_HUMAN, SMAD5_HUMAN, MYC_HUMAN, HAND1_HUMAN, EPAS1_HUMAN, HAND2_HUMAN, JUN_HUMAN, TWST2_HUMAN, PTF1A_HUMAN, SMAD9_HUMAN, TFEB_HUMAN, BMAL1_HUMAN, GCM1_HUMAN, CLOCK_HUMAN, E4F1_HUMAN, CREM_HUMAN, TAL1_HUMAN	72	162	327	0.841049	1	1	100
GOTERM_CC_FAT	GO:0070013~intracellular organelle lumen	45	21.028	0.998222	MYOD1_HUMAN, ZN597_HUMAN, PRD16_HUMAN, ARI4A_HUMAN, NELFD_HUMAN, HTF4_HUMAN, HES6_HUMAN, NPAS2_HUMAN, ATF6A_HUMAN, KDM5A_HUMAN, PHF5A_HUMAN, MYB_HUMAN, USF1_HUMAN, ARNT2_HUMAN, KLF4_HUMAN, SMAD7_HUMAN, SFPQ_HUMAN, ITF2_HUMAN, FOSL2_HUMAN, SMAD6_HUMAN, SMAD5_HUMAN, TBX3_HUMAN, EPAS1_HUMAN, HAND1_HUMAN, MYC_HUMAN, HAND2_HUMAN, JUN_HUMAN, HSF1_HUMAN, TBX19_HUMAN, TWST2_HUMAN, NKRF_HUMAN, PTF1A_HUMAN…	72	245	327	0.834184	1	1	100
GOTERM_CC_FAT	GO:0031974~membrane-enclosed lumen	45	21.028	0.998222	MYOD1_HUMAN, ZN597_HUMAN, PRD16_HUMAN, ARI4A_HUMAN, NELFD_HUMAN, HTF4_HUMAN, HES6_HUMAN, NPAS2_HUMAN, ATF6A_HUMAN, KDM5A_HUMAN, PHF5A_HUMAN, MYB_HUMAN, USF1_HUMAN, ARNT2_HUMAN, KLF4_HUMAN, SMAD7_HUMAN, SFPQ_HUMAN, ITF2_HUMAN, FOSL2_HUMAN, SMAD6_HUMAN, SMAD5_HUMAN, TBX3_HUMAN, EPAS1_HUMAN, HAND1_HUMAN, MYC_HUMAN, HAND2_HUMAN, JUN_HUMAN, HSF1_HUMAN, TBX19_HUMAN, TWST2_HUMAN, NKRF_HUMAN, PTF1A_HUMAN…	72	245	327	0.834184	1	1	100
GOTERM_CC_FAT	GO:0031981~nuclear lumen	45	21.028	0.998222	MYOD1_HUMAN, ZN597_HUMAN, PRD16_HUMAN, ARI4A_HUMAN, NELFD_HUMAN, HTF4_HUMAN, HES6_HUMAN, NPAS2_HUMAN, ATF6A_HUMAN, KDM5A_HUMAN, PHF5A_HUMAN, MYB_HUMAN, USF1_HUMAN, ARNT2_HUMAN, KLF4_HUMAN, SMAD7_HUMAN, SFPQ_HUMAN, ITF2_HUMAN, FOSL2_HUMAN, SMAD6_HUMAN, SMAD5_HUMAN, TBX3_HUMAN, EPAS1_HUMAN, HAND1_HUMAN, MYC_HUMAN, HAND2_HUMAN, JUN_HUMAN, HSF1_HUMAN, TBX19_HUMAN, TWST2_HUMAN, NKRF_HUMAN, PTF1A_HUMAN…	72	245	327	0.834184	1	1	100
GOTERM_CC_FAT	GO:0043233~organelle lumen	45	21.028	0.998222	MYOD1_HUMAN, ZN597_HUMAN, PRD16_HUMAN, ARI4A_HUMAN, NELFD_HUMAN, HTF4_HUMAN, HES6_HUMAN, NPAS2_HUMAN, ATF6A_HUMAN, KDM5A_HUMAN, PHF5A_HUMAN, MYB_HUMAN, USF1_HUMAN, ARNT2_HUMAN, KLF4_HUMAN, SMAD7_HUMAN, SFPQ_HUMAN, ITF2_HUMAN, FOSL2_HUMAN, SMAD6_HUMAN, SMAD5_HUMAN, TBX3_HUMAN, EPAS1_HUMAN, HAND1_HUMAN, MYC_HUMAN, HAND2_HUMAN, JUN_HUMAN, HSF1_HUMAN, TBX19_HUMAN, TWST2_HUMAN, NKRF_HUMAN, PTF1A_HUMAN…	72	245	327	0.834184	1	1	100
Annotation Cluster 64	Enrichment Score: 0,017068532720051793
Category	Term	Count	%	PValue	Genes	List Total	Pop Hits	Pop Total	Fold Enrichment	Bonferroni	Benjamini	FDR
GOTERM_BP_FAT	GO:0048705~skeletal system morphogenesis	8	3.73832	0.867625	MYF5_HUMAN, TCF15_HUMAN, TBX4_HUMAN, ARI5B_HUMAN, PAX1_HUMAN, TBX15_HUMAN, MYC_HUMAN, TBX1_HUMAN	212	52	1154	0.837446	1	1	100
GOTERM_BP_FAT	GO:0048562~embryonic organ morphogenesis	8	3.73832	0.990246	ATOH1_HUMAN, TCF21_HUMAN, MYF5_HUMAN, NGN1_HUMAN, NDF1_HUMAN, TBX15_HUMAN, MYC_HUMAN, TBX1_HUMAN	212	74	1154	0.588475	1	1	100
GOTERM_BP_FAT	GO:0048704~embryonic skeletal system morphogenesis	3	1.40187	0.995208	MYF5_HUMAN, TBX15_HUMAN, TBX1_HUMAN	212	37	1154	0.441356	1	1	100
GOTERM_BP_FAT	GO:0048706~embryonic skeletal system development	3	1.40187	0.999394	MYF5_HUMAN, TBX15_HUMAN, TBX1_HUMAN	212	48	1154	0.340212	1	1	100
Annotation Cluster 65	Enrichment Score: 0,006511001654684712
Category	Term	Count	%	PValue	Genes	List Total	Pop Hits	Pop Total	Fold Enrichment	Bonferroni	Benjamini	FDR
UP_SEQ_FEATURE	zinc finger region:C2H2-type 1; degenerate	12	5.60748	0.798639	ZN491_HUMAN, ZN132_HUMAN, ZN248_HUMAN, ZN778_HUMAN, ZN37A_HUMAN, ZN382_HUMAN, ZN786_HUMAN, ZN671_HUMAN, ZN606_HUMAN, ZF112_HUMAN, ZN423_HUMAN, ZN510_HUMAN	214	72	1163	0.905763	1	1	100
UP_SEQ_FEATURE	zinc finger region:C2H2-type 16	10	4.6729	0.920843	ZN304_HUMAN, ZN132_HUMAN, ZN462_HUMAN, ZN778_HUMAN, ZN418_HUMAN, ZN319_HUMAN, ZN786_HUMAN, ZN606_HUMAN, ZF112_HUMAN, ZN423_HUMAN	214	70	1163	0.776368	1	1	100
UP_SEQ_FEATURE	zinc finger region:C2H2-type 14	14	6.54206	0.960127	ZN418_HUMAN, RLF_HUMAN, ZN256_HUMAN, ZN304_HUMAN, ZN132_HUMAN, ZN462_HUMAN, ZN778_HUMAN, ZN334_HUMAN, ZN319_HUMAN, ZN786_HUMAN, ZN606_HUMAN, ZF112_HUMAN, ZN423_HUMAN, PRDM9_HUMAN	214	103	1163	0.738681	1	1	100
UP_SEQ_FEATURE	zinc finger region:C2H2-type 6	51	23.8318	0.968577	FIZ1_HUMAN, ZN597_HUMAN, SALL3_HUMAN, ZN418_HUMAN, ZN644_HUMAN, RLF_HUMAN, ZN592_HUMAN, PEG3_HUMAN, CASZ1_HUMAN, ZN334_HUMAN, ZN417_HUMAN, ZN319_HUMAN, ZN101_HUMAN, ZN341_HUMAN, ZN335_HUMAN, ZN37A_HUMAN, ZN211_HUMAN, ZN382_HUMAN, ZNF48_HUMAN, ZNF8_HUMAN, PRD10_HUMAN, PRDM2_HUMAN, E4F1_HUMAN, ZN248_HUMAN, ZN510_HUMAN, PRDM9_HUMAN, ZN587_HUMAN, SALL4_HUMAN, PRD16_HUMAN, ZN671_HUMAN, ZN134_HUMAN, ZN…	214	330	1163	0.83989	1	1	100
UP_SEQ_FEATURE	zinc finger region:C2H2-type 10	34	15.8879	0.96889	ZN587_HUMAN, FIZ1_HUMAN, PRD16_HUMAN, ZN418_HUMAN, RLF_HUMAN, ZN671_HUMAN, ZN134_HUMAN, ZN592_HUMAN, ZN256_HUMAN, ZN491_HUMAN, PEG3_HUMAN, ZN132_HUMAN, ZN334_HUMAN, ZN417_HUMAN, ZN319_HUMAN, ZN101_HUMAN, ZN786_HUMAN, ZF112_HUMAN, ZN606_HUMAN, ZN423_HUMAN, ZN341_HUMAN, ZN335_HUMAN, ZN37A_HUMAN, ZN382_HUMAN, ZN211_HUMAN, ZNF48_HUMAN, ZN251_HUMAN, ZN304_HUMAN, PRD10_HUMAN, ZN462_HUMAN, ZN778_HUMAN, …	214	230	1163	0.803373	1	1	100
UP_SEQ_FEATURE	zinc finger region:C2H2-type 12	24	11.215	0.979655	ZN587_HUMAN, ZN341_HUMAN, ZN335_HUMAN, ZN37A_HUMAN, ZN418_HUMAN, ZN211_HUMAN, RLF_HUMAN, ZNF48_HUMAN, ZN256_HUMAN, ZN491_HUMAN, ZN304_HUMAN, PEG3_HUMAN, ZN132_HUMAN, ZN462_HUMAN, ZN778_HUMAN, ZN334_HUMAN, ZN417_HUMAN, ZN467_HUMAN, ZN319_HUMAN, ZN786_HUMAN, ZN606_HUMAN, ZF112_HUMAN, ZN423_HUMAN, PRDM9_HUMAN	214	174	1163	0.749597	1	1	100
UP_SEQ_FEATURE	zinc finger region:C2H2-type 13	18	8.41121	0.983503	ZN587_HUMAN, ZN335_HUMAN, ZN418_HUMAN, RLF_HUMAN, ZN592_HUMAN, ZN256_HUMAN, ZN251_HUMAN, ZN491_HUMAN, ZN304_HUMAN, ZN132_HUMAN, ZN462_HUMAN, ZN778_HUMAN, ZN334_HUMAN, ZN417_HUMAN, ZN786_HUMAN, ZN606_HUMAN, ZF112_HUMAN, PRDM9_HUMAN	214	138	1163	0.708858	1	1	100
UP_SEQ_FEATURE	zinc finger region:C2H2-type 15	11	5.14019	0.985031	ZN304_HUMAN, ZN132_HUMAN, ZN462_HUMAN, ZN778_HUMAN, ZN418_HUMAN, ZN319_HUMAN, ZN786_HUMAN, ZN606_HUMAN, ZF112_HUMAN, ZN256_HUMAN, ZN423_HUMAN	214	92	1163	0.649787	1	1	100
UP_SEQ_FEATURE	zinc finger region:C2H2-type 8	40	18.6916	0.988764	ZN587_HUMAN, FIZ1_HUMAN, PRD16_HUMAN, SALL3_HUMAN, ZN418_HUMAN, RLF_HUMAN, ZN671_HUMAN, ZN134_HUMAN, ZN592_HUMAN, ZN256_HUMAN, ZN491_HUMAN, PEG3_HUMAN, CASZ1_HUMAN, ZN132_HUMAN, REST_HUMAN, ZN334_HUMAN, ZN417_HUMAN, ZN319_HUMAN, ZN786_HUMAN, ZN292_HUMAN, ZN101_HUMAN, ZF112_HUMAN, ZN606_HUMAN, ZN423_HUMAN, ZN341_HUMAN, ZN335_HUMAN, ZN37A_HUMAN, ZN211_HUMAN, ZN382_HUMAN, ZNF48_HUMAN, ZN251_HUMAN, Z…	214	279	1163	0.779151	1	1	100
UP_SEQ_FEATURE	zinc finger region:C2H2-type 9	36	16.8224	0.988903	ZN587_HUMAN, FIZ1_HUMAN, PRD16_HUMAN, SALL3_HUMAN, ZN418_HUMAN, RLF_HUMAN, ZN671_HUMAN, ZN134_HUMAN, ZN592_HUMAN, ZN256_HUMAN, ZN491_HUMAN, PEG3_HUMAN, ZN132_HUMAN, REST_HUMAN, ZN334_HUMAN, ZN417_HUMAN, ZN319_HUMAN, ZN786_HUMAN, ZN292_HUMAN, ZN101_HUMAN, ZF112_HUMAN, ZN606_HUMAN, ZN341_HUMAN, ZN335_HUMAN, ZN37A_HUMAN, ZN382_HUMAN, ZN211_HUMAN, ZNF48_HUMAN, ZN251_HUMAN, ZN304_HUMAN, PRD10_HUMAN, Z…	214	255	1163	0.767235	1	1	100
UP_SEQ_FEATURE	zinc finger region:C2H2-type 7	44	20.5607	0.991263	ZN587_HUMAN, FIZ1_HUMAN, SALL4_HUMAN, ZN597_HUMAN, SALL3_HUMAN, ZN418_HUMAN, Z512B_HUMAN, ZN644_HUMAN, RLF_HUMAN, ZN671_HUMAN, ZN592_HUMAN, ZN134_HUMAN, ZN256_HUMAN, ZN491_HUMAN, PEG3_HUMAN, CASZ1_HUMAN, ZN132_HUMAN, REST_HUMAN, ZN334_HUMAN, ZN417_HUMAN, ZN101_HUMAN, ZN292_HUMAN, ZF112_HUMAN, ZN606_HUMAN, ZN423_HUMAN, SALL2_HUMAN, ZN341_HUMAN, ZN335_HUMAN, ZN37A_HUMAN, ZN211_HUMAN, ZN382_HUMAN, P…	214	306	1163	0.781443	1	1	100
UP_SEQ_FEATURE	zinc finger region:C2H2-type 17	5	2.33645	0.993333	ZN132_HUMAN, ZN462_HUMAN, ZN778_HUMAN, ZF112_HUMAN, ZN423_HUMAN	214	53	1163	0.512696	1	1	100
UP_SEQ_FEATURE	zinc finger region:C2H2-type 11	26	12.1495	0.993546	ZN587_HUMAN, FIZ1_HUMAN, ZN418_HUMAN, RLF_HUMAN, ZN134_HUMAN, ZN256_HUMAN, ZN491_HUMAN, PEG3_HUMAN, ZN132_HUMAN, ZN334_HUMAN, ZN417_HUMAN, ZN786_HUMAN, ZF112_HUMAN, ZN606_HUMAN, ZN423_HUMAN, ZN341_HUMAN, ZN335_HUMAN, ZN37A_HUMAN, ZN211_HUMAN, ZNF48_HUMAN, ZN251_HUMAN, ZN304_HUMAN, ZN462_HUMAN, ZN778_HUMAN, ZN467_HUMAN, PRDM9_HUMAN	214	199	1163	0.710046	1	1	100
UP_SEQ_FEATURE	zinc finger region:C2H2-type 4	55	25.7009	0.999342	FIZ1_HUMAN, ZN597_HUMAN, SALL3_HUMAN, ZN418_HUMAN, ZN644_HUMAN, RLF_HUMAN, ZN592_HUMAN, ADNP2_HUMAN, PEG3_HUMAN, CASZ1_HUMAN, ZN334_HUMAN, ZN417_HUMAN, ZN319_HUMAN, ZN101_HUMAN, ZN341_HUMAN, ZN335_HUMAN, ZN37A_HUMAN, ZN211_HUMAN, ZN382_HUMAN, ZNF48_HUMAN, ZNF8_HUMAN, PRD10_HUMAN, PRDM2_HUMAN, E4F1_HUMAN, ZN248_HUMAN, ZN510_HUMAN, PRDM9_HUMAN, ZN587_HUMAN, SALL4_HUMAN, PRD16_HUMAN, ZN671_HUMAN, ZN…	214	400	1163	0.747255	1	1	100
PIR_SUPERFAMILY	PIRSF005559:zinc finger protein ZFP-36	10	4.6729	0.999569	ZN251_HUMAN, ZN587_HUMAN, ZN132_HUMAN, ZN248_HUMAN, ZN37A_HUMAN, ZN382_HUMAN, ZN417_HUMAN, ZN671_HUMAN, ZN510_HUMAN, ZNF8_HUMAN	76	105	410	0.513784	1	1	100
UP_SEQ_FEATURE	zinc finger region:C2H2-type 5	50	23.3645	0.999592	FIZ1_HUMAN, ZN597_HUMAN, SALL3_HUMAN, ZN418_HUMAN, Z512B_HUMAN, ZN644_HUMAN, RLF_HUMAN, PEG3_HUMAN, CASZ1_HUMAN, ZN334_HUMAN, ZN319_HUMAN, ZN101_HUMAN, ZN341_HUMAN, ZN335_HUMAN, ZN37A_HUMAN, ZN211_HUMAN, ZN382_HUMAN, ZNF48_HUMAN, ZNF8_HUMAN, PRD10_HUMAN, PRDM2_HUMAN, E4F1_HUMAN, ZN248_HUMAN, ZN510_HUMAN, PRDM9_HUMAN, ZN587_HUMAN, SALL4_HUMAN, PRD16_HUMAN, ZN671_HUMAN, ZN134_HUMAN, ZN256_HUMAN, BC…	214	375	1163	0.724611	1	1	100
UP_SEQ_FEATURE	domain:KRAB	22	10.2804	0.999992	ZN587_HUMAN, ZN597_HUMAN, ZN37A_HUMAN, ZN418_HUMAN, ZN382_HUMAN, ZN211_HUMAN, ZN671_HUMAN, ZN256_HUMAN, ZNF8_HUMAN, ZN251_HUMAN, ZN304_HUMAN, PEG3_HUMAN, ZN132_HUMAN, ZN248_HUMAN, ZN778_HUMAN, ZN334_HUMAN, ZN417_HUMAN, ZN101_HUMAN, ZN786_HUMAN, ZF112_HUMAN, ZN606_HUMAN, ZN510_HUMAN	214	228	1163	0.524389	1	1	100
INTERPRO	IPR015880:Zinc finger, C2H2-like	62	28.972	0.999994	FIZ1_HUMAN, ZN597_HUMAN, SALL3_HUMAN, Z512B_HUMAN, ZN418_HUMAN, CREB5_HUMAN, ZN644_HUMAN, RLF_HUMAN, ZN592_HUMAN, ADNP2_HUMAN, PEG3_HUMAN, CASZ1_HUMAN, ZN334_HUMAN, ZN417_HUMAN, ZN319_HUMAN, ZN101_HUMAN, ZN341_HUMAN, ZN335_HUMAN, ZN37A_HUMAN, ZN211_HUMAN, ZN382_HUMAN, ZNF48_HUMAN, ZNF8_HUMAN, PRDM8_HUMAN, PRD10_HUMAN, PRDM2_HUMAN, E4F1_HUMAN, ZN248_HUMAN, PRDM9_HUMAN, ZN510_HUMAN, ZN587_HUMAN, SA…	213	483	1157	0.697266	1	1	100
INTERPRO	IPR007087:Zinc finger, C2H2-type	62	28.972	0.999995	FIZ1_HUMAN, ZN597_HUMAN, SALL3_HUMAN, Z512B_HUMAN, ZN418_HUMAN, CREB5_HUMAN, ZN644_HUMAN, RLF_HUMAN, ZN592_HUMAN, ADNP2_HUMAN, PEG3_HUMAN, CASZ1_HUMAN, ZN334_HUMAN, ZN417_HUMAN, ZN319_HUMAN, ZN101_HUMAN, ZN341_HUMAN, ZN335_HUMAN, ZN37A_HUMAN, ZN211_HUMAN, ZN382_HUMAN, ZNF48_HUMAN, ZNF8_HUMAN, PRDM8_HUMAN, PRD10_HUMAN, PRDM2_HUMAN, E4F1_HUMAN, ZN248_HUMAN, PRDM9_HUMAN, ZN510_HUMAN, ZN587_HUMAN, SA…	213	484	1157	0.695825	1	1	100
SMART	SM00355:ZnF_C2H2	62	28.972	0.999995	FIZ1_HUMAN, ZN597_HUMAN, SALL3_HUMAN, Z512B_HUMAN, ZN418_HUMAN, CREB5_HUMAN, ZN644_HUMAN, RLF_HUMAN, ZN592_HUMAN, ADNP2_HUMAN, PEG3_HUMAN, CASZ1_HUMAN, ZN334_HUMAN, ZN417_HUMAN, ZN319_HUMAN, ZN101_HUMAN, ZN341_HUMAN, ZN335_HUMAN, ZN37A_HUMAN, ZN211_HUMAN, ZN382_HUMAN, ZNF48_HUMAN, ZNF8_HUMAN, PRDM8_HUMAN, PRD10_HUMAN, PRDM2_HUMAN, E4F1_HUMAN, ZN248_HUMAN, PRDM9_HUMAN, ZN510_HUMAN, ZN587_HUMAN, SA…	204	483	1110	0.698453	1	1	100
UP_SEQ_FEATURE	zinc finger region:C2H2-type 2	51	23.8318	0.999997	FIZ1_HUMAN, ZN597_HUMAN, SALL3_HUMAN, Z512B_HUMAN, ZN418_HUMAN, ZN644_HUMAN, RLF_HUMAN, ADNP2_HUMAN, PEG3_HUMAN, CASZ1_HUMAN, ZN334_HUMAN, ZN417_HUMAN, ZN101_HUMAN, ZN341_HUMAN, ZN335_HUMAN, ZN211_HUMAN, ZN382_HUMAN, ZNF48_HUMAN, ZNF8_HUMAN, PRDM8_HUMAN, PRD10_HUMAN, PRDM2_HUMAN, E4F1_HUMAN, ZN248_HUMAN, ZN510_HUMAN, ZN587_HUMAN, SALL4_HUMAN, PRD16_HUMAN, ZN671_HUMAN, ZN256_HUMAN, BC11A_HUMAN, KL…	214	422	1163	0.656786	1	1	100
INTERPRO	IPR001909:Krueppel-associated box	22	10.2804	0.999998	ZN587_HUMAN, ZN597_HUMAN, ZN37A_HUMAN, ZN418_HUMAN, ZN382_HUMAN, ZN211_HUMAN, ZN671_HUMAN, ZNF8_HUMAN, ZN251_HUMAN, ZN304_HUMAN, PEG3_HUMAN, ZN132_HUMAN, ZN248_HUMAN, ZN778_HUMAN, ZN334_HUMAN, ZN417_HUMAN, ZN101_HUMAN, ZN786_HUMAN, ZF112_HUMAN, ZN606_HUMAN, PRDM9_HUMAN, ZN510_HUMAN	213	236	1157	0.506366	1	1	100
SMART	SM00349:KRAB	22	10.2804	0.999998	ZN587_HUMAN, ZN597_HUMAN, ZN37A_HUMAN, ZN418_HUMAN, ZN382_HUMAN, ZN211_HUMAN, ZN671_HUMAN, ZNF8_HUMAN, ZN251_HUMAN, ZN304_HUMAN, PEG3_HUMAN, ZN132_HUMAN, ZN248_HUMAN, ZN778_HUMAN, ZN334_HUMAN, ZN417_HUMAN, ZN101_HUMAN, ZN786_HUMAN, ZF112_HUMAN, ZN606_HUMAN, PRDM9_HUMAN, ZN510_HUMAN	204	236	1110	0.507228	1	1	100
UP_SEQ_FEATURE	zinc finger region:C2H2-type 3	52	24.2991	0.999999	FIZ1_HUMAN, ZN597_HUMAN, SALL3_HUMAN, Z512B_HUMAN, ZN418_HUMAN, ZN644_HUMAN, RLF_HUMAN, ADNP2_HUMAN, PEG3_HUMAN, CASZ1_HUMAN, ZN334_HUMAN, ZN417_HUMAN, ZN319_HUMAN, ZN341_HUMAN, ZN335_HUMAN, ZN37A_HUMAN, ZN211_HUMAN, ZN382_HUMAN, ZNF48_HUMAN, ZNF8_HUMAN, PRDM8_HUMAN, PRD10_HUMAN, PRDM2_HUMAN, ZN248_HUMAN, ZN510_HUMAN, PRDM9_HUMAN, ZN587_HUMAN, SALL4_HUMAN, PRD16_HUMAN, ZN671_HUMAN, ZN134_HUMAN, Z…	214	435	1163	0.649651	1	1	100
UP_SEQ_FEATURE	zinc finger region:C2H2-type 1	42	19.6262	0.999999	ZN587_HUMAN, FIZ1_HUMAN, SALL4_HUMAN, ZN597_HUMAN, SALL3_HUMAN, ZN418_HUMAN, ZN644_HUMAN, RLF_HUMAN, ZN134_HUMAN, ZN256_HUMAN, ADNP2_HUMAN, BC11A_HUMAN, KLF4_HUMAN, PEG3_HUMAN, CASZ1_HUMAN, ZN512_HUMAN, ZN296_HUMAN, REST_HUMAN, ZN334_HUMAN, ZN417_HUMAN, ZN319_HUMAN, ZN101_HUMAN, ZN292_HUMAN, ZN469_HUMAN, BC11B_HUMAN, SALL2_HUMAN, ZN335_HUMAN, TREF1_HUMAN, ZN211_HUMAN, PLAG1_HUMAN, ZNF48_HUMAN, ZN…	214	378	1163	0.603842	1	1	100
SP_PIR_KEYWORDS	zinc-finger	70	32.7103	1	FIZ1_HUMAN, KDM5D_HUMAN, ZN597_HUMAN, SALL3_HUMAN, Z512B_HUMAN, ZN418_HUMAN, CREB5_HUMAN, ZN644_HUMAN, RLF_HUMAN, ZN592_HUMAN, ADNP2_HUMAN, PEG3_HUMAN, CASZ1_HUMAN, ZN334_HUMAN, ZN417_HUMAN, ZN319_HUMAN, ZN101_HUMAN, KDM5C_HUMAN, ZN341_HUMAN, ZN335_HUMAN, ZN37A_HUMAN, ZN382_HUMAN, ZN211_HUMAN, ZNF48_HUMAN, ZNF8_HUMAN, KDM5B_HUMAN, PRDM8_HUMAN, PRD10_HUMAN, PRDM2_HUMAN, E4F1_HUMAN, ZN248_HUMAN, PR…	214	576	1163	0.660452	1	1	100
SP_PIR_KEYWORDS	metal-binding	73	34.1121	1	FIZ1_HUMAN, ZN597_HUMAN, KDM5D_HUMAN, SALL3_HUMAN, Z512B_HUMAN, ZN418_HUMAN, CREB5_HUMAN, ZN644_HUMAN, RLF_HUMAN, ZN592_HUMAN, ADNP2_HUMAN, PEG3_HUMAN, CASZ1_HUMAN, ZN334_HUMAN, ZN417_HUMAN, ZN319_HUMAN, ZN101_HUMAN, KDM5C_HUMAN, ZN341_HUMAN, ZN335_HUMAN, ZN37A_HUMAN, ZN382_HUMAN, ZN211_HUMAN, ZNF48_HUMAN, ZNF8_HUMAN, KDM5B_HUMAN, PRDM8_HUMAN, CTDSL_HUMAN, GCM2_HUMAN, PRD10_HUMAN, PRDM2_HUMAN, E4…	214	603	1163	0.657918	1	1	100
GOTERM_MF_FAT	GO:0008270~zinc ion binding	72	33.6449	1	FIZ1_HUMAN, ZN597_HUMAN, KDM5D_HUMAN, SALL3_HUMAN, Z512B_HUMAN, ZN418_HUMAN, CREB5_HUMAN, ZN644_HUMAN, RLF_HUMAN, ZN592_HUMAN, ADNP2_HUMAN, PEG3_HUMAN, CASZ1_HUMAN, ZN334_HUMAN, ZN417_HUMAN, ZN319_HUMAN, ZN101_HUMAN, KDM5C_HUMAN, ZN341_HUMAN, ZN335_HUMAN, ZN37A_HUMAN, ZN382_HUMAN, ZN211_HUMAN, ZNF48_HUMAN, ZNF8_HUMAN, KDM5B_HUMAN, PRDM8_HUMAN, GCM2_HUMAN, PRD10_HUMAN, PRDM2_HUMAN, E4F1_HUMAN, ZN2…	213	602	1161	0.651911	1	1	100
GOTERM_MF_FAT	GO:0046914~transition metal ion binding	72	33.6449	1	FIZ1_HUMAN, ZN597_HUMAN, KDM5D_HUMAN, SALL3_HUMAN, Z512B_HUMAN, ZN418_HUMAN, CREB5_HUMAN, ZN644_HUMAN, RLF_HUMAN, ZN592_HUMAN, ADNP2_HUMAN, PEG3_HUMAN, CASZ1_HUMAN, ZN334_HUMAN, ZN417_HUMAN, ZN319_HUMAN, ZN101_HUMAN, KDM5C_HUMAN, ZN341_HUMAN, ZN335_HUMAN, ZN37A_HUMAN, ZN382_HUMAN, ZN211_HUMAN, ZNF48_HUMAN, ZNF8_HUMAN, KDM5B_HUMAN, PRDM8_HUMAN, GCM2_HUMAN, PRD10_HUMAN, PRDM2_HUMAN, E4F1_HUMAN, ZN2…	213	602	1161	0.651911	1	1	100
SP_PIR_KEYWORDS	zinc	72	33.6449	1	FIZ1_HUMAN, ZN597_HUMAN, KDM5D_HUMAN, SALL3_HUMAN, Z512B_HUMAN, ZN418_HUMAN, CREB5_HUMAN, ZN644_HUMAN, RLF_HUMAN, ZN592_HUMAN, ADNP2_HUMAN, PEG3_HUMAN, CASZ1_HUMAN, ZN334_HUMAN, ZN417_HUMAN, ZN319_HUMAN, ZN101_HUMAN, KDM5C_HUMAN, ZN341_HUMAN, ZN335_HUMAN, ZN37A_HUMAN, ZN382_HUMAN, ZN211_HUMAN, ZNF48_HUMAN, ZNF8_HUMAN, KDM5B_HUMAN, PRDM8_HUMAN, GCM2_HUMAN, PRD10_HUMAN, PRDM2_HUMAN, E4F1_HUMAN, ZN2…	214	601	1163	0.651064	1	1	100
GOTERM_MF_FAT	GO:0046872~metal ion binding	72	33.6449	1	FIZ1_HUMAN, ZN597_HUMAN, KDM5D_HUMAN, SALL3_HUMAN, Z512B_HUMAN, ZN418_HUMAN, CREB5_HUMAN, ZN644_HUMAN, RLF_HUMAN, ZN592_HUMAN, ADNP2_HUMAN, PEG3_HUMAN, CASZ1_HUMAN, ZN334_HUMAN, ZN417_HUMAN, ZN319_HUMAN, ZN101_HUMAN, KDM5C_HUMAN, ZN341_HUMAN, ZN335_HUMAN, ZN37A_HUMAN, ZN382_HUMAN, ZN211_HUMAN, ZNF48_HUMAN, ZNF8_HUMAN, KDM5B_HUMAN, PRDM8_HUMAN, GCM2_HUMAN, PRD10_HUMAN, PRDM2_HUMAN, E4F1_HUMAN, ZN2…	213	611	1161	0.642309	1	1	100
GOTERM_MF_FAT	GO:0043169~cation binding	72	33.6449	1	FIZ1_HUMAN, ZN597_HUMAN, KDM5D_HUMAN, SALL3_HUMAN, Z512B_HUMAN, ZN418_HUMAN, CREB5_HUMAN, ZN644_HUMAN, RLF_HUMAN, ZN592_HUMAN, ADNP2_HUMAN, PEG3_HUMAN, CASZ1_HUMAN, ZN334_HUMAN, ZN417_HUMAN, ZN319_HUMAN, ZN101_HUMAN, KDM5C_HUMAN, ZN341_HUMAN, ZN335_HUMAN, ZN37A_HUMAN, ZN382_HUMAN, ZN211_HUMAN, ZNF48_HUMAN, ZNF8_HUMAN, KDM5B_HUMAN, PRDM8_HUMAN, GCM2_HUMAN, PRD10_HUMAN, PRDM2_HUMAN, E4F1_HUMAN, ZN2…	213	611	1161	0.642309	1	1	100
GOTERM_MF_FAT	GO:0043167~ion binding	72	33.6449	1	FIZ1_HUMAN, ZN597_HUMAN, KDM5D_HUMAN, SALL3_HUMAN, Z512B_HUMAN, ZN418_HUMAN, CREB5_HUMAN, ZN644_HUMAN, RLF_HUMAN, ZN592_HUMAN, ADNP2_HUMAN, PEG3_HUMAN, CASZ1_HUMAN, ZN334_HUMAN, ZN417_HUMAN, ZN319_HUMAN, ZN101_HUMAN, KDM5C_HUMAN, ZN341_HUMAN, ZN335_HUMAN, ZN37A_HUMAN, ZN382_HUMAN, ZN211_HUMAN, ZNF48_HUMAN, ZNF8_HUMAN, KDM5B_HUMAN, PRDM8_HUMAN, GCM2_HUMAN, PRD10_HUMAN, PRDM2_HUMAN, E4F1_HUMAN, ZN2…	213	612	1161	0.641259	1	1	100
INTERPRO	IPR013087:Zinc finger, C2H2-type/integrase, DNA-binding	40	18.6916	1	ZN587_HUMAN, FIZ1_HUMAN, SALL4_HUMAN, ZN597_HUMAN, PRD16_HUMAN, SALL3_HUMAN, ZN418_HUMAN, ZN671_HUMAN, ZN134_HUMAN, ZN256_HUMAN, BC11A_HUMAN, KLF4_HUMAN, ZN491_HUMAN, PEG3_HUMAN, ZN132_HUMAN, REST_HUMAN, ZN334_HUMAN, ZN417_HUMAN, ZN319_HUMAN, ZN786_HUMAN, ZN101_HUMAN, ZF112_HUMAN, ZN606_HUMAN, ZN423_HUMAN, BC11B_HUMAN, ZN341_HUMAN, ZN37A_HUMAN, ZN211_HUMAN, ZN382_HUMAN, PLAG1_HUMAN, ZNF48_HUMAN, …	213	424	1157	0.512446	1	1	100

## Sheet: Positive_Migrants
Annotation Cluster 1	Enrichment Score: 18,875420793629033
Category	Term	Count	%	PValue	Genes	List Total	Pop Hits	Pop Total	Fold Enrichment	Bonferroni	Benjamini	FDR
SMART	SM00430:HOLI	44	15.5477	1.39235e-24	STF1_HUMAN, RXRB_HUMAN, THA_HUMAN, NR2E1_HUMAN, NR0B1_HUMAN, NR2F6_HUMAN, PRGR_HUMAN, NR4A2_HUMAN, NR4A1_HUMAN, NR4A3_HUMAN, RXRG_HUMAN, NR1D2_HUMAN, ANDR_HUMAN, NR2C2_HUMAN, MCR_HUMAN, NR1H3_HUMAN, PPARG_HUMAN, PPARD_HUMAN, PPARA_HUMAN, RARA_HUMAN, ERR3_HUMAN, RORA_HUMAN, THB_HUMAN, RORB_HUMAN, GCR_HUMAN, COT1_HUMAN, RARB_HUMAN, VDR_HUMAN, RXRA_HUMAN, HNF4G_HUMAN, NR1H4_HUMAN, NR1I3_HUMAN, NR1D1…	269	46	1110	3.94699	6.8225e-23	6.8225e-23	1.33498e-21
GOTERM_MF_FAT	GO:0003707~steroid hormone receptor activity	44	15.5477	1.76123e-24	STF1_HUMAN, RXRB_HUMAN, THA_HUMAN, NR2E1_HUMAN, NR0B1_HUMAN, NR2F6_HUMAN, PRGR_HUMAN, NR4A2_HUMAN, NR4A1_HUMAN, NR4A3_HUMAN, RXRG_HUMAN, NR1D2_HUMAN, ANDR_HUMAN, NR2C2_HUMAN, MCR_HUMAN, NR1H3_HUMAN, PPARG_HUMAN, PPARD_HUMAN, PPARA_HUMAN, RARA_HUMAN, ERR3_HUMAN, RORA_HUMAN, THB_HUMAN, RORB_HUMAN, GCR_HUMAN, COT1_HUMAN, RARB_HUMAN, VDR_HUMAN, RXRA_HUMAN, HNF4G_HUMAN, NR1H4_HUMAN, NR1I3_HUMAN, NR1D1…	282	46	1161	3.93802	3.13498e-22	3.13498e-22	2.16534e-21
INTERPRO	IPR008946:Nuclear hormone receptor, ligand-binding	44	15.5477	2.40191e-24	STF1_HUMAN, RXRB_HUMAN, THA_HUMAN, NR2E1_HUMAN, NR0B1_HUMAN, NR2F6_HUMAN, PRGR_HUMAN, NR4A2_HUMAN, NR4A1_HUMAN, NR4A3_HUMAN, RXRG_HUMAN, NR1D2_HUMAN, ANDR_HUMAN, NR2C2_HUMAN, MCR_HUMAN, NR1H3_HUMAN, PPARG_HUMAN, PPARD_HUMAN, PPARA_HUMAN, RARA_HUMAN, ERR3_HUMAN, RORA_HUMAN, THB_HUMAN, RORB_HUMAN, GCR_HUMAN, COT1_HUMAN, RARB_HUMAN, VDR_HUMAN, RXRA_HUMAN, HNF4G_HUMAN, NR1H4_HUMAN, NR1I3_HUMAN, NR1D1…	283	46	1157	3.91059	4.63568e-22	4.63568e-22	2.99297e-21
INTERPRO	IPR000536:Nuclear hormone receptor, ligand-binding, core	44	15.5477	2.40191e-24	STF1_HUMAN, RXRB_HUMAN, THA_HUMAN, NR2E1_HUMAN, NR0B1_HUMAN, NR2F6_HUMAN, PRGR_HUMAN, NR4A2_HUMAN, NR4A1_HUMAN, NR4A3_HUMAN, RXRG_HUMAN, NR1D2_HUMAN, ANDR_HUMAN, NR2C2_HUMAN, MCR_HUMAN, NR1H3_HUMAN, PPARG_HUMAN, PPARD_HUMAN, PPARA_HUMAN, RARA_HUMAN, ERR3_HUMAN, RORA_HUMAN, THB_HUMAN, RORB_HUMAN, GCR_HUMAN, COT1_HUMAN, RARB_HUMAN, VDR_HUMAN, RXRA_HUMAN, HNF4G_HUMAN, NR1H4_HUMAN, NR1I3_HUMAN, NR1D1…	283	46	1157	3.91059	4.63568e-22	4.63568e-22	2.99297e-21
INTERPRO	IPR001723:Steroid hormone receptor	43	15.1943	1.0403e-23	STF1_HUMAN, RXRB_HUMAN, THA_HUMAN, NR2E1_HUMAN, NR0B1_HUMAN, NR2F6_HUMAN, PRGR_HUMAN, NR4A1_HUMAN, NR4A3_HUMAN, NR4A2_HUMAN, RXRG_HUMAN, NR1D2_HUMAN, NR2C2_HUMAN, MCR_HUMAN, NR1H3_HUMAN, PPARG_HUMAN, PPARD_HUMAN, PPARA_HUMAN, RARA_HUMAN, ERR3_HUMAN, RORA_HUMAN, THB_HUMAN, RORB_HUMAN, GCR_HUMAN, COT1_HUMAN, RARB_HUMAN, VDR_HUMAN, RXRA_HUMAN, HNF4G_HUMAN, NR1H4_HUMAN, NR1I3_HUMAN, NR1D1_HUMAN, NR0B…	283	45	1157	3.90664	2.00779e-21	1.00389e-21	1.2963e-20
GOTERM_MF_FAT	GO:0004879~ligand-dependent nuclear receptor activity	44	15.5477	1.62771e-23	STF1_HUMAN, RXRB_HUMAN, THA_HUMAN, NR2E1_HUMAN, NR0B1_HUMAN, NR2F6_HUMAN, PRGR_HUMAN, NR4A2_HUMAN, NR4A1_HUMAN, NR4A3_HUMAN, RXRG_HUMAN, NR1D2_HUMAN, ANDR_HUMAN, NR2C2_HUMAN, MCR_HUMAN, NR1H3_HUMAN, PPARG_HUMAN, PPARD_HUMAN, PPARA_HUMAN, RARA_HUMAN, ERR3_HUMAN, RORA_HUMAN, THB_HUMAN, RORB_HUMAN, GCR_HUMAN, COT1_HUMAN, RARB_HUMAN, VDR_HUMAN, RXRA_HUMAN, HNF4G_HUMAN, NR1H4_HUMAN, NR1I3_HUMAN, NR1D1…	282	47	1161	3.85423	2.89733e-21	1.44867e-21	2.00119e-20
SMART	SM00399:ZnF_C4	42	14.841	2.68824e-23	STF1_HUMAN, RXRB_HUMAN, THA_HUMAN, NR2E1_HUMAN, NR2F6_HUMAN, PRGR_HUMAN, NR4A1_HUMAN, NR4A3_HUMAN, NR4A2_HUMAN, RXRG_HUMAN, NR1D2_HUMAN, ANDR_HUMAN, NR2C2_HUMAN, MCR_HUMAN, NR1H3_HUMAN, PPARG_HUMAN, PPARD_HUMAN, PPARA_HUMAN, RARA_HUMAN, ERR3_HUMAN, RORA_HUMAN, THB_HUMAN, RORB_HUMAN, GCR_HUMAN, COT1_HUMAN, RARB_HUMAN, VDR_HUMAN, RXRA_HUMAN, HNF4G_HUMAN, NR1H4_HUMAN, NR1I3_HUMAN, NR1D1_HUMAN, RORG_…	269	44	1110	3.93883	1.31724e-21	6.58618e-22	2.57747e-20
UP_SEQ_FEATURE	DNA-binding region:Nuclear receptor	42	14.841	3.6297e-23	STF1_HUMAN, RXRB_HUMAN, THA_HUMAN, NR2E1_HUMAN, NR2F6_HUMAN, PRGR_HUMAN, NR4A1_HUMAN, NR4A3_HUMAN, NR4A2_HUMAN, RXRG_HUMAN, NR1D2_HUMAN, ANDR_HUMAN, NR2C2_HUMAN, MCR_HUMAN, NR1H3_HUMAN, PPARG_HUMAN, PPARD_HUMAN, PPARA_HUMAN, RARA_HUMAN, ERR3_HUMAN, RORA_HUMAN, THB_HUMAN, RORB_HUMAN, GCR_HUMAN, COT1_HUMAN, RARB_HUMAN, VDR_HUMAN, RXRA_HUMAN, HNF4G_HUMAN, NR1H4_HUMAN, NR1I3_HUMAN, NR1D1_HUMAN, RORG_…	283	44	1163	3.92274	2.48997e-20	2.48997e-20	5.45901e-20
UP_SEQ_FEATURE	zinc finger region:NR C4-type	42	14.841	3.6297e-23	STF1_HUMAN, RXRB_HUMAN, THA_HUMAN, NR2E1_HUMAN, NR2F6_HUMAN, PRGR_HUMAN, NR4A1_HUMAN, NR4A3_HUMAN, NR4A2_HUMAN, RXRG_HUMAN, NR1D2_HUMAN, ANDR_HUMAN, NR2C2_HUMAN, MCR_HUMAN, NR1H3_HUMAN, PPARG_HUMAN, PPARD_HUMAN, PPARA_HUMAN, RARA_HUMAN, ERR3_HUMAN, RORA_HUMAN, THB_HUMAN, RORB_HUMAN, GCR_HUMAN, COT1_HUMAN, RARB_HUMAN, VDR_HUMAN, RXRA_HUMAN, HNF4G_HUMAN, NR1H4_HUMAN, NR1I3_HUMAN, NR1D1_HUMAN, RORG_…	283	44	1163	3.92274	2.48997e-20	2.48997e-20	5.45901e-20
INTERPRO	IPR001628:Zinc finger, nuclear hormone receptor-type	42	14.841	4.4841e-23	STF1_HUMAN, RXRB_HUMAN, THA_HUMAN, NR2E1_HUMAN, NR2F6_HUMAN, PRGR_HUMAN, NR4A1_HUMAN, NR4A3_HUMAN, NR4A2_HUMAN, RXRG_HUMAN, NR1D2_HUMAN, ANDR_HUMAN, NR2C2_HUMAN, MCR_HUMAN, NR1H3_HUMAN, PPARG_HUMAN, PPARD_HUMAN, PPARA_HUMAN, RARA_HUMAN, ERR3_HUMAN, RORA_HUMAN, THB_HUMAN, RORB_HUMAN, GCR_HUMAN, COT1_HUMAN, RARB_HUMAN, VDR_HUMAN, RXRA_HUMAN, HNF4G_HUMAN, NR1H4_HUMAN, NR1I3_HUMAN, NR1D1_HUMAN, RORG_…	283	44	1157	3.90251	8.65432e-21	2.88477e-21	5.58756e-20
SP_PIR_KEYWORDS	receptor	46	16.2544	5.08053e-23	STF1_HUMAN, RXRB_HUMAN, THA_HUMAN, NR2E1_HUMAN, NR0B1_HUMAN, NR2F6_HUMAN, PRGR_HUMAN, NR4A2_HUMAN, NR4A1_HUMAN, NR4A3_HUMAN, RXRG_HUMAN, NR1D2_HUMAN, ANDR_HUMAN, NR2C2_HUMAN, ARNT_HUMAN, MCR_HUMAN, NR1H3_HUMAN, PPARG_HUMAN, PPARD_HUMAN, PPARA_HUMAN, RARA_HUMAN, ERR3_HUMAN, RORA_HUMAN, THB_HUMAN, RORB_HUMAN, GCR_HUMAN, COT1_HUMAN, RARB_HUMAN, VDR_HUMAN, RXRA_HUMAN, HNF4G_HUMAN, NR1H4_HUMAN, NR1I3_…	283	51	1163	3.70664	6.04583e-21	6.04583e-21	5.82327e-20
INTERPRO	IPR013088:Zinc finger, NHR/GATA-type	40	14.1343	2.73383e-17	STF1_HUMAN, RXRB_HUMAN, THA_HUMAN, NR2E1_HUMAN, NR2F6_HUMAN, PRGR_HUMAN, NR4A1_HUMAN, NR4A3_HUMAN, NR4A2_HUMAN, NR1D2_HUMAN, ANDR_HUMAN, NR2C2_HUMAN, MCR_HUMAN, NR1H3_HUMAN, PPARG_HUMAN, PPARD_HUMAN, PPARA_HUMAN, GATA1_HUMAN, ERR3_HUMAN, RORA_HUMAN, THB_HUMAN, RORB_HUMAN, GCR_HUMAN, COT1_HUMAN, RARB_HUMAN, VDR_HUMAN, HNF4G_HUMAN, NR1H4_HUMAN, NR1I3_HUMAN, NR1D1_HUMAN, RORG_HUMAN, NR2E3_HUMAN, NR2…	283	48	1157	3.40695	5.27629e-15	1.31907e-15	3.40657e-14
UP_SEQ_FEATURE	region of interest:Ligand-binding	28	9.89399	1.97959e-16	STF1_HUMAN, RXRB_HUMAN, THA_HUMAN, NR0B1_HUMAN, NR2E1_HUMAN, NR4A1_HUMAN, NR4A3_HUMAN, NR4A2_HUMAN, RXRG_HUMAN, ANDR_HUMAN, NR1H3_HUMAN, PPARG_HUMAN, PPARA_HUMAN, PPARD_HUMAN, RARA_HUMAN, RORA_HUMAN, THB_HUMAN, RORB_HUMAN, RARB_HUMAN, VDR_HUMAN, RXRA_HUMAN, NR1H4_HUMAN, RORG_HUMAN, NR0B2_HUMAN, NR1H2_HUMAN, NR1I2_HUMAN, NR5A2_HUMAN, RARG_HUMAN	283	28	1163	4.10954	1.52323e-13	7.61613e-14	3.33067e-13
GOTERM_MF_FAT	GO:0008289~lipid binding	21	7.42049	2.37838e-10	STF1_HUMAN, RARA_HUMAN, ERR3_HUMAN, RXRB_HUMAN, NR2E1_HUMAN, PRGR_HUMAN, RXRG_HUMAN, GCR_HUMAN, ANDR_HUMAN, RXRA_HUMAN, HNF4G_HUMAN, NR1H4_HUMAN, MCR_HUMAN, NR2E3_HUMAN, PPARG_HUMAN, PPARA_HUMAN, PPARD_HUMAN, HNF4A_HUMAN, NR5A2_HUMAN, ERR1_HUMAN, ESR2_HUMAN	282	23	1161	3.75902	4.23352e-08	7.05586e-09	2.9241e-07
INTERPRO	IPR000324:Vitamin D receptor	16	5.65371	3.9576e-08	STF1_HUMAN, PRGR_HUMAN, NR1D2_HUMAN, VDR_HUMAN, HNF4G_HUMAN, NR1H4_HUMAN, NR2C2_HUMAN, MCR_HUMAN, NR1D1_HUMAN, NR1I3_HUMAN, NR1H2_HUMAN, NR2C1_HUMAN, HNF4A_HUMAN, NR1I2_HUMAN, NR5A2_HUMAN, ESR2_HUMAN	283	17	1157	3.84785	7.63814e-06	1.52763e-06	4.9315e-05
GOTERM_MF_FAT	GO:0043565~sequence-specific DNA binding	80	28.2686	1	HIF1A_HUMAN, GLI2_HUMAN, THA_HUMAN, P53_HUMAN, NR2F6_HUMAN, NR4A2_HUMAN, NR4A1_HUMAN, ADNP_HUMAN, PRGR_HUMAN, SOX2_HUMAN, ANDR_HUMAN, OVOL2_HUMAN, MCR_HUMAN, IRF8_HUMAN, PPARG_HUMAN, PPARA_HUMAN, NF2L2_HUMAN, MBD1_HUMAN, STAT3_HUMAN, RARA_HUMAN, ERR3_HUMAN, STAT1_HUMAN, CTCFL_HUMAN, RORA_HUMAN, THB_HUMAN, RORB_HUMAN, PAX8_HUMAN, PO2F2_HUMAN, VDR_HUMAN, STA5B_HUMAN, NR1H4_HUMAN, HNF4G_HUMAN, NR1I3…	282	471	1161	0.699282	1	1	100
Annotation Cluster 2	Enrichment Score: 15,624754466963504
Category	Term	Count	%	PValue	Genes	List Total	Pop Hits	Pop Total	Fold Enrichment	Bonferroni	Benjamini	FDR
GOTERM_MF_FAT	GO:0043167~ion binding	213	75.265	2.49999e-19	ZNF2_HUMAN, P53_HUMAN, DMRT1_HUMAN, NR2F6_HUMAN, ADNP_HUMAN, PRGR_HUMAN, NR4A2_HUMAN, ZNF7_HUMAN, ZKSC5_HUMAN, CNOT4_HUMAN, ZKSC3_HUMAN, OVOL2_HUMAN, MCR_HUMAN, ZN343_HUMAN, ZNF43_HUMAN, DMRT2_HUMAN, Z280A_HUMAN, THB_HUMAN, RORB_HUMAN, VDR_HUMAN, RUNX1_HUMAN, HNF4A_HUMAN, MLL1_HUMAN, KDM2A_HUMAN, DMRTB_HUMAN, ZBT12_HUMAN, COE4_HUMAN, RXRG_HUMAN, ZN213_HUMAN, ZN493_HUMAN, Z585B_HUMAN, ZN567_HUMAN,…	282	612	1161	1.43288	4.44997e-17	1.48332e-17	3.07361e-16
GOTERM_MF_FAT	GO:0046872~metal ion binding	212	74.9117	6.80435e-19	ZNF2_HUMAN, P53_HUMAN, DMRT1_HUMAN, NR2F6_HUMAN, ADNP_HUMAN, PRGR_HUMAN, NR4A2_HUMAN, ZNF7_HUMAN, ZKSC5_HUMAN, CNOT4_HUMAN, ZKSC3_HUMAN, OVOL2_HUMAN, MCR_HUMAN, ZN343_HUMAN, ZNF43_HUMAN, DMRT2_HUMAN, Z280A_HUMAN, THB_HUMAN, RORB_HUMAN, VDR_HUMAN, RUNX1_HUMAN, HNF4A_HUMAN, MLL1_HUMAN, KDM2A_HUMAN, DMRTB_HUMAN, ZBT12_HUMAN, COE4_HUMAN, RXRG_HUMAN, ZN213_HUMAN, ZN493_HUMAN, Z585B_HUMAN, ZN567_HUMAN,…	282	611	1161	1.42849	1.21117e-16	3.02793e-17	8.3656e-16
GOTERM_MF_FAT	GO:0043169~cation binding	212	74.9117	6.80435e-19	ZNF2_HUMAN, P53_HUMAN, DMRT1_HUMAN, NR2F6_HUMAN, ADNP_HUMAN, PRGR_HUMAN, NR4A2_HUMAN, ZNF7_HUMAN, ZKSC5_HUMAN, CNOT4_HUMAN, ZKSC3_HUMAN, OVOL2_HUMAN, MCR_HUMAN, ZN343_HUMAN, ZNF43_HUMAN, DMRT2_HUMAN, Z280A_HUMAN, THB_HUMAN, RORB_HUMAN, VDR_HUMAN, RUNX1_HUMAN, HNF4A_HUMAN, MLL1_HUMAN, KDM2A_HUMAN, DMRTB_HUMAN, ZBT12_HUMAN, COE4_HUMAN, RXRG_HUMAN, ZN213_HUMAN, ZN493_HUMAN, Z585B_HUMAN, ZN567_HUMAN,…	282	611	1161	1.42849	1.21117e-16	3.02793e-17	8.3656e-16
GOTERM_MF_FAT	GO:0046914~transition metal ion binding	204	72.0848	1.36234e-15	ZNF2_HUMAN, P53_HUMAN, DMRT1_HUMAN, NR2F6_HUMAN, ADNP_HUMAN, PRGR_HUMAN, NR4A2_HUMAN, ZNF7_HUMAN, ZKSC5_HUMAN, CNOT4_HUMAN, ZKSC3_HUMAN, OVOL2_HUMAN, MCR_HUMAN, ZN343_HUMAN, ZNF43_HUMAN, DMRT2_HUMAN, Z280A_HUMAN, THB_HUMAN, RORB_HUMAN, VDR_HUMAN, HNF4A_HUMAN, MLL1_HUMAN, KDM2A_HUMAN, DMRTB_HUMAN, ZBT12_HUMAN, COE4_HUMAN, RXRG_HUMAN, ZN213_HUMAN, ZN493_HUMAN, Z585B_HUMAN, ZN567_HUMAN, DMRTA_HUMAN,…	282	602	1161	1.39514	2.37144e-13	4.74065e-14	1.64313e-12
GOTERM_MF_FAT	GO:0008270~zinc ion binding	204	72.0848	1.36234e-15	ZNF2_HUMAN, P53_HUMAN, DMRT1_HUMAN, NR2F6_HUMAN, ADNP_HUMAN, PRGR_HUMAN, NR4A2_HUMAN, ZNF7_HUMAN, ZKSC5_HUMAN, CNOT4_HUMAN, ZKSC3_HUMAN, OVOL2_HUMAN, MCR_HUMAN, ZN343_HUMAN, ZNF43_HUMAN, DMRT2_HUMAN, Z280A_HUMAN, THB_HUMAN, RORB_HUMAN, VDR_HUMAN, HNF4A_HUMAN, MLL1_HUMAN, KDM2A_HUMAN, DMRTB_HUMAN, ZBT12_HUMAN, COE4_HUMAN, RXRG_HUMAN, ZN213_HUMAN, ZN493_HUMAN, Z585B_HUMAN, ZN567_HUMAN, DMRTA_HUMAN,…	282	602	1161	1.39514	2.37144e-13	4.74065e-14	1.64313e-12
SP_PIR_KEYWORDS	zinc	203	71.7314	4.85362e-15	ZNF2_HUMAN, P53_HUMAN, DMRT1_HUMAN, NR2F6_HUMAN, ADNP_HUMAN, PRGR_HUMAN, NR4A2_HUMAN, ZNF7_HUMAN, ZKSC5_HUMAN, CNOT4_HUMAN, ZKSC3_HUMAN, OVOL2_HUMAN, MCR_HUMAN, ZN343_HUMAN, ZNF43_HUMAN, DMRT2_HUMAN, Z280A_HUMAN, THB_HUMAN, RORB_HUMAN, VDR_HUMAN, HNF4A_HUMAN, MLL1_HUMAN, KDM2A_HUMAN, DMRTB_HUMAN, ZBT12_HUMAN, COE4_HUMAN, RXRG_HUMAN, ZN213_HUMAN, ZN493_HUMAN, Z585B_HUMAN, ZN567_HUMAN, DMRTA_HUMAN,…	283	601	1163	1.38808	5.81313e-13	2.90656e-13	5.59552e-12
SP_PIR_KEYWORDS	metal-binding	203	71.7314	8.1552e-15	ZNF2_HUMAN, P53_HUMAN, DMRT1_HUMAN, NR2F6_HUMAN, ADNP_HUMAN, PRGR_HUMAN, NR4A2_HUMAN, ZNF7_HUMAN, ZKSC5_HUMAN, CNOT4_HUMAN, ZKSC3_HUMAN, OVOL2_HUMAN, MCR_HUMAN, ZN343_HUMAN, ZNF43_HUMAN, DMRT2_HUMAN, Z280A_HUMAN, THB_HUMAN, RORB_HUMAN, VDR_HUMAN, HNF4A_HUMAN, MLL1_HUMAN, KDM2A_HUMAN, DMRTB_HUMAN, ZBT12_HUMAN, COE4_HUMAN, RXRG_HUMAN, ZN213_HUMAN, ZN493_HUMAN, Z585B_HUMAN, ZN567_HUMAN, DMRTA_HUMAN,…	283	603	1163	1.38348	9.64451e-13	3.21521e-13	9.29257e-12
SP_PIR_KEYWORDS	zinc-finger	192	67.8445	1.18136e-12	ZNF2_HUMAN, GLI2_HUMAN, THA_HUMAN, NR2F6_HUMAN, PRGR_HUMAN, ADNP_HUMAN, NR4A2_HUMAN, ZNF91_HUMAN, ZNF7_HUMAN, ZKSC5_HUMAN, ST18_HUMAN, ZN501_HUMAN, CNOT4_HUMAN, ZKSC3_HUMAN, ANDR_HUMAN, ZN253_HUMAN, OVOL2_HUMAN, ZBT48_HUMAN, ZN215_HUMAN, ZN580_HUMAN, MCR_HUMAN, ZN343_HUMAN, ZN358_HUMAN, PPARA_HUMAN, ZN573_HUMAN, COE2_HUMAN, ZNF43_HUMAN, ZN568_HUMAN, Z280A_HUMAN, ZN461_HUMAN, DNMT1_HUMAN, CTCFL_HU…	283	576	1163	1.36985	1.40585e-10	3.51463e-11	1.35409e-09
Annotation Cluster 3	Enrichment Score: 5,87870525168669
Category	Term	Count	%	PValue	Genes	List Total	Pop Hits	Pop Total	Fold Enrichment	Bonferroni	Benjamini	FDR
GOTERM_MF_FAT	GO:0008289~lipid binding	21	7.42049	2.37838e-10	STF1_HUMAN, RARA_HUMAN, ERR3_HUMAN, RXRB_HUMAN, NR2E1_HUMAN, PRGR_HUMAN, RXRG_HUMAN, GCR_HUMAN, ANDR_HUMAN, RXRA_HUMAN, HNF4G_HUMAN, NR1H4_HUMAN, MCR_HUMAN, NR2E3_HUMAN, PPARG_HUMAN, PPARA_HUMAN, PPARD_HUMAN, HNF4A_HUMAN, NR5A2_HUMAN, ERR1_HUMAN, ESR2_HUMAN	282	23	1161	3.75902	4.23352e-08	7.05586e-09	2.9241e-07
GOTERM_MF_FAT	GO:0005496~steroid binding	15	5.30035	1.35496e-07	ERR3_HUMAN, RXRB_HUMAN, NR2E1_HUMAN, PRGR_HUMAN, RXRG_HUMAN, GCR_HUMAN, ANDR_HUMAN, RXRA_HUMAN, HNF4G_HUMAN, NR1H4_HUMAN, MCR_HUMAN, NR2E3_HUMAN, HNF4A_HUMAN, ERR1_HUMAN, ESR2_HUMAN	282	16	1161	3.85971	2.41179e-05	3.44546e-06	0.000166585
INTERPRO	IPR000003:Retinoid X receptor	9	3.18021	8.18718e-05	RXRA_HUMAN, HNF4G_HUMAN, ERR3_HUMAN, RXRB_HUMAN, NR2E1_HUMAN, NR2E3_HUMAN, HNF4A_HUMAN, RXRG_HUMAN, ERR1_HUMAN	283	9	1157	4.08834	0.0156777	0.00175423	0.101971
PIR_SUPERFAMILY	PIRSF002534:retinoic X receptor-like nuclear receptor	9	3.18021	0.00115835	RXRA_HUMAN, HNF4G_HUMAN, RXRB_HUMAN, NR2E1_HUMAN, NR2E3_HUMAN, NR2F6_HUMAN, HNF4A_HUMAN, RXRG_HUMAN, COT1_HUMAN	121	10	410	3.04959	0.0789954	0.0789954	1.19576
Annotation Cluster 4	Enrichment Score: 5,059318663614386
Category	Term	Count	%	PValue	Genes	List Total	Pop Hits	Pop Total	Fold Enrichment	Bonferroni	Benjamini	FDR
UP_SEQ_FEATURE	region of interest:Modulating	14	4.947	8.86689e-08	RARB_HUMAN, RXRA_HUMAN, RARA_HUMAN, MCR_HUMAN, RXRB_HUMAN, THA_HUMAN, RORG_HUMAN, RORA_HUMAN, THB_HUMAN, RXRG_HUMAN, RARG_HUMAN, GCR_HUMAN, ESR2_HUMAN, ANDR_HUMAN	283	14	1163	4.10954	6.0825e-05	2.02754e-05	0.000133356
UP_SEQ_FEATURE	region of interest:Hinge	13	4.59364	1.92704e-06	RARB_HUMAN, VDR_HUMAN, RXRA_HUMAN, RARA_HUMAN, MCR_HUMAN, RXRB_HUMAN, RORG_HUMAN, RORA_HUMAN, NR1I2_HUMAN, RORB_HUMAN, RXRG_HUMAN, RARG_HUMAN, GCR_HUMAN	283	14	1163	3.816	0.00132108	0.000330433	0.0028982
GOTERM_MF_FAT	GO:0003708~retinoic acid receptor activity	6	2.12014	0.00388492	RARB_HUMAN, RXRA_HUMAN, RARA_HUMAN, RXRB_HUMAN, RXRG_HUMAN, RARG_HUMAN	282	6	1161	4.11702	0.499858	0.074096	4.67291
Annotation Cluster 5	Enrichment Score: 3,9784998356318813
Category	Term	Count	%	PValue	Genes	List Total	Pop Hits	Pop Total	Fold Enrichment	Bonferroni	Benjamini	FDR
GOTERM_BP_FAT	GO:0006350~transcription	275	97.1731	1.71785e-07	ZNF2_HUMAN, HIF1A_HUMAN, RELB_HUMAN, DMTF1_HUMAN, P53_HUMAN, DMRT1_HUMAN, NR2F6_HUMAN, ADNP_HUMAN, PRGR_HUMAN, NR4A2_HUMAN, ZNF7_HUMAN, ZKSC5_HUMAN, ZKSC3_HUMAN, CNOT4_HUMAN, OVOL2_HUMAN, MCR_HUMAN, ZN343_HUMAN, TBPL1_HUMAN, ZNF43_HUMAN, DMRT2_HUMAN, Z280A_HUMAN, THB_HUMAN, RORB_HUMAN, REL_HUMAN, RFXK_HUMAN, VDR_HUMAN, RUNX1_HUMAN, HNF4A_HUMAN, SMCA5_HUMAN, MLL1_HUMAN, TEAD1_HUMAN, TF2L1_HUMAN, K…	281	1049	1154	1.07661	0.000287355	0.000287355	0.000289194
SP_PIR_KEYWORDS	Transcription	272	96.1131	2.42276e-05	ZNF2_HUMAN, HIF1A_HUMAN, RELB_HUMAN, DMTF1_HUMAN, P53_HUMAN, DMRT1_HUMAN, NR2F6_HUMAN, ADNP_HUMAN, PRGR_HUMAN, NR4A2_HUMAN, ZNF7_HUMAN, ZKSC5_HUMAN, ZKSC3_HUMAN, CNOT4_HUMAN, OVOL2_HUMAN, MCR_HUMAN, ZN343_HUMAN, ZNF43_HUMAN, DMRT2_HUMAN, Z280A_HUMAN, THB_HUMAN, RORB_HUMAN, REL_HUMAN, RFXK_HUMAN, VDR_HUMAN, RUNX1_HUMAN, HNF4A_HUMAN, MLL1_HUMAN, TEAD1_HUMAN, TF2L1_HUMAN, KDM2A_HUMAN, DMRTB_HUMAN, Z…	283	1048	1163	1.0666	0.00287896	0.000480404	0.0277659
SP_PIR_KEYWORDS	transcription regulation	273	96.4664	3.01693e-05	ZNF2_HUMAN, HIF1A_HUMAN, RELB_HUMAN, DMTF1_HUMAN, P53_HUMAN, DMRT1_HUMAN, NR2F6_HUMAN, ADNP_HUMAN, PRGR_HUMAN, NR4A2_HUMAN, ZNF7_HUMAN, ZKSC5_HUMAN, ZKSC3_HUMAN, CNOT4_HUMAN, OVOL2_HUMAN, MCR_HUMAN, ZN343_HUMAN, ZNF43_HUMAN, DMRT2_HUMAN, Z280A_HUMAN, THB_HUMAN, RORB_HUMAN, REL_HUMAN, RFXK_HUMAN, VDR_HUMAN, RUNX1_HUMAN, HNF4A_HUMAN, MLL1_HUMAN, TEAD1_HUMAN, TF2L1_HUMAN, KDM2A_HUMAN, DMRTB_HUMAN, Z…	283	1055	1163	1.06342	0.00358377	0.000512755	0.0345744
GOTERM_BP_FAT	GO:0045449~regulation of transcription	276	97.5265	0.970823	ZNF2_HUMAN, HIF1A_HUMAN, RELB_HUMAN, DMTF1_HUMAN, P53_HUMAN, DMRT1_HUMAN, NR2F6_HUMAN, ADNP_HUMAN, PRGR_HUMAN, NR4A2_HUMAN, ZNF7_HUMAN, ZKSC5_HUMAN, ZKSC3_HUMAN, CNOT4_HUMAN, OVOL2_HUMAN, MCR_HUMAN, ZN343_HUMAN, TBPL1_HUMAN, ZNF43_HUMAN, DMRT2_HUMAN, Z280A_HUMAN, THB_HUMAN, RORB_HUMAN, REL_HUMAN, RFXK_HUMAN, VDR_HUMAN, RUNX1_HUMAN, HNF4A_HUMAN, SMCA5_HUMAN, MLL1_HUMAN, TEAD1_HUMAN, TF2L1_HUMAN, K…	281	1143	1154	0.991659	1	1	100
Annotation Cluster 6	Enrichment Score: 2,7581846368333447
Category	Term	Count	%	PValue	Genes	List Total	Pop Hits	Pop Total	Fold Enrichment	Bonferroni	Benjamini	FDR
SMART	SM00431:SCAN	21	7.42049	0.00129611	ZN197_HUMAN, ZSC22_HUMAN, ZN446_HUMAN, ZIM2_HUMAN, ZN274_HUMAN, ZSC23_HUMAN, ZN287_HUMAN, ZKSC5_HUMAN, MZF1_HUMAN, ZN213_HUMAN, ZN202_HUMAN, ZKSC3_HUMAN, ZN434_HUMAN, ZN323_HUMAN, ZN215_HUMAN, ZN263_HUMAN, ZSC10_HUMAN, ZN397_HUMAN, ZSCA2_HUMAN, ZSC21_HUMAN, ZN445_HUMAN	269	44	1110	1.96942	0.0615734	0.00903757	1.23581
INTERPRO	IPR003309:Transcriptional regulator SCAN	21	7.42049	0.00148751	ZN197_HUMAN, ZSC22_HUMAN, ZN446_HUMAN, ZIM2_HUMAN, ZN274_HUMAN, ZSC23_HUMAN, ZN287_HUMAN, ZKSC5_HUMAN, MZF1_HUMAN, ZN213_HUMAN, ZN202_HUMAN, ZKSC3_HUMAN, ZN434_HUMAN, ZN323_HUMAN, ZN215_HUMAN, ZN263_HUMAN, ZSC10_HUMAN, ZN397_HUMAN, ZSCA2_HUMAN, ZSC21_HUMAN, ZN445_HUMAN	283	44	1157	1.95125	0.249716	0.0218579	1.83784
UP_SEQ_FEATURE	domain:SCAN box	20	7.06714	0.00275641	ZN197_HUMAN, ZSC22_HUMAN, ZN446_HUMAN, ZIM2_HUMAN, ZN274_HUMAN, ZSC23_HUMAN, ZN287_HUMAN, ZKSC5_HUMAN, MZF1_HUMAN, ZN213_HUMAN, ZN202_HUMAN, ZKSC3_HUMAN, ZN323_HUMAN, ZN215_HUMAN, ZN263_HUMAN, ZSC10_HUMAN, ZN397_HUMAN, ZSCA2_HUMAN, ZSC21_HUMAN, ZN445_HUMAN	283	43	1163	1.91141	0.849457	0.172504	4.06633
Annotation Cluster 7	Enrichment Score: 2,690041225638851
Category	Term	Count	%	PValue	Genes	List Total	Pop Hits	Pop Total	Fold Enrichment	Bonferroni	Benjamini	FDR
INTERPRO	IPR013783:Immunoglobulin-like fold	14	4.947	9.47313e-08	COE2_HUMAN, SUH_HUMAN, RBPJL_HUMAN, RELB_HUMAN, TF65_HUMAN, NFAC3_HUMAN, COE4_HUMAN, NFKB1_HUMAN, REL_HUMAN, NFAC4_HUMAN, NFAC1_HUMAN, NFAC2_HUMAN, NFAT5_HUMAN, NFKB2_HUMAN	283	14	1157	4.08834	1.8283e-05	3.04719e-06	0.000118043
SMART	SM00429:IPT	15	5.30035	1.29609e-07	COE2_HUMAN, SUH_HUMAN, RBPJL_HUMAN, RELB_HUMAN, TF65_HUMAN, NFAC3_HUMAN, COE4_HUMAN, NFKB1_HUMAN, REL_HUMAN, COE3_HUMAN, NFAC4_HUMAN, NFAC1_HUMAN, NFAC2_HUMAN, NFAT5_HUMAN, NFKB2_HUMAN	269	16	1110	3.86849	6.35082e-06	2.11694e-06	0.000124269
INTERPRO	IPR002909:Cell surface receptor IPT/TIG	15	5.30035	1.49071e-07	COE2_HUMAN, SUH_HUMAN, RBPJL_HUMAN, RELB_HUMAN, TF65_HUMAN, NFAC3_HUMAN, COE4_HUMAN, NFKB1_HUMAN, REL_HUMAN, COE3_HUMAN, NFAC4_HUMAN, NFAC1_HUMAN, NFAC2_HUMAN, NFAT5_HUMAN, NFKB2_HUMAN	283	16	1157	3.83282	2.87702e-05	4.11008e-06	0.000185754
INTERPRO	IPR011539:Rel homology	10	3.53357	2.16366e-05	NFAC4_HUMAN, RELB_HUMAN, NFAC1_HUMAN, TF65_HUMAN, NFAC2_HUMAN, NFAC3_HUMAN, NFAT5_HUMAN, NFKB2_HUMAN, NFKB1_HUMAN, REL_HUMAN	283	10	1157	4.08834	0.00416721	0.000521853	0.0269577
INTERPRO	IPR000451:NF-kappa-B/Rel/dorsal	10	3.53357	2.16366e-05	NFAC4_HUMAN, RELB_HUMAN, NFAC1_HUMAN, TF65_HUMAN, NFAC2_HUMAN, NFAC3_HUMAN, NFAT5_HUMAN, NFKB2_HUMAN, NFKB1_HUMAN, REL_HUMAN	283	10	1157	4.08834	0.00416721	0.000521853	0.0269577
UP_SEQ_FEATURE	domain:RHD	9	3.18021	7.8653e-05	NFAC4_HUMAN, RELB_HUMAN, NFAC1_HUMAN, TF65_HUMAN, NFAC2_HUMAN, NFAC3_HUMAN, NFAT5_HUMAN, NFKB2_HUMAN, NFKB1_HUMAN	283	9	1163	4.10954	0.0525282	0.0107336	0.118228
INTERPRO	IPR008366:Nuclear factor of activated T cells (NFAT)	5	1.76678	0.0140134	NFAC4_HUMAN, NFAC1_HUMAN, NFAC2_HUMAN, NFAC3_HUMAN, NFAT5_HUMAN	283	5	1157	4.08834	0.934369	0.127319	16.1259
INTERPRO	IPR018286:Nuclear factor of activated T cells (NFAT), subgroup	5	1.76678	0.0140134	NFAC4_HUMAN, NFAC1_HUMAN, NFAC2_HUMAN, NFAC3_HUMAN, NFAT5_HUMAN	283	5	1157	4.08834	0.934369	0.127319	16.1259
KEGG_PATHWAY	hsa04660:T cell receptor signaling pathway	9	3.18021	0.0176868	NFAC4_HUMAN, NFAC1_HUMAN, TF65_HUMAN, IKBB_HUMAN, FOS_HUMAN, NFAC2_HUMAN, NFAC3_HUMAN, NFAT5_HUMAN, NFKB1_HUMAN	63	11	163	2.11688	0.625244	0.279032	16.0981
KEGG_PATHWAY	hsa04662:B cell receptor signaling pathway	9	3.18021	0.0176868	NFAC4_HUMAN, NFAC1_HUMAN, TF65_HUMAN, IKBB_HUMAN, FOS_HUMAN, NFAC2_HUMAN, NFAC3_HUMAN, NFAT5_HUMAN, NFKB1_HUMAN	63	11	163	2.11688	0.625244	0.279032	16.0981
UP_SEQ_FEATURE	region of interest:Calcineurin-binding	4	1.41343	0.0463622	NFAC4_HUMAN, NFAC1_HUMAN, NFAC2_HUMAN, NFAC3_HUMAN	283	4	1163	4.10954	1	0.674679	51.0299
UP_SEQ_FEATURE	short sequence motif:Nuclear export signal	5	1.76678	0.063244	IRF3_HUMAN, NFAC1_HUMAN, P53_HUMAN, NFAC2_HUMAN, NFAC3_HUMAN	283	7	1163	2.93539	1	0.722106	62.5659
KEGG_PATHWAY	hsa04360:Axon guidance	5	1.76678	0.0696927	NFAC4_HUMAN, NFAC1_HUMAN, NFAC2_HUMAN, NFAC3_HUMAN, NFAT5_HUMAN	63	5	163	2.5873	0.981187	0.548258	50.8623
KEGG_PATHWAY	hsa04370:VEGF signaling pathway	5	1.76678	0.0696927	NFAC4_HUMAN, NFAC1_HUMAN, NFAC2_HUMAN, NFAC3_HUMAN, NFAT5_HUMAN	63	5	163	2.5873	0.981187	0.548258	50.8623
KEGG_PATHWAY	hsa04650:Natural killer cell mediated cytotoxicity	5	1.76678	0.0696927	NFAC4_HUMAN, NFAC1_HUMAN, NFAC2_HUMAN, NFAC3_HUMAN, NFAT5_HUMAN	63	5	163	2.5873	0.981187	0.548258	50.8623
UP_SEQ_FEATURE	short sequence motif:Nuclear localization signal	21	7.42049	0.209018	HIF1A_HUMAN, RELB_HUMAN, DNMT1_HUMAN, TF65_HUMAN, PRGR_HUMAN, NFAC3_HUMAN, MYBB_HUMAN, NFKB1_HUMAN, REL_HUMAN, LY10_HUMAN, NFAC4_HUMAN, NFAC1_HUMAN, PITX3_HUMAN, FOG2_HUMAN, DEAF1_HUMAN, NFAC2_HUMAN, IKBZ_HUMAN, MBD1_HUMAN, MTF1_HUMAN, NFKB2_HUMAN, SP110_HUMAN	283	69	1163	1.25073	1	0.967366	97.0594
KEGG_PATHWAY	hsa04010:MAPK signaling pathway	9	3.18021	0.587159	NFAC4_HUMAN, RELB_HUMAN, TF65_HUMAN, P53_HUMAN, FOS_HUMAN, NR4A1_HUMAN, NFAC2_HUMAN, NFKB2_HUMAN, NFKB1_HUMAN	63	21	163	1.10884	1	0.960987	99.9834
KEGG_PATHWAY	hsa04310:Wnt signaling pathway	7	2.4735	0.752614	NFAC4_HUMAN, NFAC1_HUMAN, P53_HUMAN, PPARD_HUMAN, NFAC2_HUMAN, NFAC3_HUMAN, NFAT5_HUMAN	63	18	163	1.00617	1	0.982462	99.9999
Annotation Cluster 8	Enrichment Score: 2,475039770791979
Category	Term	Count	%	PValue	Genes	List Total	Pop Hits	Pop Total	Fold Enrichment	Bonferroni	Benjamini	FDR
GOTERM_BP_FAT	GO:0006954~inflammatory response	12	4.24028	0.000863016	HIF1A_HUMAN, STA5B_HUMAN, RXRA_HUMAN, NFAC4_HUMAN, TF65_HUMAN, FOS_HUMAN, NFAC3_HUMAN, P73_HUMAN, IKBZ_HUMAN, NFKB1_HUMAN, IRF7_HUMAN, STAT3_HUMAN	281	18	1154	2.73784	0.764124	0.250905	1.44298
GOTERM_BP_FAT	GO:0006952~defense response	16	5.65371	0.00391086	LY10_HUMAN, HIF1A_HUMAN, STA5B_HUMAN, RXRA_HUMAN, NFAC4_HUMAN, TF65_HUMAN, PPARG_HUMAN, FOS_HUMAN, NFAC3_HUMAN, P73_HUMAN, IKBZ_HUMAN, NFKB1_HUMAN, BCL3_HUMAN, IRF7_HUMAN, STAT3_HUMAN, ESR2_HUMAN	281	32	1154	2.05338	0.998578	0.420916	6.38384
GOTERM_BP_FAT	GO:0009611~response to wounding	15	5.30035	0.0111324	HIF1A_HUMAN, TF65_HUMAN, FOS_HUMAN, NFAC3_HUMAN, NFKB1_HUMAN, RXRA_HUMAN, STA5B_HUMAN, NFAC4_HUMAN, PPARA_HUMAN, PPARD_HUMAN, HNF4A_HUMAN, P73_HUMAN, IKBZ_HUMAN, IRF7_HUMAN, STAT3_HUMAN	281	32	1154	1.92504	1	0.667696	17.1768
Annotation Cluster 9	Enrichment Score: 1,9471484998092483
Category	Term	Count	%	PValue	Genes	List Total	Pop Hits	Pop Total	Fold Enrichment	Bonferroni	Benjamini	FDR
SMART	SM00348:IRF	8	2.82686	0.00102043	IRF4_HUMAN, IRF5_HUMAN, IRF1_HUMAN, IRF3_HUMAN, IRF8_HUMAN, IRF6_HUMAN, IRF2_HUMAN, IRF7_HUMAN	269	9	1110	3.66791	0.0487959	0.00995543	0.974109
UP_SEQ_FEATURE	DNA-binding region:Tryptophan pentad repeat	8	2.82686	0.00105178	IRF4_HUMAN, IRF5_HUMAN, IRF1_HUMAN, IRF3_HUMAN, IRF8_HUMAN, IRF6_HUMAN, IRF2_HUMAN, IRF7_HUMAN	283	9	1163	3.65293	0.514173	0.0979894	1.57024
INTERPRO	IPR001346:Interferon regulatory factor	8	2.82686	0.00108769	IRF4_HUMAN, IRF5_HUMAN, IRF1_HUMAN, IRF3_HUMAN, IRF8_HUMAN, IRF6_HUMAN, IRF2_HUMAN, IRF7_HUMAN	283	9	1157	3.63408	0.189447	0.0189133	1.34693
INTERPRO	IPR019817:Interferon regulatory factor, conserved site	8	2.82686	0.00108769	IRF4_HUMAN, IRF5_HUMAN, IRF1_HUMAN, IRF3_HUMAN, IRF8_HUMAN, IRF6_HUMAN, IRF2_HUMAN, IRF7_HUMAN	283	9	1157	3.63408	0.189447	0.0189133	1.34693
INTERPRO	IPR019471:Interferon regulatory factor-3	6	2.12014	0.0112602	IRF4_HUMAN, IRF5_HUMAN, IRF3_HUMAN, IRF8_HUMAN, IRF6_HUMAN, IRF7_HUMAN	283	7	1157	3.50429	0.887584	0.10866	13.1604
PIR_SUPERFAMILY	PIRSF005710:interferon regulatory factor 3-9	5	1.76678	0.0633955	IRF4_HUMAN, IRF5_HUMAN, IRF3_HUMAN, IRF8_HUMAN, IRF6_HUMAN	121	6	410	2.82369	0.990439	0.787758	49.3269
INTERPRO	IPR017855:SMAD domain-like	6	2.12014	0.292167	IRF4_HUMAN, IRF5_HUMAN, IRF3_HUMAN, IRF8_HUMAN, IRF6_HUMAN, IRF7_HUMAN	283	15	1157	1.63534	1	0.875579	98.651
INTERPRO	IPR011991:Winged helix repressor DNA-binding	13	4.59364	0.999668	IRF4_HUMAN, IRF1_HUMAN, IRF5_HUMAN, IRF3_HUMAN, IRF8_HUMAN, IRF6_HUMAN, PAX2_HUMAN, KAT5_HUMAN, RFX3_HUMAN, IRF2_HUMAN, PAX9_HUMAN, PAX8_HUMAN, IRF7_HUMAN	283	101	1157	0.526222	1	1	100
Annotation Cluster 10	Enrichment Score: 1,8508561791189575
Category	Term	Count	%	PValue	Genes	List Total	Pop Hits	Pop Total	Fold Enrichment	Bonferroni	Benjamini	FDR
SMART	SM00301:DM	6	2.12014	0.0038355	DMRTD_HUMAN, DMRT2_HUMAN, DMRTA_HUMAN, DMRT3_HUMAN, DMRT1_HUMAN, DMRTB_HUMAN	269	6	1110	4.12639	0.171634	0.0207049	3.61748
UP_SEQ_FEATURE	DNA-binding region:DM	6	2.12014	0.00391925	DMRTD_HUMAN, DMRT2_HUMAN, DMRTA_HUMAN, DMRT3_HUMAN, DMRT1_HUMAN, DMRTB_HUMAN	283	6	1163	4.10954	0.932383	0.187161	5.73505
INTERPRO	IPR001275:DM DNA-binding	6	2.12014	0.0040169	DMRTD_HUMAN, DMRT2_HUMAN, DMRTA_HUMAN, DMRT3_HUMAN, DMRT1_HUMAN, DMRTB_HUMAN	283	6	1157	4.08834	0.540135	0.0473917	4.89177
GOTERM_BP_FAT	GO:0007548~sex differentiation	14	4.947	0.0586644	STF1_HUMAN, DMRT2_HUMAN, STA5A_HUMAN, DMRT3_HUMAN, NR0B1_HUMAN, DMRTB_HUMAN, DMRT1_HUMAN, P63_HUMAN, PRGR_HUMAN, SOX2_HUMAN, ANDR_HUMAN, DMRTD_HUMAN, STA5B_HUMAN, DMRTA_HUMAN	281	35	1154	1.6427	1	0.920226	63.8593
SP_PIR_KEYWORDS	sexual differentiation	4	1.41343	0.157191	DMRTD_HUMAN, DMRTA_HUMAN, DMRT3_HUMAN, DMRT1_HUMAN	283	6	1163	2.73969	1	0.62057	85.9165
Annotation Cluster 11	Enrichment Score: 1,8122650472674051
Category	Term	Count	%	PValue	Genes	List Total	Pop Hits	Pop Total	Fold Enrichment	Bonferroni	Benjamini	FDR
GOTERM_BP_FAT	GO:0046890~regulation of lipid biosynthetic process	7	2.4735	0.00347389	STF1_HUMAN, NR1H3_HUMAN, NR1H2_HUMAN, HNF4A_HUMAN, GFI1_HUMAN, NFKB1_HUMAN, GCR_HUMAN	281	8	1154	3.59342	0.997038	0.410963	5.69007
GOTERM_BP_FAT	GO:0019218~regulation of steroid metabolic process	6	2.12014	0.0110313	STA5B_HUMAN, STF1_HUMAN, STA5A_HUMAN, GFI1_HUMAN, NFKB1_HUMAN, GCR_HUMAN	281	7	1154	3.52008	1	0.686472	17.034
GOTERM_BP_FAT	GO:0050810~regulation of steroid biosynthetic process	4	1.41343	0.0954472	STF1_HUMAN, GFI1_HUMAN, NFKB1_HUMAN, GCR_HUMAN	281	5	1154	3.28541	1	0.971866	81.5252
Annotation Cluster 12	Enrichment Score: 1,6192391069689813
Category	Term	Count	%	PValue	Genes	List Total	Pop Hits	Pop Total	Fold Enrichment	Bonferroni	Benjamini	FDR
GOTERM_MF_FAT	GO:0008134~transcription factor binding	55	19.4346	0.0139889	HIF1A_HUMAN, RELB_HUMAN, P53_HUMAN, RCOR2_HUMAN, IRF4_HUMAN, PPARG_HUMAN, TBPL1_HUMAN, DMAP1_HUMAN, MBD1_HUMAN, NFKB2_HUMAN, STAT3_HUMAN, RARA_HUMAN, TYY1_HUMAN, DNMT1_HUMAN, THB_HUMAN, RFXK_HUMAN, VDR_HUMAN, NR1H4_HUMAN, RUNX1_HUMAN, NR1I3_HUMAN, GMEB1_HUMAN, HNF4A_HUMAN, ZFY_HUMAN, MTF1_HUMAN, BCL3_HUMAN, RARG_HUMAN, UBIP1_HUMAN, STF1_HUMAN, TF2L1_HUMAN, TAD2A_HUMAN, TBP_HUMAN, RXRB_HUMAN, NR0B…	282	173	1161	1.30888	0.918537	0.188578	15.9031
GOTERM_MF_FAT	GO:0003712~transcription cofactor activity	40	14.1343	0.021474	UBIP1_HUMAN, STF1_HUMAN, TAD2A_HUMAN, TF2L1_HUMAN, RXRB_HUMAN, RELB_HUMAN, NR0B1_HUMAN, KAT5_HUMAN, RCOR2_HUMAN, NFAC4_HUMAN, NR2C2_HUMAN, ARNT_HUMAN, NR1H3_HUMAN, TBPL1_HUMAN, DMAP1_HUMAN, MBD1_HUMAN, NFKB2_HUMAN, NCOR2_HUMAN, SMRC1_HUMAN, RARA_HUMAN, TYY1_HUMAN, IRF3_HUMAN, ZN274_HUMAN, THB_HUMAN, COT1_HUMAN, RXRA_HUMAN, RFXK_HUMAN, NR1H4_HUMAN, NR1I3_HUMAN, NR1D1_HUMAN, NCOR1_HUMAN, NR0B2_HUMA…	282	121	1161	1.361	0.979016	0.241187	23.4241
GOTERM_MF_FAT	GO:0003713~transcription coactivator activity	23	8.12721	0.0461942	STF1_HUMAN, RARA_HUMAN, TYY1_HUMAN, RXRB_HUMAN, KAT5_HUMAN, COT1_HUMAN, RXRA_HUMAN, NFAC4_HUMAN, NR1H4_HUMAN, ARNT_HUMAN, NR2C2_HUMAN, NR1H3_HUMAN, NR1I3_HUMAN, GMEB1_HUMAN, SMRC2_HUMAN, IKBB_HUMAN, TBPL1_HUMAN, NR1I2_HUMAN, ZFY_HUMAN, MTF1_HUMAN, NFKB2_HUMAN, SMRC1_HUMAN, ESR2_HUMAN	282	65	1161	1.45679	0.999779	0.357945	44.0924
Annotation Cluster 13	Enrichment Score: 1,5901194711028306
Category	Term	Count	%	PValue	Genes	List Total	Pop Hits	Pop Total	Fold Enrichment	Bonferroni	Benjamini	FDR
SMART	SM00248:ANK	7	2.4735	0.00337598	RFXK_HUMAN, IKBB_HUMAN, IKBL1_HUMAN, IKBZ_HUMAN, NFKB2_HUMAN, NFKB1_HUMAN, BCL3_HUMAN	269	8	1110	3.61059	0.152702	0.0204998	3.19036
SP_PIR_KEYWORDS	ank repeat	7	2.4735	0.00346228	RFXK_HUMAN, IKBB_HUMAN, IKBL1_HUMAN, IKBZ_HUMAN, NFKB2_HUMAN, NFKB1_HUMAN, BCL3_HUMAN	283	8	1163	3.59585	0.338157	0.0338091	3.89735
UP_SEQ_FEATURE	repeat:ANK 1	7	2.4735	0.00346228	RFXK_HUMAN, IKBB_HUMAN, IKBL1_HUMAN, IKBZ_HUMAN, NFKB2_HUMAN, NFKB1_HUMAN, BCL3_HUMAN	283	8	1163	3.59585	0.90738	0.194502	5.08254
UP_SEQ_FEATURE	repeat:ANK 2	7	2.4735	0.00346228	RFXK_HUMAN, IKBB_HUMAN, IKBL1_HUMAN, IKBZ_HUMAN, NFKB2_HUMAN, NFKB1_HUMAN, BCL3_HUMAN	283	8	1163	3.59585	0.90738	0.194502	5.08254
INTERPRO	IPR002110:Ankyrin	7	2.4735	0.00356215	RFXK_HUMAN, IKBB_HUMAN, IKBL1_HUMAN, IKBZ_HUMAN, NFKB2_HUMAN, NFKB1_HUMAN, BCL3_HUMAN	283	8	1157	3.5773	0.497782	0.0448767	4.34924
UP_SEQ_FEATURE	repeat:ANK 3	6	2.12014	0.0110005	RFXK_HUMAN, IKBB_HUMAN, IKBZ_HUMAN, NFKB2_HUMAN, NFKB1_HUMAN, BCL3_HUMAN	283	7	1163	3.52246	0.999494	0.377655	15.3261
UP_SEQ_FEATURE	repeat:ANK 5	6	2.12014	0.0110005	RFXK_HUMAN, IKBB_HUMAN, IKBZ_HUMAN, NFKB2_HUMAN, NFKB1_HUMAN, BCL3_HUMAN	283	7	1163	3.52246	0.999494	0.377655	15.3261
UP_SEQ_FEATURE	repeat:ANK 4	6	2.12014	0.0110005	RFXK_HUMAN, IKBB_HUMAN, IKBZ_HUMAN, NFKB2_HUMAN, NFKB1_HUMAN, BCL3_HUMAN	283	7	1163	3.52246	0.999494	0.377655	15.3261
UP_SEQ_FEATURE	repeat:ANK 6	5	1.76678	0.013743	IKBB_HUMAN, IKBZ_HUMAN, NFKB2_HUMAN, NFKB1_HUMAN, BCL3_HUMAN	283	5	1163	4.10954	0.999925	0.3779	18.7895
UP_SEQ_FEATURE	repeat:ANK 7	4	1.41343	0.0463622	IKBZ_HUMAN, NFKB2_HUMAN, NFKB1_HUMAN, BCL3_HUMAN	283	4	1163	4.10954	1	0.674679	51.0299
GOTERM_BP_FAT	GO:0051651~maintenance of location in cell	4	1.41343	0.15743	STF1_HUMAN, IKBB_HUMAN, IKBL1_HUMAN, BCL3_HUMAN	281	6	1154	2.73784	1	0.990887	94.4075
GOTERM_BP_FAT	GO:0032507~maintenance of protein location in cell	4	1.41343	0.15743	STF1_HUMAN, IKBB_HUMAN, IKBL1_HUMAN, BCL3_HUMAN	281	6	1154	2.73784	1	0.990887	94.4075
GOTERM_BP_FAT	GO:0051235~maintenance of location	4	1.41343	0.15743	STF1_HUMAN, IKBB_HUMAN, IKBL1_HUMAN, BCL3_HUMAN	281	6	1154	2.73784	1	0.990887	94.4075
GOTERM_BP_FAT	GO:0045185~maintenance of protein location	4	1.41343	0.15743	STF1_HUMAN, IKBB_HUMAN, IKBL1_HUMAN, BCL3_HUMAN	281	6	1154	2.73784	1	0.990887	94.4075
GOTERM_CC_FAT	GO:0033256~I-kappaB/NF-kappaB complex	3	1.06007	0.309798	NFKB2_HUMAN, NFKB1_HUMAN, BCL3_HUMAN	92	4	327	2.66576	1	0.999882	98.6003
GOTERM_BP_FAT	GO:0042990~regulation of transcription factor import into nucleus	3	1.06007	0.448725	IKBB_HUMAN, IKBL1_HUMAN, BCL3_HUMAN	281	6	1154	2.05338	1	0.999827	99.9956
Annotation Cluster 14	Enrichment Score: 1,57704246974179
Category	Term	Count	%	PValue	Genes	List Total	Pop Hits	Pop Total	Fold Enrichment	Bonferroni	Benjamini	FDR
GOTERM_BP_FAT	GO:0016568~chromatin modification	18	6.36042	0.0132088	TAD2A_HUMAN, DNMT1_HUMAN, KDM2A_HUMAN, CTCFL_HUMAN, KAT5_HUMAN, MLL2_HUMAN, SMCA1_HUMAN, GCR_HUMAN, GFI1B_HUMAN, IRF4_HUMAN, MLL4_HUMAN, NCOR1_HUMAN, SMRC2_HUMAN, SMCA5_HUMAN, DMAP1_HUMAN, MLL1_HUMAN, SMRC1_HUMAN, LMBL1_HUMAN	281	42	1154	1.76004	1	0.689886	20.0562
GOTERM_BP_FAT	GO:0051276~chromosome organization	21	7.42049	0.027033	TAD2A_HUMAN, DNMT1_HUMAN, KDM2A_HUMAN, P53_HUMAN, CTCFL_HUMAN, MLL2_HUMAN, KAT5_HUMAN, SMCA1_HUMAN, SOX2_HUMAN, GCR_HUMAN, GFI1B_HUMAN, IRF4_HUMAN, MLL4_HUMAN, NCOR1_HUMAN, SOX21_HUMAN, SMRC2_HUMAN, SMCA5_HUMAN, DMAP1_HUMAN, MLL1_HUMAN, SMRC1_HUMAN, LMBL1_HUMAN	281	55	1154	1.56804	1	0.828542	36.9572
SP_PIR_KEYWORDS	chromatin regulator	16	5.65371	0.031784	DNMT1_HUMAN, KDM2A_HUMAN, CTCFL_HUMAN, KAT5_HUMAN, MLL2_HUMAN, SMCA1_HUMAN, GFI1B_HUMAN, GCR_HUMAN, MLL4_HUMAN, NCOR1_HUMAN, SMRC2_HUMAN, SMCA5_HUMAN, DMAP1_HUMAN, MLL1_HUMAN, SMRC1_HUMAN, LMBL1_HUMAN	283	39	1163	1.68597	0.978586	0.213554	30.9418
GOTERM_BP_FAT	GO:0006325~chromatin organization	20	7.06714	0.0433377	TAD2A_HUMAN, DNMT1_HUMAN, KDM2A_HUMAN, CTCFL_HUMAN, MLL2_HUMAN, KAT5_HUMAN, SMCA1_HUMAN, SOX2_HUMAN, GCR_HUMAN, GFI1B_HUMAN, IRF4_HUMAN, MLL4_HUMAN, NCOR1_HUMAN, SOX21_HUMAN, SMRC2_HUMAN, SMCA5_HUMAN, DMAP1_HUMAN, MLL1_HUMAN, SMRC1_HUMAN, LMBL1_HUMAN	281	54	1154	1.52102	1	0.886965	52.5672
Annotation Cluster 15	Enrichment Score: 1,5510480145958114
Category	Term	Count	%	PValue	Genes	List Total	Pop Hits	Pop Total	Fold Enrichment	Bonferroni	Benjamini	FDR
SP_PIR_KEYWORDS	lipid-binding	8	2.82686	0.00105178	STF1_HUMAN, MCR_HUMAN, PPARA_HUMAN, PRGR_HUMAN, NR5A2_HUMAN, GCR_HUMAN, ESR2_HUMAN, ANDR_HUMAN	283	9	1163	3.65293	0.117704	0.0124447	1.19894
SP_PIR_KEYWORDS	steroid-binding	5	1.76678	0.0333906	MCR_HUMAN, PRGR_HUMAN, GCR_HUMAN, ESR2_HUMAN, ANDR_HUMAN	283	6	1163	3.42462	0.982426	0.211581	32.2439
UP_SEQ_FEATURE	region of interest:Steroid-binding	4	1.41343	0.0952909	MCR_HUMAN, PRGR_HUMAN, GCR_HUMAN, ESR2_HUMAN	283	5	1163	3.28763	1	0.828208	77.823
GOTERM_BP_FAT	GO:0030518~steroid hormone receptor signaling pathway	6	2.12014	0.186727	RARA_HUMAN, KAT5_HUMAN, PRGR_HUMAN, GCR_HUMAN, ESR2_HUMAN, ANDR_HUMAN	281	13	1154	1.89543	1	0.995106	96.9178
Annotation Cluster 16	Enrichment Score: 1,520714961514522
Category	Term	Count	%	PValue	Genes	List Total	Pop Hits	Pop Total	Fold Enrichment	Bonferroni	Benjamini	FDR
GOTERM_MF_FAT	GO:0033293~monocarboxylic acid binding	5	1.76678	0.0136479	NR1H4_HUMAN, RARA_HUMAN, PPARG_HUMAN, PPARD_HUMAN, HNF4A_HUMAN	282	5	1161	4.11702	0.913365	0.19938	15.5448
GOTERM_MF_FAT	GO:0031406~carboxylic acid binding	5	1.76678	0.0136479	NR1H4_HUMAN, RARA_HUMAN, PPARG_HUMAN, PPARD_HUMAN, HNF4A_HUMAN	282	5	1161	4.11702	0.913365	0.19938	15.5448
GOTERM_MF_FAT	GO:0005504~fatty acid binding	3	1.06007	0.147138	PPARG_HUMAN, PPARD_HUMAN, HNF4A_HUMAN	282	3	1161	4.11702	1	0.708216	85.8685
Annotation Cluster 17	Enrichment Score: 1,5134391635439233
Category	Term	Count	%	PValue	Genes	List Total	Pop Hits	Pop Total	Fold Enrichment	Bonferroni	Benjamini	FDR
GOTERM_MF_FAT	GO:0003708~retinoic acid receptor activity	6	2.12014	0.00388492	RARB_HUMAN, RXRA_HUMAN, RARA_HUMAN, RXRB_HUMAN, RXRG_HUMAN, RARG_HUMAN	282	6	1161	4.11702	0.499858	0.074096	4.67291
GOTERM_BP_FAT	GO:0009991~response to extracellular stimulus	12	4.24028	0.0046577	VDR_HUMAN, RXRA_HUMAN, RARA_HUMAN, STAT1_HUMAN, TF65_HUMAN, P53_HUMAN, PPARG_HUMAN, FOS_HUMAN, PPARA_HUMAN, NR4A2_HUMAN, RARG_HUMAN, SOX2_HUMAN	281	21	1154	2.34672	0.999595	0.427588	7.5585
GOTERM_BP_FAT	GO:0033273~response to vitamin	7	2.4735	0.00830991	VDR_HUMAN, RXRA_HUMAN, RARA_HUMAN, TF65_HUMAN, PPARG_HUMAN, RARG_HUMAN, SOX2_HUMAN	281	9	1154	3.19415	0.999999	0.605724	13.1058
GOTERM_BP_FAT	GO:0031667~response to nutrient levels	10	3.53357	0.0151986	VDR_HUMAN, RXRA_HUMAN, RARA_HUMAN, STAT1_HUMAN, TF65_HUMAN, P53_HUMAN, PPARG_HUMAN, PPARA_HUMAN, RARG_HUMAN, SOX2_HUMAN	281	18	1154	2.28153	1	0.687971	22.7272
GOTERM_BP_FAT	GO:0007584~response to nutrient	8	2.82686	0.0200493	VDR_HUMAN, RXRA_HUMAN, RARA_HUMAN, STAT1_HUMAN, TF65_HUMAN, PPARG_HUMAN, RARG_HUMAN, SOX2_HUMAN	281	13	1154	2.52724	1	0.742138	28.8907
GOTERM_BP_FAT	GO:0033189~response to vitamin A	5	1.76678	0.0633762	RXRA_HUMAN, RARA_HUMAN, PPARG_HUMAN, RARG_HUMAN, SOX2_HUMAN	281	7	1154	2.9334	1	0.930861	66.7869
GOTERM_BP_FAT	GO:0014070~response to organic cyclic substance	6	2.12014	0.0689592	RXRA_HUMAN, STAT1_HUMAN, TF65_HUMAN, PPARG_HUMAN, FOS_HUMAN, STAT3_HUMAN	281	10	1154	2.46406	1	0.937961	69.967
GOTERM_BP_FAT	GO:0032868~response to insulin stimulus	6	2.12014	0.102111	RXRA_HUMAN, STAT1_HUMAN, TF65_HUMAN, PPARG_HUMAN, PPARA_HUMAN, ANDR_HUMAN	281	11	1154	2.24005	1	0.970791	83.6877
GOTERM_BP_FAT	GO:0032526~response to retinoic acid	4	1.41343	0.15743	RXRA_HUMAN, RARA_HUMAN, RARG_HUMAN, SOX2_HUMAN	281	6	1154	2.73784	1	0.990887	94.4075
GOTERM_BP_FAT	GO:0048384~retinoic acid receptor signaling pathway	4	1.41343	0.22797	RXRA_HUMAN, RARA_HUMAN, NR1H2_HUMAN, RARG_HUMAN	281	7	1154	2.34672	1	0.997749	98.7166
Annotation Cluster 18	Enrichment Score: 1,4714328821891485
Category	Term	Count	%	PValue	Genes	List Total	Pop Hits	Pop Total	Fold Enrichment	Bonferroni	Benjamini	FDR
SMART	SM00717:SANT	15	5.30035	8.03068e-05	TAD2A_HUMAN, DMTF1_HUMAN, DNJC2_HUMAN, MYBB_HUMAN, SMCA1_HUMAN, RCOR2_HUMAN, SNPC4_HUMAN, NCOR1_HUMAN, SMRC2_HUMAN, DMAP1_HUMAN, SMCA5_HUMAN, CRML_HUMAN, NCOR2_HUMAN, CDC5L_HUMAN, SMRC1_HUMAN	269	22	1110	2.81345	0.00392746	0.000983314	0.0769714
INTERPRO	IPR001005:SANT, DNA-binding	15	5.30035	9.06284e-05	TAD2A_HUMAN, DMTF1_HUMAN, DNJC2_HUMAN, MYBB_HUMAN, SMCA1_HUMAN, RCOR2_HUMAN, SNPC4_HUMAN, NCOR1_HUMAN, SMRC2_HUMAN, DMAP1_HUMAN, SMCA5_HUMAN, CRML_HUMAN, NCOR2_HUMAN, CDC5L_HUMAN, SMRC1_HUMAN	283	22	1157	2.7875	0.01734	0.00174768	0.112872
INTERPRO	IPR017884:SANT, eukarya	10	3.53357	0.00327675	RCOR2_HUMAN, TAD2A_HUMAN, NCOR1_HUMAN, SMRC2_HUMAN, DNJC2_HUMAN, SMCA5_HUMAN, CRML_HUMAN, SMCA1_HUMAN, NCOR2_HUMAN, SMRC1_HUMAN	283	15	1157	2.72556	0.469243	0.0442382	4.0073
UP_SEQ_FEATURE	domain:SANT 2	6	2.12014	0.00391925	RCOR2_HUMAN, NCOR1_HUMAN, DNJC2_HUMAN, SMCA5_HUMAN, SMCA1_HUMAN, NCOR2_HUMAN	283	6	1163	4.10954	0.932383	0.187161	5.73505
UP_SEQ_FEATURE	domain:SANT 1	6	2.12014	0.00391925	RCOR2_HUMAN, NCOR1_HUMAN, DNJC2_HUMAN, SMCA5_HUMAN, SMCA1_HUMAN, NCOR2_HUMAN	283	6	1163	4.10954	0.932383	0.187161	5.73505
INTERPRO	IPR014778:Myb, DNA-binding	11	3.88693	0.00416062	RCOR2_HUMAN, TAD2A_HUMAN, SNPC4_HUMAN, DMTF1_HUMAN, NCOR1_HUMAN, SMRC2_HUMAN, DNJC2_HUMAN, MYBB_HUMAN, CDC5L_HUMAN, NCOR2_HUMAN, SMRC1_HUMAN	283	18	1157	2.49843	0.552766	0.046231	5.06263
UP_SEQ_FEATURE	DNA-binding region:H-T-H motif	4	1.41343	0.157191	SNPC4_HUMAN, DMTF1_HUMAN, MYBB_HUMAN, CDC5L_HUMAN	283	6	1163	2.73969	1	0.93049	92.362
INTERPRO	IPR015495:Myb transcription factor	4	1.41343	0.159123	SNPC4_HUMAN, DMTF1_HUMAN, MYBB_HUMAN, CDC5L_HUMAN	283	6	1157	2.72556	1	0.697176	88.4627
INTERPRO	IPR017930:Myb-type HTH DNA-binding domain	4	1.41343	0.159123	SNPC4_HUMAN, DMTF1_HUMAN, MYBB_HUMAN, CDC5L_HUMAN	283	6	1157	2.72556	1	0.697176	88.4627
UP_SEQ_FEATURE	domain:HTH myb-type 2	3	1.06007	0.351293	SNPC4_HUMAN, MYBB_HUMAN, CDC5L_HUMAN	283	5	1163	2.46572	1	0.996685	99.851
UP_SEQ_FEATURE	domain:HTH myb-type 1	3	1.06007	0.351293	SNPC4_HUMAN, MYBB_HUMAN, CDC5L_HUMAN	283	5	1163	2.46572	1	0.996685	99.851
GOTERM_BP_FAT	GO:0006338~chromatin remodeling	5	1.76678	0.390917	MLL4_HUMAN, SMRC2_HUMAN, SMCA5_HUMAN, SMCA1_HUMAN, SMRC1_HUMAN	281	13	1154	1.57952	1	0.999656	99.9763
GOTERM_BP_FAT	GO:0006333~chromatin assembly or disassembly	4	1.41343	0.452427	SMRC2_HUMAN, KAT5_HUMAN, SMCA5_HUMAN, SMRC1_HUMAN	281	10	1154	1.6427	1	0.999818	99.996
GOTERM_CC_FAT	GO:0016585~chromatin remodeling complex	5	1.76678	0.640641	NCOR1_HUMAN, SMRC2_HUMAN, SMCA5_HUMAN, SMCA1_HUMAN, SMRC1_HUMAN	92	15	327	1.18478	1	0.999866	99.9992
INTERPRO	IPR012287:Homeodomain-related	11	3.88693	1	RCOR2_HUMAN, TAD2A_HUMAN, SNPC4_HUMAN, DMTF1_HUMAN, NCOR1_HUMAN, PITX3_HUMAN, MYBB_HUMAN, PO5F1_HUMAN, CDC5L_HUMAN, NCOR2_HUMAN, PO2F2_HUMAN	283	196	1157	0.229448	1	1	100
Annotation Cluster 19	Enrichment Score: 1,4709738655556743
Category	Term	Count	%	PValue	Genes	List Total	Pop Hits	Pop Total	Fold Enrichment	Bonferroni	Benjamini	FDR
GOTERM_MF_FAT	GO:0005509~calcium ion binding	8	2.82686	0.000291225	STA5B_HUMAN, STAT6_HUMAN, STA5A_HUMAN, STAT4_HUMAN, RUNX1_HUMAN, STAT1_HUMAN, STAT2_HUMAN, STAT3_HUMAN	282	8	1161	4.11702	0.0505245	0.00645975	0.357458
GOTERM_BP_FAT	GO:0007243~protein kinase cascade	10	3.53357	0.000726701	STA5B_HUMAN, STA5A_HUMAN, STAT4_HUMAN, TTP_HUMAN, IRF3_HUMAN, STAT1_HUMAN, IKBB_HUMAN, BCL3_HUMAN, STAT2_HUMAN, STAT3_HUMAN	281	13	1154	3.15905	0.70365	0.262179	1.21637
SMART	SM00252:SH2	7	2.4735	0.00105829	STA5B_HUMAN, STAT6_HUMAN, STA5A_HUMAN, STAT4_HUMAN, STAT1_HUMAN, STAT2_HUMAN, STAT3_HUMAN	269	7	1110	4.12639	0.0505606	0.00860997	1.01008
SP_PIR_KEYWORDS	SH2 domain	7	2.4735	0.00108675	STA5B_HUMAN, STAT6_HUMAN, STA5A_HUMAN, STAT4_HUMAN, STAT1_HUMAN, STAT2_HUMAN, STAT3_HUMAN	283	7	1163	4.10954	0.121372	0.0116941	1.23857
UP_SEQ_FEATURE	domain:SH2	7	2.4735	0.00108675	STA5B_HUMAN, STAT6_HUMAN, STA5A_HUMAN, STAT4_HUMAN, STAT1_HUMAN, STAT2_HUMAN, STAT3_HUMAN	283	7	1163	4.10954	0.5257	0.0890246	1.62204
INTERPRO	IPR013801:STAT transcription factor, DNA-binding	7	2.4735	0.00111958	STA5B_HUMAN, STAT6_HUMAN, STA5A_HUMAN, STAT4_HUMAN, STAT1_HUMAN, STAT2_HUMAN, STAT3_HUMAN	283	7	1157	4.08834	0.194425	0.0178553	1.38617
INTERPRO	IPR013800:STAT transcription factor, all-alpha	7	2.4735	0.00111958	STA5B_HUMAN, STAT6_HUMAN, STA5A_HUMAN, STAT4_HUMAN, STAT1_HUMAN, STAT2_HUMAN, STAT3_HUMAN	283	7	1157	4.08834	0.194425	0.0178553	1.38617
INTERPRO	IPR013799:STAT transcription factor, protein interaction	7	2.4735	0.00111958	STA5B_HUMAN, STAT6_HUMAN, STA5A_HUMAN, STAT4_HUMAN, STAT1_HUMAN, STAT2_HUMAN, STAT3_HUMAN	283	7	1157	4.08834	0.194425	0.0178553	1.38617
INTERPRO	IPR011992:EF-Hand type	7	2.4735	0.00111958	STA5B_HUMAN, STAT6_HUMAN, STA5A_HUMAN, STAT4_HUMAN, STAT1_HUMAN, STAT2_HUMAN, STAT3_HUMAN	283	7	1157	4.08834	0.194425	0.0178553	1.38617
INTERPRO	IPR000980:SH2 motif	7	2.4735	0.00111958	STA5B_HUMAN, STAT6_HUMAN, STA5A_HUMAN, STAT4_HUMAN, STAT1_HUMAN, STAT2_HUMAN, STAT3_HUMAN	283	7	1157	4.08834	0.194425	0.0178553	1.38617
INTERPRO	IPR001217:STAT transcription factor, core	7	2.4735	0.00111958	STA5B_HUMAN, STAT6_HUMAN, STA5A_HUMAN, STAT4_HUMAN, STAT1_HUMAN, STAT2_HUMAN, STAT3_HUMAN	283	7	1157	4.08834	0.194425	0.0178553	1.38617
INTERPRO	IPR012345:STAT transcription factor, DNA-binding, subdomain	7	2.4735	0.00111958	STA5B_HUMAN, STAT6_HUMAN, STA5A_HUMAN, STAT4_HUMAN, STAT1_HUMAN, STAT2_HUMAN, STAT3_HUMAN	283	7	1157	4.08834	0.194425	0.0178553	1.38617
PIR_SUPERFAMILY	PIRSF015568:signal transducer and transcription activator STAT5A	7	2.4735	0.00304826	STA5B_HUMAN, STAT6_HUMAN, STA5A_HUMAN, STAT4_HUMAN, STAT1_HUMAN, STAT2_HUMAN, STAT3_HUMAN	121	7	410	3.38843	0.194875	0.102712	3.119
GOTERM_BP_FAT	GO:0007259~JAK-STAT cascade	6	2.12014	0.00393075	STA5B_HUMAN, STA5A_HUMAN, STAT4_HUMAN, STAT1_HUMAN, STAT2_HUMAN, STAT3_HUMAN	281	6	1154	4.10676	0.998625	0.397612	6.41531
BBID	48,mice_minus_JAKs_and_STATs	7	2.4735	0.00806477	STA5B_HUMAN, STAT6_HUMAN, STA5A_HUMAN, STAT4_HUMAN, STAT1_HUMAN, STAT2_HUMAN, STAT3_HUMAN	18	7	45	2.5	0.215669	0.215669	6.66526
GOTERM_BP_FAT	GO:0032870~cellular response to hormone stimulus	8	2.82686	0.0200493	STA5B_HUMAN, RXRA_HUMAN, STA5A_HUMAN, STAT1_HUMAN, THA_HUMAN, PPARG_HUMAN, FOS_HUMAN, STAT3_HUMAN	281	13	1154	2.52724	1	0.742138	28.8907
GOTERM_BP_FAT	GO:0019221~cytokine-mediated signaling pathway	7	2.4735	0.0467243	STA5B_HUMAN, STAT6_HUMAN, STA5A_HUMAN, STAT4_HUMAN, STAT1_HUMAN, TF65_HUMAN, STAT3_HUMAN	281	12	1154	2.39561	1	0.891797	55.3162
KEGG_PATHWAY	hsa04062:Chemokine signaling pathway	7	2.4735	0.0732228	STA5B_HUMAN, STAT1_HUMAN, TF65_HUMAN, IKBB_HUMAN, NFKB1_HUMAN, STAT2_HUMAN, STAT3_HUMAN	63	9	163	2.01235	0.984737	0.501949	52.6658
KEGG_PATHWAY	hsa04630:Jak-STAT signaling pathway	7	2.4735	0.127925	STA5B_HUMAN, STAT6_HUMAN, STA5A_HUMAN, STAT4_HUMAN, STAT1_HUMAN, STAT2_HUMAN, STAT3_HUMAN	63	10	163	1.81111	0.999462	0.658866	73.9805
GOTERM_BP_FAT	GO:0060396~growth hormone receptor signaling pathway	3	1.06007	0.147799	STA5B_HUMAN, STA5A_HUMAN, STAT3_HUMAN	281	3	1154	4.10676	1	0.99008	93.2284
GOTERM_BP_FAT	GO:0060416~response to growth hormone stimulus	3	1.06007	0.147799	STA5B_HUMAN, STA5A_HUMAN, STAT3_HUMAN	281	3	1154	4.10676	1	0.99008	93.2284
GOTERM_BP_FAT	GO:0060397~JAK-STAT cascade involved in growth hormone signaling pathway	3	1.06007	0.147799	STA5B_HUMAN, STA5A_HUMAN, STAT3_HUMAN	281	3	1154	4.10676	1	0.99008	93.2284
GOTERM_BP_FAT	GO:0050871~positive regulation of B cell activation	4	1.41343	0.15743	STA5B_HUMAN, STAT6_HUMAN, STA5A_HUMAN, TBX21_HUMAN	281	6	1154	2.73784	1	0.990887	94.4075
GOTERM_BP_FAT	GO:0002703~regulation of leukocyte mediated immunity	4	1.41343	0.22797	STA5B_HUMAN, STAT6_HUMAN, STA5A_HUMAN, TBX21_HUMAN	281	7	1154	2.34672	1	0.997749	98.7166
GOTERM_BP_FAT	GO:0002706~regulation of lymphocyte mediated immunity	4	1.41343	0.22797	STA5B_HUMAN, STAT6_HUMAN, STA5A_HUMAN, TBX21_HUMAN	281	7	1154	2.34672	1	0.997749	98.7166
GOTERM_BP_FAT	GO:0050864~regulation of B cell activation	4	1.41343	0.22797	STA5B_HUMAN, STAT6_HUMAN, STA5A_HUMAN, TBX21_HUMAN	281	7	1154	2.34672	1	0.997749	98.7166
BIOCARTA	h_TPOPathway:TPO Signaling Pathway	4	1.41343	0.238414	STA5A_HUMAN, STAT1_HUMAN, FOS_HUMAN, STAT3_HUMAN	52	5	144	2.21538	1	0.9987	95.6534
BIOCARTA	h_il22bppathway:IL22 Soluble Receptor Signaling Pathway	3	1.06007	0.28604	STA5A_HUMAN, STAT1_HUMAN, STAT3_HUMAN	52	3	144	2.76923	1	0.998941	97.9334
GOTERM_BP_FAT	GO:0002697~regulation of immune effector process	4	1.41343	0.302876	STA5B_HUMAN, STAT6_HUMAN, STA5A_HUMAN, TBX21_HUMAN	281	8	1154	2.05338	1	0.998482	99.7698
BIOCARTA	h_gleevecpathway:Inhibition of Cellular Proliferation by Gleevec	3	1.06007	0.444795	STA5A_HUMAN, STAT1_HUMAN, FOS_HUMAN	52	4	144	2.07692	1	0.999873	99.8858
BIOCARTA	h_egfPathway:EGF Signaling Pathway	4	1.41343	0.478288	STA5A_HUMAN, STAT1_HUMAN, FOS_HUMAN, STAT3_HUMAN	52	7	144	1.58242	1	0.999852	99.9442
BIOCARTA	h_pdgfPathway:PDGF Signaling Pathway	4	1.41343	0.478288	STA5A_HUMAN, STAT1_HUMAN, FOS_HUMAN, STAT3_HUMAN	52	7	144	1.58242	1	0.999852	99.9442
GOTERM_BP_FAT	GO:0040014~regulation of multicellular organism growth	3	1.06007	0.537027	STA5B_HUMAN, STA5A_HUMAN, STAT3_HUMAN	281	7	1154	1.76004	1	0.999964	99.9998
GOTERM_BP_FAT	GO:0007169~transmembrane receptor protein tyrosine kinase signaling pathway	3	1.06007	0.615077	STA5B_HUMAN, STA5A_HUMAN, STAT3_HUMAN	281	8	1154	1.54004	1	0.999991	100
GOTERM_BP_FAT	GO:0006468~protein amino acid phosphorylation	3	1.06007	0.682638	STA5A_HUMAN, STAT4_HUMAN, STAT1_HUMAN	281	9	1154	1.36892	1	0.999998	100
GOTERM_BP_FAT	GO:0006796~phosphate metabolic process	3	1.06007	0.682638	STA5A_HUMAN, STAT4_HUMAN, STAT1_HUMAN	281	9	1154	1.36892	1	0.999998	100
GOTERM_BP_FAT	GO:0006793~phosphorus metabolic process	3	1.06007	0.682638	STA5A_HUMAN, STAT4_HUMAN, STAT1_HUMAN	281	9	1154	1.36892	1	0.999998	100
GOTERM_BP_FAT	GO:0016310~phosphorylation	3	1.06007	0.682638	STA5A_HUMAN, STAT4_HUMAN, STAT1_HUMAN	281	9	1154	1.36892	1	0.999998	100
GOTERM_BP_FAT	GO:0007167~enzyme linked receptor protein signaling pathway	4	1.41343	0.954659	STA5B_HUMAN, STA5A_HUMAN, FOS_HUMAN, STAT3_HUMAN	281	24	1154	0.68446	1	1	100
Annotation Cluster 20	Enrichment Score: 1,4451322661371746
Category	Term	Count	%	PValue	Genes	List Total	Pop Hits	Pop Total	Fold Enrichment	Bonferroni	Benjamini	FDR
UP_SEQ_FEATURE	zinc finger region:C2H2-type 4	119	42.0495	0.00169801	ZNF2_HUMAN, GLI2_HUMAN, ADNP_HUMAN, ZNF91_HUMAN, ZNF7_HUMAN, ZKSC5_HUMAN, ZN501_HUMAN, ZKSC3_HUMAN, ZN253_HUMAN, OVOL2_HUMAN, ZN215_HUMAN, ZBT48_HUMAN, ZN358_HUMAN, ZN343_HUMAN, ZN573_HUMAN, ZN568_HUMAN, ZN461_HUMAN, Z280A_HUMAN, CTCFL_HUMAN, ZN155_HUMAN, ZN768_HUMAN, SNAI3_HUMAN, ZN263_HUMAN, ZN254_HUMAN, ZSC22_HUMAN, ZN226_HUMAN, ZN224_HUMAN, ZN238_HUMAN, ZN689_HUMAN, ZBT12_HUMAN, ZN213_HUMAN, …	283	400	1163	1.22259	0.688335	0.121497	2.52356
UP_SEQ_FEATURE	zinc finger region:C2H2-type 8	86	30.3887	0.00389533	ZNF2_HUMAN, ZN554_HUMAN, ZFP90_HUMAN, ZNF91_HUMAN, ZNF7_HUMAN, ZNF10_HUMAN, ZKSC5_HUMAN, MZF1_HUMAN, ZNF3_HUMAN, ZN501_HUMAN, ZN202_HUMAN, ZN253_HUMAN, ZBT48_HUMAN, ZN557_HUMAN, ZN214_HUMAN, ZN343_HUMAN, ZN358_HUMAN, ZN445_HUMAN, ZN433_HUMAN, ZN573_HUMAN, ZNF43_HUMAN, ZN547_HUMAN, ZN670_HUMAN, ZN568_HUMAN, ZNF83_HUMAN, ZN461_HUMAN, CTCFL_HUMAN, ZN155_HUMAN, ZN768_HUMAN, ZNF45_HUMAN, ZNF19_HUMAN, …	283	279	1163	1.26674	0.931259	0.199979	5.70099
UP_SEQ_FEATURE	zinc finger region:C2H2-type 7	92	32.5088	0.00614956	ZNF2_HUMAN, ZN554_HUMAN, ZFP90_HUMAN, ADNP_HUMAN, ZNF91_HUMAN, ZNF7_HUMAN, ZNF10_HUMAN, ZKSC5_HUMAN, MZF1_HUMAN, ZNF3_HUMAN, ZN501_HUMAN, ZN202_HUMAN, ZKSC3_HUMAN, ZN253_HUMAN, ZBT48_HUMAN, ZN557_HUMAN, ZN214_HUMAN, ZN343_HUMAN, ZN358_HUMAN, ZN143_HUMAN, ZN445_HUMAN, ZN433_HUMAN, ZN573_HUMAN, ZNF43_HUMAN, ZN547_HUMAN, ZN670_HUMAN, ZN568_HUMAN, ZNF83_HUMAN, ZN461_HUMAN, CTCFL_HUMAN, ZN155_HUMAN, Z…	283	306	1163	1.23555	0.985471	0.260853	8.86005
SMART	SM00349:KRAB	73	25.7951	0.00712471	ZNF2_HUMAN, ZN554_HUMAN, ZFP90_HUMAN, ZNF7_HUMAN, ZNF91_HUMAN, ZNF10_HUMAN, ZKSC5_HUMAN, ZNF3_HUMAN, ZN202_HUMAN, ZKSC3_HUMAN, ZN253_HUMAN, ZN215_HUMAN, ZN557_HUMAN, ZN343_HUMAN, ZN214_HUMAN, ZN445_HUMAN, ZN433_HUMAN, ZN573_HUMAN, ZNF43_HUMAN, ZN547_HUMAN, ZN446_HUMAN, ZN670_HUMAN, ZN568_HUMAN, ZN461_HUMAN, ZN155_HUMAN, ZNF45_HUMAN, ZNF19_HUMAN, ZN263_HUMAN, ZNF44_HUMAN, ZN333_HUMAN, ZN559_HUMAN,…	269	236	1110	1.27638	0.295566	0.0344294	6.62589
INTERPRO	IPR001909:Krueppel-associated box	73	25.7951	0.00961905	ZNF2_HUMAN, ZN554_HUMAN, ZFP90_HUMAN, ZNF7_HUMAN, ZNF91_HUMAN, ZNF10_HUMAN, ZKSC5_HUMAN, ZNF3_HUMAN, ZN202_HUMAN, ZKSC3_HUMAN, ZN253_HUMAN, ZN215_HUMAN, ZN557_HUMAN, ZN343_HUMAN, ZN214_HUMAN, ZN445_HUMAN, ZN433_HUMAN, ZN573_HUMAN, ZNF43_HUMAN, ZN547_HUMAN, ZN446_HUMAN, ZN670_HUMAN, ZN568_HUMAN, ZN461_HUMAN, ZN155_HUMAN, ZNF45_HUMAN, ZNF19_HUMAN, ZN263_HUMAN, ZNF44_HUMAN, ZN333_HUMAN, ZN559_HUMAN,…	283	236	1157	1.26461	0.845175	0.0984473	11.3471
UP_SEQ_FEATURE	zinc finger region:C2H2-type 5	108	38.1625	0.011817	ZNF2_HUMAN, GLI2_HUMAN, ZNF7_HUMAN, ZNF91_HUMAN, ZKSC5_HUMAN, ZN501_HUMAN, ZKSC3_HUMAN, ZN253_HUMAN, ZBT48_HUMAN, ZN358_HUMAN, ZN343_HUMAN, ZN573_HUMAN, ZNF43_HUMAN, ZN568_HUMAN, ZN461_HUMAN, CTCFL_HUMAN, ZN155_HUMAN, ZN768_HUMAN, ZN263_HUMAN, ZN559_HUMAN, ZN254_HUMAN, ZSC22_HUMAN, ZN226_HUMAN, ZN224_HUMAN, ZN689_HUMAN, ZN213_HUMAN, ZN434_HUMAN, ZFP1_HUMAN, ZNF35_HUMAN, ZN493_HUMAN, Z585B_HUMAN, …	283	375	1163	1.18355	0.999713	0.381025	16.3713
UP_SEQ_FEATURE	domain:KRAB	70	24.735	0.0123922	ZNF2_HUMAN, ZN554_HUMAN, ZFP90_HUMAN, ZNF7_HUMAN, ZNF91_HUMAN, ZNF10_HUMAN, ZKSC5_HUMAN, ZNF3_HUMAN, ZKSC3_HUMAN, ZN202_HUMAN, ZN253_HUMAN, ZN215_HUMAN, ZN557_HUMAN, ZN343_HUMAN, ZN214_HUMAN, ZN445_HUMAN, ZN433_HUMAN, ZN573_HUMAN, ZNF43_HUMAN, ZN547_HUMAN, ZN446_HUMAN, ZN670_HUMAN, ZN568_HUMAN, ZN461_HUMAN, ZN155_HUMAN, ZNF45_HUMAN, ZNF19_HUMAN, ZN263_HUMAN, ZNF44_HUMAN, ZN559_HUMAN, Z585A_HUMAN,…	283	228	1163	1.2617	0.999807	0.378258	17.1004
UP_SEQ_FEATURE	zinc finger region:C2H2-type 9	77	27.2085	0.0128197	ZFP90_HUMAN, ZNF7_HUMAN, ZNF91_HUMAN, ZNF10_HUMAN, ZKSC5_HUMAN, MZF1_HUMAN, ZN501_HUMAN, ZN253_HUMAN, ZBT48_HUMAN, ZN557_HUMAN, ZN214_HUMAN, ZN343_HUMAN, ZN358_HUMAN, ZN445_HUMAN, ZN433_HUMAN, ZN573_HUMAN, ZNF43_HUMAN, ZN547_HUMAN, ZN568_HUMAN, ZNF83_HUMAN, ZN461_HUMAN, CTCFL_HUMAN, ZN155_HUMAN, ZN768_HUMAN, ZNF45_HUMAN, ZNF19_HUMAN, ZN623_HUMAN, ZN263_HUMAN, ZNF44_HUMAN, ZN333_HUMAN, ZN397_HUMAN…	283	255	1163	1.24092	0.999857	0.372399	17.6385
UP_SEQ_FEATURE	zinc finger region:C2H2-type 11	62	21.9081	0.0142665	ZFP90_HUMAN, ZNF7_HUMAN, ZNF91_HUMAN, MZF1_HUMAN, ZN253_HUMAN, ZBT48_HUMAN, ZN343_HUMAN, ZN214_HUMAN, ZN445_HUMAN, ZN433_HUMAN, ZN573_HUMAN, ZNF43_HUMAN, ZN568_HUMAN, ZNF83_HUMAN, ZN461_HUMAN, ZN155_HUMAN, ZNF45_HUMAN, ZN623_HUMAN, ZNF44_HUMAN, ZN559_HUMAN, ZFY_HUMAN, Z585A_HUMAN, ZSCA2_HUMAN, ZN254_HUMAN, ZN197_HUMAN, ZN226_HUMAN, ZN224_HUMAN, ZNF23_HUMAN, ZNF25_HUMAN, ZN689_HUMAN, ZNF84_HUMAN, …	283	199	1163	1.28036	0.999948	0.374619	19.4354
UP_SEQ_FEATURE	zinc finger region:C2H2-type 6	96	33.9223	0.0146657	ZNF2_HUMAN, ZN554_HUMAN, ZFP90_HUMAN, ZNF91_HUMAN, ZNF7_HUMAN, ZNF10_HUMAN, ZKSC5_HUMAN, MZF1_HUMAN, ZNF3_HUMAN, ZN501_HUMAN, ZN202_HUMAN, ZKSC3_HUMAN, ZN253_HUMAN, ZBT48_HUMAN, ZN557_HUMAN, ZN214_HUMAN, ZN343_HUMAN, ZN358_HUMAN, ZN143_HUMAN, ZN445_HUMAN, ZN433_HUMAN, ZN573_HUMAN, ZNF43_HUMAN, ZN547_HUMAN, ZN670_HUMAN, ZN568_HUMAN, ZNF83_HUMAN, ZN461_HUMAN, CTCFL_HUMAN, ZN155_HUMAN, ZN768_HUMAN, …	283	330	1163	1.1955	0.99996	0.369151	19.9247
UP_SEQ_FEATURE	zinc finger region:C2H2-type 10	70	24.735	0.0154933	ZFP90_HUMAN, ZNF7_HUMAN, ZNF91_HUMAN, ZNF10_HUMAN, ZKSC5_HUMAN, MZF1_HUMAN, ZN253_HUMAN, ZBT48_HUMAN, ZN557_HUMAN, ZN214_HUMAN, ZN343_HUMAN, ZN445_HUMAN, ZN433_HUMAN, ZN573_HUMAN, ZNF43_HUMAN, ZN547_HUMAN, ZN568_HUMAN, ZNF83_HUMAN, ZN461_HUMAN, CTCFL_HUMAN, ZN155_HUMAN, ZN768_HUMAN, ZNF45_HUMAN, ZN623_HUMAN, ZNF44_HUMAN, ZN333_HUMAN, ZN559_HUMAN, Z585A_HUMAN, ZFY_HUMAN, ZSCA2_HUMAN, ZN254_HUMAN, …	283	230	1163	1.25073	0.999978	0.372318	20.9303
UP_SEQ_FEATURE	zinc finger region:C2H2-type 3	122	43.1095	0.0172132	ZNF2_HUMAN, GLI2_HUMAN, ADNP_HUMAN, ZNF91_HUMAN, ZNF7_HUMAN, ZKSC5_HUMAN, ZN501_HUMAN, ZKSC3_HUMAN, ZN253_HUMAN, OVOL2_HUMAN, ZN215_HUMAN, ZBT48_HUMAN, ZN580_HUMAN, ZN358_HUMAN, ZN343_HUMAN, ZN573_HUMAN, ZN568_HUMAN, ZN461_HUMAN, Z280A_HUMAN, CTCFL_HUMAN, ZN155_HUMAN, ZN768_HUMAN, SNAI3_HUMAN, ZN263_HUMAN, ZN254_HUMAN, ZSC22_HUMAN, ZN226_HUMAN, ZN224_HUMAN, ZN238_HUMAN, ZN689_HUMAN, ZBT12_HUMAN, …	283	435	1163	1.15256	0.999993	0.391217	22.9825
UP_SEQ_FEATURE	zinc finger region:C2H2-type 13	45	15.9011	0.0186486	ZN197_HUMAN, ZN226_HUMAN, ZNF23_HUMAN, ZN224_HUMAN, ZFP90_HUMAN, ZNF91_HUMAN, ZNF7_HUMAN, ZKSC5_HUMAN, MZF1_HUMAN, ZNF84_HUMAN, ZN268_HUMAN, ZN493_HUMAN, ZN567_HUMAN, Z585B_HUMAN, ZNF17_HUMAN, ZFP2_HUMAN, ZN502_HUMAN, ZN33A_HUMAN, ZNF41_HUMAN, ZN445_HUMAN, ZN442_HUMAN, ZN573_HUMAN, ZN107_HUMAN, ZNF43_HUMAN, ZN568_HUMAN, ZNF83_HUMAN, Z354B_HUMAN, RBAK_HUMAN, ZN287_HUMAN, RREB1_HUMAN, ZNF45_HUMAN, …	283	138	1163	1.34007	0.999998	0.403424	24.6571
UP_SEQ_FEATURE	zinc finger region:C2H2-type 17	20	7.06714	0.0356164	ZN573_HUMAN, ZN197_HUMAN, ZNF43_HUMAN, ZN226_HUMAN, ZNF23_HUMAN, ZN224_HUMAN, ZNF91_HUMAN, ZNF45_HUMAN, ZNF84_HUMAN, ZN268_HUMAN, ZN493_HUMAN, Z585B_HUMAN, ZNF17_HUMAN, ZNF44_HUMAN, Z585A_HUMAN, ZNF41_HUMAN, ZN184_HUMAN, ZN433_HUMAN, ZNF16_HUMAN	283	53	1163	1.55077	1	0.615906	42.0411
UP_SEQ_FEATURE	zinc finger region:C2H2-type 14	34	12.0141	0.0375931	ZN197_HUMAN, ZN226_HUMAN, ZNF23_HUMAN, ZNF7_HUMAN, ZNF84_HUMAN, ZN268_HUMAN, ZN493_HUMAN, ZN567_HUMAN, Z585B_HUMAN, ZNF17_HUMAN, ZN502_HUMAN, ZN33A_HUMAN, ZNF41_HUMAN, ZN445_HUMAN, ZN433_HUMAN, ZN442_HUMAN, ZN107_HUMAN, ZN573_HUMAN, ZNF43_HUMAN, ZN568_HUMAN, ZNF83_HUMAN, RBAK_HUMAN, ZN287_HUMAN, ZNF45_HUMAN, RREB1_HUMAN, ZSC10_HUMAN, ZNF44_HUMAN, Z585A_HUMAN, ZSCA2_HUMAN, ZN184_HUMAN, ZN254_HUMAN…	283	103	1163	1.35655	1	0.622264	43.8024
UP_SEQ_FEATURE	zinc finger region:C2H2-type 18	16	5.65371	0.0399927	ZN573_HUMAN, ZNF43_HUMAN, ZN197_HUMAN, ZN226_HUMAN, ZN224_HUMAN, ZNF91_HUMAN, ZNF45_HUMAN, ZNF84_HUMAN, ZN268_HUMAN, ZN493_HUMAN, Z585B_HUMAN, Z585A_HUMAN, ZNF41_HUMAN, ZN184_HUMAN, ZN433_HUMAN	283	40	1163	1.64382	1	0.632103	45.8733
INTERPRO	IPR013087:Zinc finger, C2H2-type/integrase, DNA-binding	117	41.3428	0.0425362	ZNF2_HUMAN, GLI2_HUMAN, ZNF7_HUMAN, ZNF91_HUMAN, ZKSC5_HUMAN, ZN501_HUMAN, ZKSC3_HUMAN, ZN253_HUMAN, ZN215_HUMAN, ZBT48_HUMAN, ZN358_HUMAN, ZN343_HUMAN, ZN573_HUMAN, ZNF43_HUMAN, ZN568_HUMAN, ZN461_HUMAN, CTCFL_HUMAN, ZN155_HUMAN, ZN768_HUMAN, SNAI3_HUMAN, ZN263_HUMAN, ZN559_HUMAN, ZN254_HUMAN, ZSC22_HUMAN, ZN226_HUMAN, ZN224_HUMAN, ZN238_HUMAN, ZN689_HUMAN, ZN213_HUMAN, ZN434_HUMAN, ZFP1_HUMAN, …	283	424	1157	1.12815	0.999773	0.305628	41.8206
UP_SEQ_FEATURE	zinc finger region:C2H2-type 12	52	18.3746	0.0572723	ZFP90_HUMAN, ZNF7_HUMAN, ZNF91_HUMAN, MZF1_HUMAN, ZKSC5_HUMAN, ZN343_HUMAN, ZN445_HUMAN, ZN433_HUMAN, ZN573_HUMAN, ZNF43_HUMAN, ZN568_HUMAN, ZNF83_HUMAN, ZNF45_HUMAN, ZN623_HUMAN, ZNF44_HUMAN, ZN559_HUMAN, ZFY_HUMAN, Z585A_HUMAN, ZSCA2_HUMAN, ZN254_HUMAN, ZN197_HUMAN, ZN226_HUMAN, ZN224_HUMAN, ZNF23_HUMAN, ZNF25_HUMAN, ZNF84_HUMAN, ZN268_HUMAN, ZN493_HUMAN, Z585B_HUMAN, ZN567_HUMAN, ZNF17_HUMAN, …	283	174	1163	1.22814	1	0.72886	58.8117
UP_SEQ_FEATURE	zinc finger region:C2H2-type 1	104	36.7491	0.057277	ZNF2_HUMAN, GLI2_HUMAN, ADNP_HUMAN, ZNF7_HUMAN, ZKSC5_HUMAN, ZN501_HUMAN, ZKSC3_HUMAN, OVOL2_HUMAN, ZN253_HUMAN, ZN215_HUMAN, ZBT48_HUMAN, ZN580_HUMAN, ZN358_HUMAN, ZN343_HUMAN, ZN573_HUMAN, ZNF43_HUMAN, ZN568_HUMAN, ZN461_HUMAN, Z280A_HUMAN, CTCFL_HUMAN, ZN155_HUMAN, ZN768_HUMAN, SNAI3_HUMAN, ZN263_HUMAN, ZSC22_HUMAN, ZN224_HUMAN, ZN238_HUMAN, ZBT12_HUMAN, ZN213_HUMAN, ZN434_HUMAN, ZFP1_HUMAN, Z…	283	378	1163	1.13067	1	0.717603	58.8148
UP_SEQ_FEATURE	zinc finger region:C2H2-type 16	24	8.48057	0.0590833	ZN573_HUMAN, ZN107_HUMAN, ZN197_HUMAN, ZNF43_HUMAN, ZN226_HUMAN, ZNF23_HUMAN, ZN224_HUMAN, RBAK_HUMAN, ZNF91_HUMAN, ZNF45_HUMAN, ZNF84_HUMAN, ZN268_HUMAN, ZN493_HUMAN, Z585B_HUMAN, ZNF17_HUMAN, ZNF44_HUMAN, ZN33A_HUMAN, Z585A_HUMAN, ZNF41_HUMAN, ZN184_HUMAN, ZN433_HUMAN, ZNF16_HUMAN, ZN442_HUMAN	283	70	1163	1.40899	1	0.718042	59.9858
UP_SEQ_FEATURE	zinc finger region:C2H2-type 15	30	10.6007	0.0609303	ZN197_HUMAN, ZN226_HUMAN, ZNF23_HUMAN, ZN224_HUMAN, ZNF91_HUMAN, ZNF7_HUMAN, ZNF84_HUMAN, ZN268_HUMAN, ZN493_HUMAN, ZN567_HUMAN, Z585B_HUMAN, ZNF17_HUMAN, ZN33A_HUMAN, ZNF41_HUMAN, ZN433_HUMAN, ZN442_HUMAN, ZN107_HUMAN, ZN573_HUMAN, ZNF43_HUMAN, ZN568_HUMAN, ZNF83_HUMAN, RBAK_HUMAN, ZNF45_HUMAN, RREB1_HUMAN, ZNF44_HUMAN, Z585A_HUMAN, ZN184_HUMAN, ZN254_HUMAN, ZNF16_HUMAN	283	92	1163	1.34007	1	0.71872	61.151
UP_SEQ_FEATURE	zinc finger region:C2H2-type 21	8	2.82686	0.0676432	ZN107_HUMAN, ZN268_HUMAN, ZNF43_HUMAN, ZN197_HUMAN, ZN493_HUMAN, Z585B_HUMAN, Z585A_HUMAN, ZNF91_HUMAN	283	16	1163	2.05477	1	0.736749	65.1245
UP_SEQ_FEATURE	zinc finger region:C2H2-type 2	114	40.2827	0.0742916	ZNF2_HUMAN, ZNF7_HUMAN, ZNF91_HUMAN, ZKSC5_HUMAN, ZN501_HUMAN, ZKSC3_HUMAN, ZN253_HUMAN, OVOL2_HUMAN, ZN215_HUMAN, ZN580_HUMAN, ZN358_HUMAN, ZN343_HUMAN, ZN573_HUMAN, ZN568_HUMAN, ZN461_HUMAN, Z280A_HUMAN, CTCFL_HUMAN, ZN155_HUMAN, ZN768_HUMAN, SNAI3_HUMAN, ZN263_HUMAN, ZSC22_HUMAN, ZN224_HUMAN, ZN238_HUMAN, ZN689_HUMAN, ZBT12_HUMAN, ZN213_HUMAN, ZN434_HUMAN, ZFP1_HUMAN, ZNF35_HUMAN, ZN493_HUMAN,…	283	422	1163	1.11016	1	0.760991	68.6832
UP_SEQ_FEATURE	zinc finger region:C2H2-type 19	13	4.59364	0.0961515	ZN573_HUMAN, ZN197_HUMAN, ZN268_HUMAN, ZNF43_HUMAN, ZN493_HUMAN, ZN226_HUMAN, Z585B_HUMAN, Z585A_HUMAN, ZNF91_HUMAN, ZN184_HUMAN, ZNF84_HUMAN, ZN433_HUMAN	283	34	1163	1.57129	1	0.82338	78.1382
UP_SEQ_FEATURE	zinc finger region:C2H2-type 22	7	2.4735	0.130867	ZN107_HUMAN, ZN268_HUMAN, ZNF43_HUMAN, ZN197_HUMAN, ZN493_HUMAN, Z585A_HUMAN, ZNF91_HUMAN	283	15	1163	1.91779	1	0.904322	87.8698
SMART	SM00355:ZnF_C2H2	126	44.523	0.132433	ZNF2_HUMAN, GLI2_HUMAN, ADNP_HUMAN, ZNF91_HUMAN, ZNF7_HUMAN, ZKSC5_HUMAN, ZN501_HUMAN, ZKSC3_HUMAN, ZN253_HUMAN, OVOL2_HUMAN, ZN215_HUMAN, ZBT48_HUMAN, ZN580_HUMAN, ZN358_HUMAN, ZN343_HUMAN, ZN573_HUMAN, ZNF43_HUMAN, ZN568_HUMAN, ZN461_HUMAN, Z280A_HUMAN, CTCFL_HUMAN, ZN155_HUMAN, ZN768_HUMAN, SNAI3_HUMAN, ZN263_HUMAN, ZN559_HUMAN, ZN254_HUMAN, ZSC22_HUMAN, ZN226_HUMAN, ZN224_HUMAN, ZN238_HUMAN, …	269	483	1110	1.07645	0.999052	0.39178	74.3876
INTERPRO	IPR007087:Zinc finger, C2H2-type	127	44.8763	0.14789	ZNF2_HUMAN, GLI2_HUMAN, ADNP_HUMAN, ZNF91_HUMAN, ZNF7_HUMAN, ZKSC5_HUMAN, ZN501_HUMAN, ZKSC3_HUMAN, ZN253_HUMAN, OVOL2_HUMAN, ZBT48_HUMAN, ZN215_HUMAN, ZN580_HUMAN, ZN358_HUMAN, ZN343_HUMAN, ZN573_HUMAN, ZNF43_HUMAN, ZN568_HUMAN, ZN461_HUMAN, Z280A_HUMAN, CTCFL_HUMAN, ZN155_HUMAN, ZN768_HUMAN, SNAI3_HUMAN, ZN263_HUMAN, ZN559_HUMAN, ZN254_HUMAN, ZSC22_HUMAN, ZN226_HUMAN, ZN224_HUMAN, ZN238_HUMAN, …	283	484	1157	1.07277	1	0.695164	86.388
UP_SEQ_FEATURE	zinc finger region:C2H2-type 20	8	2.82686	0.153162	ZN107_HUMAN, ZN268_HUMAN, ZNF43_HUMAN, ZN197_HUMAN, ZN493_HUMAN, Z585B_HUMAN, Z585A_HUMAN, ZNF91_HUMAN	283	19	1163	1.73033	1	0.929505	91.7941
INTERPRO	IPR015880:Zinc finger, C2H2-like	126	44.523	0.173305	ZNF2_HUMAN, GLI2_HUMAN, ADNP_HUMAN, ZNF91_HUMAN, ZNF7_HUMAN, ZKSC5_HUMAN, ZN501_HUMAN, ZKSC3_HUMAN, ZN253_HUMAN, OVOL2_HUMAN, ZN215_HUMAN, ZBT48_HUMAN, ZN580_HUMAN, ZN358_HUMAN, ZN343_HUMAN, ZN573_HUMAN, ZNF43_HUMAN, ZN568_HUMAN, ZN461_HUMAN, Z280A_HUMAN, CTCFL_HUMAN, ZN155_HUMAN, ZN768_HUMAN, SNAI3_HUMAN, ZN263_HUMAN, ZN559_HUMAN, ZN254_HUMAN, ZSC22_HUMAN, ZN226_HUMAN, ZN224_HUMAN, ZN238_HUMAN, …	283	483	1157	1.06652	1	0.706062	90.6662
UP_SEQ_FEATURE	zinc finger region:C2H2-type 24	3	1.06007	0.536621	ZN107_HUMAN, ZN268_HUMAN, ZNF91_HUMAN	283	7	1163	1.76123	1	0.999919	99.9991
UP_SEQ_FEATURE	zinc finger region:C2H2-type 23	3	1.06007	0.614665	ZN107_HUMAN, ZN268_HUMAN, ZNF91_HUMAN	283	8	1163	1.54108	1	0.999985	99.9999
Annotation Cluster 21	Enrichment Score: 1,4245409781255756
Category	Term	Count	%	PValue	Genes	List Total	Pop Hits	Pop Total	Fold Enrichment	Bonferroni	Benjamini	FDR
SMART	SM00258:SAND	6	2.12014	0.0107785	LY10_HUMAN, AIRE_HUMAN, GMEB2_HUMAN, GMEB1_HUMAN, DEAF1_HUMAN, SP110_HUMAN	269	7	1110	3.53691	0.411992	0.0471274	9.86891
UP_SEQ_FEATURE	domain:SAND	6	2.12014	0.0110005	LY10_HUMAN, AIRE_HUMAN, GMEB2_HUMAN, GMEB1_HUMAN, DEAF1_HUMAN, SP110_HUMAN	283	7	1163	3.52246	0.999494	0.377655	15.3261
INTERPRO	IPR000770:SAND	6	2.12014	0.0112602	LY10_HUMAN, AIRE_HUMAN, GMEB2_HUMAN, GMEB1_HUMAN, DEAF1_HUMAN, SP110_HUMAN	283	7	1157	3.50429	0.887584	0.10866	13.1604
INTERPRO	IPR010919:SAND-like	5	1.76678	0.0340063	LY10_HUMAN, GMEB2_HUMAN, GMEB1_HUMAN, DEAF1_HUMAN, SP110_HUMAN	283	6	1157	3.40695	0.998741	0.261784	35.0218
UP_SEQ_FEATURE	domain:HSR	3	1.06007	0.248892	LY10_HUMAN, AIRE_HUMAN, SP110_HUMAN	283	4	1163	3.08216	1	0.98181	98.6492
INTERPRO	IPR004865:Sp100	3	1.06007	0.250995	LY10_HUMAN, AIRE_HUMAN, SP110_HUMAN	283	4	1157	3.06625	1	0.834588	97.2712
Annotation Cluster 22	Enrichment Score: 1,3996179801131996
Category	Term	Count	%	PValue	Genes	List Total	Pop Hits	Pop Total	Fold Enrichment	Bonferroni	Benjamini	FDR
GOTERM_BP_FAT	GO:0019216~regulation of lipid metabolic process	12	4.24028	7.07944e-06	STA5B_HUMAN, STF1_HUMAN, STA5A_HUMAN, NR1H3_HUMAN, NR1H2_HUMAN, PPARG_HUMAN, PPARA_HUMAN, HNF4A_HUMAN, THB_HUMAN, GFI1_HUMAN, NFKB1_HUMAN, GCR_HUMAN	281	13	1154	3.79086	0.0117741	0.0039402	0.0119174
GOTERM_BP_FAT	GO:0046890~regulation of lipid biosynthetic process	7	2.4735	0.00347389	STF1_HUMAN, NR1H3_HUMAN, NR1H2_HUMAN, HNF4A_HUMAN, GFI1_HUMAN, NFKB1_HUMAN, GCR_HUMAN	281	8	1154	3.59342	0.997038	0.410963	5.69007
GOTERM_BP_FAT	GO:0010565~regulation of cellular ketone metabolic process	6	2.12014	0.0110313	NR1H3_HUMAN, NR1H2_HUMAN, PPARG_HUMAN, PPARA_HUMAN, HNF4A_HUMAN, GCR_HUMAN	281	7	1154	3.52008	1	0.686472	17.034
GOTERM_BP_FAT	GO:0045923~positive regulation of fatty acid metabolic process	5	1.76678	0.0137754	NR1H3_HUMAN, NR1H2_HUMAN, PPARG_HUMAN, PPARA_HUMAN, HNF4A_HUMAN	281	5	1154	4.10676	1	0.686616	20.8256
GOTERM_BP_FAT	GO:0019217~regulation of fatty acid metabolic process	5	1.76678	0.0137754	NR1H3_HUMAN, NR1H2_HUMAN, PPARG_HUMAN, PPARA_HUMAN, HNF4A_HUMAN	281	5	1154	4.10676	1	0.686616	20.8256
GOTERM_BP_FAT	GO:0045834~positive regulation of lipid metabolic process	5	1.76678	0.0137754	NR1H3_HUMAN, NR1H2_HUMAN, PPARG_HUMAN, PPARA_HUMAN, HNF4A_HUMAN	281	5	1154	4.10676	1	0.686616	20.8256
GOTERM_BP_FAT	GO:0010883~regulation of lipid storage	5	1.76678	0.0334648	NR1H3_HUMAN, NR1H2_HUMAN, PPARG_HUMAN, PPARA_HUMAN, NFKB1_HUMAN	281	6	1154	3.4223	1	0.831282	43.6175
GOTERM_BP_FAT	GO:0010743~regulation of foam cell differentiation	5	1.76678	0.0334648	NR1H3_HUMAN, NR1H2_HUMAN, PPARG_HUMAN, PPARA_HUMAN, NFKB1_HUMAN	281	6	1154	3.4223	1	0.831282	43.6175
GOTERM_BP_FAT	GO:0051051~negative regulation of transport	6	2.12014	0.0427731	NR1H3_HUMAN, NR1H2_HUMAN, IKBB_HUMAN, IKBL1_HUMAN, HNF4A_HUMAN, NFKB1_HUMAN	281	9	1154	2.73784	1	0.890979	52.0938
GOTERM_BP_FAT	GO:0010887~negative regulation of cholesterol storage	4	1.41343	0.0464441	NR1H3_HUMAN, NR1H2_HUMAN, PPARG_HUMAN, PPARA_HUMAN	281	4	1154	4.10676	1	0.897022	55.0946
GOTERM_BP_FAT	GO:0010885~regulation of cholesterol storage	4	1.41343	0.0464441	NR1H3_HUMAN, NR1H2_HUMAN, PPARG_HUMAN, PPARA_HUMAN	281	4	1154	4.10676	1	0.897022	55.0946
GOTERM_BP_FAT	GO:0010888~negative regulation of lipid storage	4	1.41343	0.0954472	NR1H3_HUMAN, NR1H2_HUMAN, PPARG_HUMAN, PPARA_HUMAN	281	5	1154	3.28541	1	0.971866	81.5252
GOTERM_BP_FAT	GO:0010745~negative regulation of foam cell differentiation	4	1.41343	0.0954472	NR1H3_HUMAN, NR1H2_HUMAN, PPARG_HUMAN, PPARA_HUMAN	281	5	1154	3.28541	1	0.971866	81.5252
GOTERM_BP_FAT	GO:0042304~regulation of fatty acid biosynthetic process	3	1.06007	0.147799	NR1H3_HUMAN, NR1H2_HUMAN, HNF4A_HUMAN	281	3	1154	4.10676	1	0.99008	93.2284
GOTERM_BP_FAT	GO:0045723~positive regulation of fatty acid biosynthetic process	3	1.06007	0.147799	NR1H3_HUMAN, NR1H2_HUMAN, HNF4A_HUMAN	281	3	1154	4.10676	1	0.99008	93.2284
GOTERM_BP_FAT	GO:0032369~negative regulation of lipid transport	3	1.06007	0.147799	NR1H3_HUMAN, NR1H2_HUMAN, NFKB1_HUMAN	281	3	1154	4.10676	1	0.99008	93.2284
GOTERM_BP_FAT	GO:0046889~positive regulation of lipid biosynthetic process	3	1.06007	0.147799	NR1H3_HUMAN, NR1H2_HUMAN, HNF4A_HUMAN	281	3	1154	4.10676	1	0.99008	93.2284
GOTERM_BP_FAT	GO:0032374~regulation of cholesterol transport	3	1.06007	0.249155	NR1H3_HUMAN, NR1H2_HUMAN, NFKB1_HUMAN	281	4	1154	3.08007	1	0.997503	99.1966
GOTERM_BP_FAT	GO:0032371~regulation of sterol transport	3	1.06007	0.249155	NR1H3_HUMAN, NR1H2_HUMAN, NFKB1_HUMAN	281	4	1154	3.08007	1	0.997503	99.1966
GOTERM_BP_FAT	GO:0032368~regulation of lipid transport	3	1.06007	0.249155	NR1H3_HUMAN, NR1H2_HUMAN, NFKB1_HUMAN	281	4	1154	3.08007	1	0.997503	99.1966
GOTERM_BP_FAT	GO:0010552~positive regulation of specific transcription from RNA polymerase II promoter	6	2.12014	0.823062	IRF4_HUMAN, NR1H3_HUMAN, NR1H2_HUMAN, P53_HUMAN, PPARG_HUMAN, HNF4A_HUMAN	281	27	1154	0.912614	1	1	100
Annotation Cluster 23	Enrichment Score: 1,3769262276590326
Category	Term	Count	%	PValue	Genes	List Total	Pop Hits	Pop Total	Fold Enrichment	Bonferroni	Benjamini	FDR
GOTERM_BP_FAT	GO:0042108~positive regulation of cytokine biosynthetic process	7	2.4735	0.00347389	STA5B_HUMAN, IRF4_HUMAN, STA5A_HUMAN, IRF1_HUMAN, TF65_HUMAN, BCL3_HUMAN, REL_HUMAN	281	8	1154	3.59342	0.997038	0.410963	5.69007
GOTERM_BP_FAT	GO:0042035~regulation of cytokine biosynthetic process	8	2.82686	0.0116288	STA5B_HUMAN, IRF4_HUMAN, STA5A_HUMAN, IRF1_HUMAN, TF65_HUMAN, ZN287_HUMAN, BCL3_HUMAN, REL_HUMAN	281	12	1154	2.73784	1	0.662829	17.8739
GOTERM_BP_FAT	GO:0032655~regulation of interleukin-12 production	3	1.06007	0.147799	IRF1_HUMAN, TF65_HUMAN, REL_HUMAN	281	3	1154	4.10676	1	0.99008	93.2284
GOTERM_BP_FAT	GO:0045075~regulation of interleukin-12 biosynthetic process	3	1.06007	0.147799	IRF1_HUMAN, TF65_HUMAN, REL_HUMAN	281	3	1154	4.10676	1	0.99008	93.2284
GOTERM_BP_FAT	GO:0045084~positive regulation of interleukin-12 biosynthetic process	3	1.06007	0.147799	IRF1_HUMAN, TF65_HUMAN, REL_HUMAN	281	3	1154	4.10676	1	0.99008	93.2284
Annotation Cluster 24	Enrichment Score: 1,3249340749254934
Category	Term	Count	%	PValue	Genes	List Total	Pop Hits	Pop Total	Fold Enrichment	Bonferroni	Benjamini	FDR
GOTERM_BP_FAT	GO:0009628~response to abiotic stimulus	12	4.24028	0.0161283	STAT1_HUMAN, NR2E3_HUMAN, TF65_HUMAN, P53_HUMAN, PPARG_HUMAN, NR2F6_HUMAN, FOS_HUMAN, IKBL1_HUMAN, GFI1_HUMAN, SNAI2_HUMAN, BCL3_HUMAN, SOX2_HUMAN	281	24	1154	2.05338	1	0.693557	23.9462
GOTERM_BP_FAT	GO:0009314~response to radiation	7	2.4735	0.0291765	NR2E3_HUMAN, TF65_HUMAN, P53_HUMAN, NR2F6_HUMAN, FOS_HUMAN, SNAI2_HUMAN, BCL3_HUMAN	281	11	1154	2.61339	1	0.840349	39.255
GOTERM_BP_FAT	GO:0009416~response to light stimulus	6	2.12014	0.0427731	NR2E3_HUMAN, TF65_HUMAN, P53_HUMAN, NR2F6_HUMAN, FOS_HUMAN, BCL3_HUMAN	281	9	1154	2.73784	1	0.890979	52.0938
GOTERM_BP_FAT	GO:0009411~response to UV	3	1.06007	0.249155	TF65_HUMAN, P53_HUMAN, BCL3_HUMAN	281	4	1154	3.08007	1	0.997503	99.1966
Annotation Cluster 25	Enrichment Score: 1,307690609630155
Category	Term	Count	%	PValue	Genes	List Total	Pop Hits	Pop Total	Fold Enrichment	Bonferroni	Benjamini	FDR
GOTERM_MF_FAT	GO:0003708~retinoic acid receptor activity	6	2.12014	0.00388492	RARB_HUMAN, RXRA_HUMAN, RARA_HUMAN, RXRB_HUMAN, RXRG_HUMAN, RARG_HUMAN	282	6	1161	4.11702	0.499858	0.074096	4.67291
INTERPRO	IPR003078:Retinoic acid receptor	3	1.06007	0.149014	RARB_HUMAN, RARA_HUMAN, RARG_HUMAN	283	3	1157	4.08834	1	0.684446	86.6102
PIR_SUPERFAMILY	PIRSF036753:retinoic acid receptor	3	1.06007	0.206214	RARB_HUMAN, RARA_HUMAN, RARG_HUMAN	121	3	410	3.38843	1	0.962348	90.9008
Annotation Cluster 26	Enrichment Score: 1,2411535240328235
Category	Term	Count	%	PValue	Genes	List Total	Pop Hits	Pop Total	Fold Enrichment	Bonferroni	Benjamini	FDR
UP_SEQ_FEATURE	cross-link:Glycyl lysine isopeptide (Lys-Gly) (interchain with G-Cter in SUMO)	20	7.06714	0.0516658	STF1_HUMAN, HIF1A_HUMAN, ERR3_HUMAN, STAT1_HUMAN, P53_HUMAN, RORA_HUMAN, FOS_HUMAN, PRGR_HUMAN, P63_HUMAN, SOX2_HUMAN, GCR_HUMAN, ANDR_HUMAN, RXRA_HUMAN, IRF1_HUMAN, NR2E3_HUMAN, IRF2_HUMAN, PO5F1_HUMAN, MBD1_HUMAN, GATA1_HUMAN, ERR1_HUMAN	283	55	1163	1.49438	1	0.702707	54.9698
SP_PIR_KEYWORDS	ubl conjugation	33	11.6608	0.0534333	HIF1A_HUMAN, STF1_HUMAN, THA_HUMAN, P53_HUMAN, KAT5_HUMAN, PRGR_HUMAN, P63_HUMAN, NFKB1_HUMAN, SOX2_HUMAN, CNOT4_HUMAN, ANDR_HUMAN, NFAC4_HUMAN, IRF1_HUMAN, IRF6_HUMAN, BHE40_HUMAN, P73_HUMAN, MBD1_HUMAN, NFKB2_HUMAN, GATA1_HUMAN, ERR3_HUMAN, STAT1_HUMAN, TF65_HUMAN, DNMT1_HUMAN, RORA_HUMAN, FOS_HUMAN, GCR_HUMAN, RXRA_HUMAN, NCOR1_HUMAN, NR2E3_HUMAN, IRF2_HUMAN, PO5F1_HUMAN, MLL1_HUMAN, ERR1_HUMAN	283	102	1163	1.32956	0.998548	0.304442	46.7098
SP_PIR_KEYWORDS	isopeptide bond	24	8.48057	0.0684739	STF1_HUMAN, HIF1A_HUMAN, ERR3_HUMAN, STAT1_HUMAN, THA_HUMAN, P53_HUMAN, RORA_HUMAN, FOS_HUMAN, PRGR_HUMAN, P63_HUMAN, SOX2_HUMAN, GCR_HUMAN, ANDR_HUMAN, RXRA_HUMAN, IRF1_HUMAN, NR2E3_HUMAN, IRF2_HUMAN, P73_HUMAN, PO5F1_HUMAN, MBD1_HUMAN, GATA1_HUMAN, MLL1_HUMAN, NFKB2_HUMAN, ERR1_HUMAN	283	71	1163	1.38914	0.999784	0.344292	55.6477
Annotation Cluster 27	Enrichment Score: 1,2282106953476564
Category	Term	Count	%	PValue	Genes	List Total	Pop Hits	Pop Total	Fold Enrichment	Bonferroni	Benjamini	FDR
GOTERM_BP_FAT	GO:0043434~response to peptide hormone stimulus	11	3.88693	0.00226312	STA5B_HUMAN, RXRA_HUMAN, STA5A_HUMAN, STAT1_HUMAN, NR0B1_HUMAN, TF65_HUMAN, PPARG_HUMAN, PPARA_HUMAN, NR4A3_HUMAN, STAT3_HUMAN, ANDR_HUMAN	281	17	1154	2.65732	0.977416	0.468339	3.74239
GOTERM_BP_FAT	GO:0009725~response to hormone stimulus	15	5.30035	0.00249508	STA5A_HUMAN, RARA_HUMAN, STAT1_HUMAN, NR0B1_HUMAN, THA_HUMAN, TF65_HUMAN, FOS_HUMAN, NR4A3_HUMAN, ANDR_HUMAN, RXRA_HUMAN, STA5B_HUMAN, PPARG_HUMAN, PPARA_HUMAN, ESR2_HUMAN, STAT3_HUMAN	281	28	1154	2.20005	0.984694	0.406925	4.11842
GOTERM_BP_FAT	GO:0009719~response to endogenous stimulus	16	5.65371	0.00265003	STA5A_HUMAN, RARA_HUMAN, STAT1_HUMAN, NR0B1_HUMAN, THA_HUMAN, TF65_HUMAN, FOS_HUMAN, NR4A2_HUMAN, NR4A3_HUMAN, ANDR_HUMAN, RXRA_HUMAN, STA5B_HUMAN, PPARG_HUMAN, PPARA_HUMAN, ESR2_HUMAN, STAT3_HUMAN	281	31	1154	2.11962	0.988197	0.389371	4.36886
GOTERM_BP_FAT	GO:0032870~cellular response to hormone stimulus	8	2.82686	0.0200493	STA5B_HUMAN, RXRA_HUMAN, STA5A_HUMAN, STAT1_HUMAN, THA_HUMAN, PPARG_HUMAN, FOS_HUMAN, STAT3_HUMAN	281	13	1154	2.52724	1	0.742138	28.8907
GOTERM_BP_FAT	GO:0007584~response to nutrient	8	2.82686	0.0200493	VDR_HUMAN, RXRA_HUMAN, RARA_HUMAN, STAT1_HUMAN, TF65_HUMAN, PPARG_HUMAN, RARG_HUMAN, SOX2_HUMAN	281	13	1154	2.52724	1	0.742138	28.8907
GOTERM_BP_FAT	GO:0048545~response to steroid hormone stimulus	8	2.82686	0.0319457	STA5B_HUMAN, RXRA_HUMAN, RARA_HUMAN, TF65_HUMAN, PPARG_HUMAN, FOS_HUMAN, STAT3_HUMAN, ESR2_HUMAN	281	14	1154	2.34672	1	0.84634	42.1069
GOTERM_BP_FAT	GO:0010033~response to organic substance	22	7.77385	0.051709	STAT6_HUMAN, STA5A_HUMAN, RARA_HUMAN, IRF3_HUMAN, STAT1_HUMAN, THA_HUMAN, NR0B1_HUMAN, TF65_HUMAN, FOS_HUMAN, NR4A2_HUMAN, NR4A3_HUMAN, GCR_HUMAN, ANDR_HUMAN, RXRA_HUMAN, STA5B_HUMAN, NR1H4_HUMAN, PPARG_HUMAN, PPARA_HUMAN, NF2L2_HUMAN, HNF4A_HUMAN, ESR2_HUMAN, STAT3_HUMAN	281	62	1154	1.45724	1	0.903434	59.0909
GOTERM_BP_FAT	GO:0002237~response to molecule of bacterial origin	6	2.12014	0.0689592	STA5B_HUMAN, NR1H4_HUMAN, IRF3_HUMAN, STAT1_HUMAN, TF65_HUMAN, FOS_HUMAN	281	10	1154	2.46406	1	0.937961	69.967
GOTERM_BP_FAT	GO:0032496~response to lipopolysaccharide	6	2.12014	0.0689592	STA5B_HUMAN, NR1H4_HUMAN, IRF3_HUMAN, STAT1_HUMAN, TF65_HUMAN, FOS_HUMAN	281	10	1154	2.46406	1	0.937961	69.967
GOTERM_BP_FAT	GO:0014070~response to organic cyclic substance	6	2.12014	0.0689592	RXRA_HUMAN, STAT1_HUMAN, TF65_HUMAN, PPARG_HUMAN, FOS_HUMAN, STAT3_HUMAN	281	10	1154	2.46406	1	0.937961	69.967
GOTERM_BP_FAT	GO:0009617~response to bacterium	7	2.4735	0.0695886	STA5B_HUMAN, NR1H4_HUMAN, IRF3_HUMAN, STAT1_HUMAN, TF65_HUMAN, FOS_HUMAN, BCL3_HUMAN	281	13	1154	2.21133	1	0.935592	70.307
KEGG_PATHWAY	hsa04620:Toll-like receptor signaling pathway	7	2.4735	0.0732228	IRF5_HUMAN, IRF3_HUMAN, STAT1_HUMAN, TF65_HUMAN, FOS_HUMAN, NFKB1_HUMAN, IRF7_HUMAN	63	9	163	2.01235	0.984737	0.501949	52.6658
GOTERM_BP_FAT	GO:0032868~response to insulin stimulus	6	2.12014	0.102111	RXRA_HUMAN, STAT1_HUMAN, TF65_HUMAN, PPARG_HUMAN, PPARA_HUMAN, ANDR_HUMAN	281	11	1154	2.24005	1	0.970791	83.6877
GOTERM_BP_FAT	GO:0009612~response to mechanical stimulus	6	2.12014	0.102111	STAT1_HUMAN, TF65_HUMAN, FOS_HUMAN, IKBL1_HUMAN, GFI1_HUMAN, SOX2_HUMAN	281	11	1154	2.24005	1	0.970791	83.6877
GOTERM_BP_FAT	GO:0010035~response to inorganic substance	6	2.12014	0.102111	RXRA_HUMAN, STAT1_HUMAN, TF65_HUMAN, FOS_HUMAN, NR4A2_HUMAN, MTF1_HUMAN	281	11	1154	2.24005	1	0.970791	83.6877
GOTERM_BP_FAT	GO:0006979~response to oxidative stress	6	2.12014	0.141674	HIF1A_HUMAN, ARNT_HUMAN, STAT1_HUMAN, TF65_HUMAN, FOS_HUMAN, MTF1_HUMAN	281	12	1154	2.05338	1	0.988711	92.3606
GOTERM_BP_FAT	GO:0034097~response to cytokine stimulus	5	1.76678	0.206373	STAT6_HUMAN, STAT1_HUMAN, TF65_HUMAN, FOS_HUMAN, STAT3_HUMAN	281	10	1154	2.05338	1	0.996885	97.9579
GOTERM_BP_FAT	GO:0042493~response to drug	6	2.12014	0.288587	STAT1_HUMAN, TF65_HUMAN, P53_HUMAN, PPARG_HUMAN, FOS_HUMAN, STAT3_HUMAN	281	15	1154	1.6427	1	0.998217	99.676
GOTERM_BP_FAT	GO:0051591~response to cAMP	3	1.06007	0.448725	STAT1_HUMAN, TF65_HUMAN, FOS_HUMAN	281	6	1154	2.05338	1	0.999827	99.9956
GOTERM_BP_FAT	GO:0000302~response to reactive oxygen species	3	1.06007	0.448725	STAT1_HUMAN, TF65_HUMAN, FOS_HUMAN	281	6	1154	2.05338	1	0.999827	99.9956
GOTERM_BP_FAT	GO:0032869~cellular response to insulin stimulus	3	1.06007	0.537027	RXRA_HUMAN, STAT1_HUMAN, PPARG_HUMAN	281	7	1154	1.76004	1	0.999964	99.9998
Annotation Cluster 28	Enrichment Score: 1,2101067315994605
Category	Term	Count	%	PValue	Genes	List Total	Pop Hits	Pop Total	Fold Enrichment	Bonferroni	Benjamini	FDR
GOTERM_BP_FAT	GO:0033273~response to vitamin	7	2.4735	0.00830991	VDR_HUMAN, RXRA_HUMAN, RARA_HUMAN, TF65_HUMAN, PPARG_HUMAN, RARG_HUMAN, SOX2_HUMAN	281	9	1154	3.19415	0.999999	0.605724	13.1058
GOTERM_MF_FAT	GO:0035257~nuclear hormone receptor binding	8	2.82686	0.031537	VDR_HUMAN, STA5B_HUMAN, RXRA_HUMAN, NR0B1_HUMAN, NR1H2_HUMAN, KAT5_HUMAN, PPARG_HUMAN, RARG_HUMAN	282	14	1161	2.35258	0.996667	0.285041	32.5631
GOTERM_MF_FAT	GO:0051427~hormone receptor binding	8	2.82686	0.031537	VDR_HUMAN, STA5B_HUMAN, RXRA_HUMAN, NR0B1_HUMAN, NR1H2_HUMAN, KAT5_HUMAN, PPARG_HUMAN, RARG_HUMAN	282	14	1161	2.35258	0.996667	0.285041	32.5631
GOTERM_MF_FAT	GO:0046965~retinoid X receptor binding	4	1.41343	0.094842	VDR_HUMAN, NR1H2_HUMAN, PPARG_HUMAN, RARG_HUMAN	282	5	1161	3.29362	1	0.553459	70.627
GOTERM_MF_FAT	GO:0042974~retinoic acid receptor binding	4	1.41343	0.15651	VDR_HUMAN, NR1H2_HUMAN, PPARG_HUMAN, RARG_HUMAN	282	6	1161	2.74468	1	0.717018	87.6636
GOTERM_MF_FAT	GO:0035258~steroid hormone receptor binding	3	1.06007	0.447279	STA5B_HUMAN, NR0B1_HUMAN, KAT5_HUMAN	282	6	1161	2.05851	1	0.976929	99.9317
Annotation Cluster 29	Enrichment Score: 1,1975596316132344
Category	Term	Count	%	PValue	Genes	List Total	Pop Hits	Pop Total	Fold Enrichment	Bonferroni	Benjamini	FDR
SMART	SM00426:TEA	4	1.41343	0.0457985	TEAD3_HUMAN, TEAD2_HUMAN, TEAD4_HUMAN, TEAD1_HUMAN	269	4	1110	4.12639	0.899454	0.161971	36.2045
UP_SEQ_FEATURE	DNA-binding region:TEA	4	1.41343	0.0463622	TEAD3_HUMAN, TEAD2_HUMAN, TEAD4_HUMAN, TEAD1_HUMAN	283	4	1163	4.10954	1	0.674679	51.0299
INTERPRO	IPR000818:TEA/ATTS	4	1.41343	0.0470339	TEAD3_HUMAN, TEAD2_HUMAN, TEAD4_HUMAN, TEAD1_HUMAN	283	4	1157	4.08834	0.999908	0.321191	45.136
INTERPRO	IPR016361:Transcriptional enhancer factor	4	1.41343	0.0470339	TEAD3_HUMAN, TEAD2_HUMAN, TEAD4_HUMAN, TEAD1_HUMAN	283	4	1157	4.08834	0.999908	0.321191	45.136
PIR_SUPERFAMILY	PIRSF002603:TEF	4	1.41343	0.0772751	TEAD3_HUMAN, TEAD2_HUMAN, TEAD4_HUMAN, TEAD1_HUMAN	121	4	410	3.38843	0.996688	0.760099	56.6011
PIR_SUPERFAMILY	PIRSF002603:transcriptional enhancer factor	4	1.41343	0.0772751	TEAD3_HUMAN, TEAD2_HUMAN, TEAD4_HUMAN, TEAD1_HUMAN	121	4	410	3.38843	0.996688	0.760099	56.6011
UP_SEQ_FEATURE	region of interest:Transcriptional activation	3	1.06007	0.147627	TEAD3_HUMAN, TEAD2_HUMAN, TEAD1_HUMAN	283	3	1163	4.10954	1	0.926388	90.9493
Annotation Cluster 30	Enrichment Score: 1,190818841227624
Category	Term	Count	%	PValue	Genes	List Total	Pop Hits	Pop Total	Fold Enrichment	Bonferroni	Benjamini	FDR
GOTERM_BP_FAT	GO:0006351~transcription, DNA-dependent	36	12.7208	0.0533238	HIF1A_HUMAN, STF1_HUMAN, RUNX3_HUMAN, TAD2A_HUMAN, TBP_HUMAN, THA_HUMAN, P53_HUMAN, NFAC3_HUMAN, NFKB1_HUMAN, ANDR_HUMAN, SNPC4_HUMAN, NFAC4_HUMAN, IRF1_HUMAN, ARNT_HUMAN, GMEB2_HUMAN, DEAF1_HUMAN, NF2L2_HUMAN, PPARA_HUMAN, TBPL1_HUMAN, MBD1_HUMAN, IRF7_HUMAN, STAT1_HUMAN, IRF3_HUMAN, PAX2_HUMAN, ZN768_HUMAN, THB_HUMAN, RREB1_HUMAN, GCR_HUMAN, PO2F2_HUMAN, HNF4G_HUMAN, NCOR1_HUMAN, NFAC1_HUMAN, N…	281	113	1154	1.30835	1	0.904698	60.248
GOTERM_BP_FAT	GO:0032774~RNA biosynthetic process	36	12.7208	0.0533238	HIF1A_HUMAN, STF1_HUMAN, RUNX3_HUMAN, TAD2A_HUMAN, TBP_HUMAN, THA_HUMAN, P53_HUMAN, NFAC3_HUMAN, NFKB1_HUMAN, ANDR_HUMAN, SNPC4_HUMAN, NFAC4_HUMAN, IRF1_HUMAN, ARNT_HUMAN, GMEB2_HUMAN, DEAF1_HUMAN, NF2L2_HUMAN, PPARA_HUMAN, TBPL1_HUMAN, MBD1_HUMAN, IRF7_HUMAN, STAT1_HUMAN, IRF3_HUMAN, PAX2_HUMAN, ZN768_HUMAN, THB_HUMAN, RREB1_HUMAN, GCR_HUMAN, PO2F2_HUMAN, HNF4G_HUMAN, NCOR1_HUMAN, NFAC1_HUMAN, N…	281	113	1154	1.30835	1	0.904698	60.248
GOTERM_BP_FAT	GO:0006366~transcription from RNA polymerase II promoter	32	11.3074	0.094124	HIF1A_HUMAN, STF1_HUMAN, TAD2A_HUMAN, RUNX3_HUMAN, TBP_HUMAN, THA_HUMAN, NFAC3_HUMAN, NFKB1_HUMAN, SNPC4_HUMAN, NFAC4_HUMAN, IRF1_HUMAN, ARNT_HUMAN, GMEB2_HUMAN, DEAF1_HUMAN, NF2L2_HUMAN, PPARA_HUMAN, TBPL1_HUMAN, MBD1_HUMAN, IRF7_HUMAN, STAT1_HUMAN, IRF3_HUMAN, PAX2_HUMAN, ZN768_HUMAN, RREB1_HUMAN, GCR_HUMAN, PO2F2_HUMAN, HNF4G_HUMAN, NCOR1_HUMAN, NFAC1_HUMAN, NR2E3_HUMAN, NFAT5_HUMAN, MLL1_HUMAN	281	103	1154	1.27589	1	0.972546	81.065
Annotation Cluster 31	Enrichment Score: 1,1654885096263399
Category	Term	Count	%	PValue	Genes	List Total	Pop Hits	Pop Total	Fold Enrichment	Bonferroni	Benjamini	FDR
GOTERM_BP_FAT	GO:0051341~regulation of oxidoreductase activity	4	1.41343	0.0464441	HIF1A_HUMAN, VDR_HUMAN, GFI1_HUMAN, NFKB1_HUMAN	281	4	1154	4.10676	1	0.897022	55.0946
GOTERM_BP_FAT	GO:0032768~regulation of monooxygenase activity	4	1.41343	0.0464441	HIF1A_HUMAN, VDR_HUMAN, GFI1_HUMAN, NFKB1_HUMAN	281	4	1154	4.10676	1	0.897022	55.0946
GOTERM_BP_FAT	GO:0060558~regulation of calcidiol 1-monooxygenase activity	3	1.06007	0.147799	VDR_HUMAN, GFI1_HUMAN, NFKB1_HUMAN	281	3	1154	4.10676	1	0.99008	93.2284
Annotation Cluster 32	Enrichment Score: 1,1405570871906512
Category	Term	Count	%	PValue	Genes	List Total	Pop Hits	Pop Total	Fold Enrichment	Bonferroni	Benjamini	FDR
INTERPRO	IPR012346:p53 and RUNT-type transcription factor, DNA-binding	6	2.12014	0.0040169	RUNX3_HUMAN, RUNX1_HUMAN, P53_HUMAN, P63_HUMAN, P73_HUMAN, RUNX2_HUMAN	283	6	1157	4.08834	0.540135	0.0473917	4.89177
GOTERM_MF_FAT	GO:0000166~nucleotide binding	9	3.18021	0.021664	RUNX3_HUMAN, RUNX1_HUMAN, P53_HUMAN, SMCA5_HUMAN, MBD1_HUMAN, SMCA1_HUMAN, MLL1_HUMAN, CNOT4_HUMAN, RUNX2_HUMAN	282	16	1161	2.31582	0.979729	0.228876	23.6068
GOTERM_MF_FAT	GO:0032555~purine ribonucleotide binding	7	2.4735	0.0288364	RUNX3_HUMAN, RUNX1_HUMAN, P53_HUMAN, SMCA5_HUMAN, SMCA1_HUMAN, MLL1_HUMAN, RUNX2_HUMAN	282	11	1161	2.61992	0.994529	0.277849	30.2143
GOTERM_MF_FAT	GO:0032553~ribonucleotide binding	7	2.4735	0.0288364	RUNX3_HUMAN, RUNX1_HUMAN, P53_HUMAN, SMCA5_HUMAN, SMCA1_HUMAN, MLL1_HUMAN, RUNX2_HUMAN	282	11	1161	2.61992	0.994529	0.277849	30.2143
GOTERM_MF_FAT	GO:0017076~purine nucleotide binding	7	2.4735	0.0288364	RUNX3_HUMAN, RUNX1_HUMAN, P53_HUMAN, SMCA5_HUMAN, SMCA1_HUMAN, MLL1_HUMAN, RUNX2_HUMAN	282	11	1161	2.61992	0.994529	0.277849	30.2143
UP_SEQ_FEATURE	compositionally biased region:Pro/Ser/Thr-rich	5	1.76678	0.063244	COE2_HUMAN, RUNX3_HUMAN, RUNX1_HUMAN, COE3_HUMAN, RUNX2_HUMAN	283	7	1163	2.93539	1	0.722106	62.5659
GOTERM_MF_FAT	GO:0001882~nucleoside binding	6	2.12014	0.0683142	RUNX3_HUMAN, RUNX1_HUMAN, P53_HUMAN, SMCA5_HUMAN, SMCA1_HUMAN, RUNX2_HUMAN	282	10	1161	2.47021	0.999997	0.451064	58.103
GOTERM_MF_FAT	GO:0005524~ATP binding	6	2.12014	0.0683142	RUNX3_HUMAN, RUNX1_HUMAN, P53_HUMAN, SMCA5_HUMAN, SMCA1_HUMAN, RUNX2_HUMAN	282	10	1161	2.47021	0.999997	0.451064	58.103
GOTERM_MF_FAT	GO:0032559~adenyl ribonucleotide binding	6	2.12014	0.0683142	RUNX3_HUMAN, RUNX1_HUMAN, P53_HUMAN, SMCA5_HUMAN, SMCA1_HUMAN, RUNX2_HUMAN	282	10	1161	2.47021	0.999997	0.451064	58.103
GOTERM_MF_FAT	GO:0030554~adenyl nucleotide binding	6	2.12014	0.0683142	RUNX3_HUMAN, RUNX1_HUMAN, P53_HUMAN, SMCA5_HUMAN, SMCA1_HUMAN, RUNX2_HUMAN	282	10	1161	2.47021	0.999997	0.451064	58.103
GOTERM_MF_FAT	GO:0001883~purine nucleoside binding	6	2.12014	0.0683142	RUNX3_HUMAN, RUNX1_HUMAN, P53_HUMAN, SMCA5_HUMAN, SMCA1_HUMAN, RUNX2_HUMAN	282	10	1161	2.47021	0.999997	0.451064	58.103
UP_SEQ_FEATURE	domain:Runt	3	1.06007	0.147627	RUNX3_HUMAN, RUNX1_HUMAN, RUNX2_HUMAN	283	3	1163	4.10954	1	0.926388	90.9493
INTERPRO	IPR016554:Transcription factor, Runt-related, RUNX	3	1.06007	0.149014	RUNX3_HUMAN, RUNX1_HUMAN, RUNX2_HUMAN	283	3	1157	4.08834	1	0.684446	86.6102
INTERPRO	IPR013711:Runx inhibition	3	1.06007	0.149014	RUNX3_HUMAN, RUNX1_HUMAN, RUNX2_HUMAN	283	3	1157	4.08834	1	0.684446	86.6102
INTERPRO	IPR000040:Acute myeloid leukemia 1 protein (AML 1)/Runt	3	1.06007	0.149014	RUNX3_HUMAN, RUNX1_HUMAN, RUNX2_HUMAN	283	3	1157	4.08834	1	0.684446	86.6102
INTERPRO	IPR013524:Acute myeloid leukemia 1 (AML 1)/Runt	3	1.06007	0.149014	RUNX3_HUMAN, RUNX1_HUMAN, RUNX2_HUMAN	283	3	1157	4.08834	1	0.684446	86.6102
PIR_SUPERFAMILY	PIRSF009374:TF_Runt-rel_RUNX	3	1.06007	0.206214	RUNX3_HUMAN, RUNX1_HUMAN, RUNX2_HUMAN	121	3	410	3.38843	1	0.962348	90.9008
PIR_SUPERFAMILY	PIRSF009374:runt-related transcription factor RUNX	3	1.06007	0.206214	RUNX3_HUMAN, RUNX1_HUMAN, RUNX2_HUMAN	121	3	410	3.38843	1	0.962348	90.9008
SP_PIR_KEYWORDS	nucleotide-binding	3	1.06007	0.351293	SMCA5_HUMAN, SMCA1_HUMAN, MLL1_HUMAN	283	5	1163	2.46572	1	0.830663	99.299
Annotation Cluster 33	Enrichment Score: 1,0493790236013516
Category	Term	Count	%	PValue	Genes	List Total	Pop Hits	Pop Total	Fold Enrichment	Bonferroni	Benjamini	FDR
GOTERM_BP_FAT	GO:0010627~regulation of protein kinase cascade	7	2.4735	0.0165871	NCOR1_HUMAN, TF65_HUMAN, IKBL1_HUMAN, PPARD_HUMAN, HNF4A_HUMAN, P73_HUMAN, REL_HUMAN	281	10	1154	2.87473	1	0.688376	24.541
GOTERM_BP_FAT	GO:0010740~positive regulation of protein kinase cascade	4	1.41343	0.0954472	TF65_HUMAN, IKBL1_HUMAN, PPARD_HUMAN, REL_HUMAN	281	5	1154	3.28541	1	0.971866	81.5252
GOTERM_BP_FAT	GO:0009967~positive regulation of signal transduction	8	2.82686	0.120899	HIF1A_HUMAN, ARNT_HUMAN, TF65_HUMAN, IKBL1_HUMAN, PPARD_HUMAN, P63_HUMAN, SOX2_HUMAN, REL_HUMAN	281	18	1154	1.82523	1	0.98015	88.5736
GOTERM_BP_FAT	GO:0010647~positive regulation of cell communication	8	2.82686	0.120899	HIF1A_HUMAN, ARNT_HUMAN, TF65_HUMAN, IKBL1_HUMAN, PPARD_HUMAN, P63_HUMAN, SOX2_HUMAN, REL_HUMAN	281	18	1154	1.82523	1	0.98015	88.5736
GOTERM_BP_FAT	GO:0043122~regulation of I-kappaB kinase/NF-kappaB cascade	3	1.06007	0.147799	TF65_HUMAN, IKBL1_HUMAN, REL_HUMAN	281	3	1154	4.10676	1	0.99008	93.2284
GOTERM_BP_FAT	GO:0043123~positive regulation of I-kappaB kinase/NF-kappaB cascade	3	1.06007	0.147799	TF65_HUMAN, IKBL1_HUMAN, REL_HUMAN	281	3	1154	4.10676	1	0.99008	93.2284
Annotation Cluster 34	Enrichment Score: 1,0405944316456819
Category	Term	Count	%	PValue	Genes	List Total	Pop Hits	Pop Total	Fold Enrichment	Bonferroni	Benjamini	FDR
GOTERM_BP_FAT	GO:0009615~response to virus	6	2.12014	0.0689592	IRF3_HUMAN, STAT1_HUMAN, TF65_HUMAN, BCL3_HUMAN, STAT2_HUMAN, IRF7_HUMAN	281	10	1154	2.46406	1	0.937961	69.967
GOTERM_BP_FAT	GO:0009617~response to bacterium	7	2.4735	0.0695886	STA5B_HUMAN, NR1H4_HUMAN, IRF3_HUMAN, STAT1_HUMAN, TF65_HUMAN, FOS_HUMAN, BCL3_HUMAN	281	13	1154	2.21133	1	0.935592	70.307
GOTERM_BP_FAT	GO:0007249~I-kappaB kinase/NF-kappaB cascade	4	1.41343	0.15743	IRF3_HUMAN, STAT1_HUMAN, IKBB_HUMAN, BCL3_HUMAN	281	6	1154	2.73784	1	0.990887	94.4075
Annotation Cluster 35	Enrichment Score: 1,0112421669855483
Category	Term	Count	%	PValue	Genes	List Total	Pop Hits	Pop Total	Fold Enrichment	Bonferroni	Benjamini	FDR
INTERPRO	IPR002515:Zinc finger, C2HC-type	4	1.41343	0.0470339	MYT1_HUMAN, MYT1L_HUMAN, LMBL1_HUMAN, ST18_HUMAN	283	4	1157	4.08834	0.999908	0.321191	45.136
UP_SEQ_FEATURE	zinc finger region:C2HC-type 1	4	1.41343	0.0952909	FOG2_HUMAN, MYT1_HUMAN, MYT1L_HUMAN, ST18_HUMAN	283	5	1163	3.28763	1	0.828208	77.823
UP_SEQ_FEATURE	zinc finger region:C2HC-type 3	4	1.41343	0.0952909	FOG2_HUMAN, MYT1_HUMAN, MYT1L_HUMAN, ST18_HUMAN	283	5	1163	3.28763	1	0.828208	77.823
UP_SEQ_FEATURE	zinc finger region:C2HC-type 2	4	1.41343	0.0952909	FOG2_HUMAN, MYT1_HUMAN, MYT1L_HUMAN, ST18_HUMAN	283	5	1163	3.28763	1	0.828208	77.823
UP_SEQ_FEATURE	zinc finger region:C2HC-type 5	4	1.41343	0.0952909	FOG2_HUMAN, MYT1_HUMAN, MYT1L_HUMAN, ST18_HUMAN	283	5	1163	3.28763	1	0.828208	77.823
UP_SEQ_FEATURE	zinc finger region:C2HC-type 4	4	1.41343	0.0952909	FOG2_HUMAN, MYT1_HUMAN, MYT1L_HUMAN, ST18_HUMAN	283	5	1163	3.28763	1	0.828208	77.823
UP_SEQ_FEATURE	zinc finger region:C2HC-type 6	3	1.06007	0.147627	MYT1_HUMAN, MYT1L_HUMAN, ST18_HUMAN	283	3	1163	4.10954	1	0.926388	90.9493
INTERPRO	IPR013681:Myelin transcription factor 1	3	1.06007	0.149014	MYT1_HUMAN, MYT1L_HUMAN, ST18_HUMAN	283	3	1157	4.08834	1	0.684446	86.6102
Annotation Cluster 36	Enrichment Score: 0,9715481219434984
Category	Term	Count	%	PValue	Genes	List Total	Pop Hits	Pop Total	Fold Enrichment	Bonferroni	Benjamini	FDR
INTERPRO	IPR012346:p53 and RUNT-type transcription factor, DNA-binding	6	2.12014	0.0040169	RUNX3_HUMAN, RUNX1_HUMAN, P53_HUMAN, P63_HUMAN, P73_HUMAN, RUNX2_HUMAN	283	6	1157	4.08834	0.540135	0.0473917	4.89177
GOTERM_BP_FAT	GO:0045926~negative regulation of growth	7	2.4735	0.0291765	P53_HUMAN, PPARG_HUMAN, DNJC2_HUMAN, HNF4A_HUMAN, P63_HUMAN, P73_HUMAN, ESR2_HUMAN	281	11	1154	2.61339	1	0.840349	39.255
GOTERM_BP_FAT	GO:0045792~negative regulation of cell size	7	2.4735	0.0291765	P53_HUMAN, PPARG_HUMAN, DNJC2_HUMAN, HNF4A_HUMAN, P63_HUMAN, P73_HUMAN, ESR2_HUMAN	281	11	1154	2.61339	1	0.840349	39.255
GOTERM_BP_FAT	GO:0030308~negative regulation of cell growth	7	2.4735	0.0291765	P53_HUMAN, PPARG_HUMAN, DNJC2_HUMAN, HNF4A_HUMAN, P63_HUMAN, P73_HUMAN, ESR2_HUMAN	281	11	1154	2.61339	1	0.840349	39.255
GOTERM_BP_FAT	GO:0032535~regulation of cellular component size	9	3.18021	0.0329842	P53_HUMAN, PPARG_HUMAN, DNJC2_HUMAN, HNF4A_HUMAN, P63_HUMAN, P73_HUMAN, RARG_HUMAN, ESR2_HUMAN, ANDR_HUMAN	281	17	1154	2.17417	1	0.836362	43.1437
GOTERM_BP_FAT	GO:0008361~regulation of cell size	9	3.18021	0.0329842	P53_HUMAN, PPARG_HUMAN, DNJC2_HUMAN, HNF4A_HUMAN, P63_HUMAN, P73_HUMAN, RARG_HUMAN, ESR2_HUMAN, ANDR_HUMAN	281	17	1154	2.17417	1	0.836362	43.1437
GOTERM_BP_FAT	GO:0008630~DNA damage response, signal transduction resulting in induction of apoptosis	4	1.41343	0.0464441	P53_HUMAN, P63_HUMAN, P73_HUMAN, BCL3_HUMAN	281	4	1154	4.10676	1	0.897022	55.0946
GOTERM_BP_FAT	GO:0008629~induction of apoptosis by intracellular signals	4	1.41343	0.0954472	P53_HUMAN, P63_HUMAN, P73_HUMAN, BCL3_HUMAN	281	5	1154	3.28541	1	0.971866	81.5252
GOTERM_BP_FAT	GO:0030330~DNA damage response, signal transduction by p53 class mediator	4	1.41343	0.0954472	P53_HUMAN, KAT5_HUMAN, P63_HUMAN, BCL3_HUMAN	281	5	1154	3.28541	1	0.971866	81.5252
GOTERM_BP_FAT	GO:0001558~regulation of cell growth	7	2.4735	0.131182	P53_HUMAN, PPARG_HUMAN, DNJC2_HUMAN, HNF4A_HUMAN, P63_HUMAN, P73_HUMAN, ESR2_HUMAN	281	15	1154	1.91649	1	0.985021	90.6269
UP_SEQ_FEATURE	region of interest:Oligomerization	3	1.06007	0.147627	P53_HUMAN, P63_HUMAN, P73_HUMAN	283	3	1163	4.10954	1	0.926388	90.9493
GOTERM_BP_FAT	GO:0002347~response to tumor cell	3	1.06007	0.147799	P53_HUMAN, P63_HUMAN, P73_HUMAN	281	3	1154	4.10676	1	0.99008	93.2284
GOTERM_BP_FAT	GO:0042771~DNA damage response, signal transduction by p53 class mediator resulting in induction of apoptosis	3	1.06007	0.147799	P53_HUMAN, P63_HUMAN, BCL3_HUMAN	281	3	1154	4.10676	1	0.99008	93.2284
INTERPRO	IPR002117:p53 tumour antigen	3	1.06007	0.149014	P53_HUMAN, P63_HUMAN, P73_HUMAN	283	3	1157	4.08834	1	0.684446	86.6102
INTERPRO	IPR015551:Cellular tumour antigen p53	3	1.06007	0.149014	P53_HUMAN, P63_HUMAN, P73_HUMAN	283	3	1157	4.08834	1	0.684446	86.6102
INTERPRO	IPR011615:p53, DNA-binding	3	1.06007	0.149014	P53_HUMAN, P63_HUMAN, P73_HUMAN	283	3	1157	4.08834	1	0.684446	86.6102
INTERPRO	IPR010991:p53, tetramerisation	3	1.06007	0.149014	P53_HUMAN, P63_HUMAN, P73_HUMAN	283	3	1157	4.08834	1	0.684446	86.6102
GOTERM_BP_FAT	GO:0042770~DNA damage response, signal transduction	5	1.76678	0.151407	P53_HUMAN, KAT5_HUMAN, P63_HUMAN, P73_HUMAN, BCL3_HUMAN	281	9	1154	2.28153	1	0.99049	93.6951
GOTERM_BP_FAT	GO:0033554~cellular response to stress	11	3.88693	0.167843	HIF1A_HUMAN, RXRA_HUMAN, ARNT_HUMAN, P53_HUMAN, KAT5_HUMAN, NF2L2_HUMAN, FOS_HUMAN, P63_HUMAN, P73_HUMAN, BCL3_HUMAN, IRF7_HUMAN	281	30	1154	1.50581	1	0.992972	95.4639
GOTERM_BP_FAT	GO:0040008~regulation of growth	13	4.59364	0.215824	STA5B_HUMAN, STA5A_HUMAN, TF2L1_HUMAN, P53_HUMAN, KAT5_HUMAN, PPARG_HUMAN, DNJC2_HUMAN, HNF4A_HUMAN, P63_HUMAN, DMAP1_HUMAN, P73_HUMAN, STAT3_HUMAN, ESR2_HUMAN	281	39	1154	1.36892	1	0.997004	98.3309
SP_PIR_KEYWORDS	Apoptosis	6	2.12014	0.235676	ZIM2_HUMAN, P53_HUMAN, P63_HUMAN, P73_HUMAN, NFKB1_HUMAN, MLL1_HUMAN	283	14	1163	1.76123	1	0.70774	95.4066
UP_SEQ_FEATURE	region of interest:Interaction with HIPK2	3	1.06007	0.248892	P53_HUMAN, P63_HUMAN, P73_HUMAN	283	4	1163	3.08216	1	0.98181	98.6492
GOTERM_BP_FAT	GO:0006974~response to DNA damage stimulus	6	2.12014	0.397738	P53_HUMAN, KAT5_HUMAN, P63_HUMAN, P73_HUMAN, BCL3_HUMAN, IRF7_HUMAN	281	17	1154	1.44945	1	0.99969	99.9804
GOTERM_BP_FAT	GO:0006281~DNA repair	3	1.06007	0.615077	P53_HUMAN, KAT5_HUMAN, P73_HUMAN	281	8	1154	1.54004	1	0.999991	100
SP_PIR_KEYWORDS	alternative promoter usage	3	1.06007	0.682235	HNF4A_HUMAN, P63_HUMAN, P73_HUMAN	283	9	1163	1.36985	1	0.979716	99.9998
Annotation Cluster 37	Enrichment Score: 0,9347388995311235
Category	Term	Count	%	PValue	Genes	List Total	Pop Hits	Pop Total	Fold Enrichment	Bonferroni	Benjamini	FDR
GOTERM_BP_FAT	GO:0010553~negative regulation of specific transcription from RNA polymerase II promoter	9	3.18021	0.0649208	VDR_HUMAN, RXRA_HUMAN, NCOR1_HUMAN, KAT5_HUMAN, PPARG_HUMAN, PPARA_HUMAN, GFI1_HUMAN, NFKB1_HUMAN, NCOR2_HUMAN	281	19	1154	1.94531	1	0.931009	67.697
GOTERM_BP_FAT	GO:0032582~negative regulation of gene-specific transcription	9	3.18021	0.0862394	VDR_HUMAN, RXRA_HUMAN, NCOR1_HUMAN, KAT5_HUMAN, PPARG_HUMAN, PPARA_HUMAN, GFI1_HUMAN, NFKB1_HUMAN, NCOR2_HUMAN	281	20	1154	1.84804	1	0.965019	78.0908
GOTERM_BP_FAT	GO:0032583~regulation of gene-specific transcription	21	7.42049	0.103446	HIF1A_HUMAN, THA_HUMAN, P53_HUMAN, KAT5_HUMAN, GFI1_HUMAN, RORB_HUMAN, SMCA1_HUMAN, NFKB1_HUMAN, RXRA_HUMAN, VDR_HUMAN, IRF4_HUMAN, ARNT_HUMAN, NCOR1_HUMAN, NR1H3_HUMAN, NR1H2_HUMAN, PPARG_HUMAN, PPARA_HUMAN, HNF4A_HUMAN, NR5A2_HUMAN, NCOR2_HUMAN, ESR2_HUMAN	281	63	1154	1.36892	1	0.968156	84.091
GOTERM_BP_FAT	GO:0010551~regulation of specific transcription from RNA polymerase II promoter	15	5.30035	0.314951	THA_HUMAN, P53_HUMAN, KAT5_HUMAN, GFI1_HUMAN, NFKB1_HUMAN, RXRA_HUMAN, VDR_HUMAN, IRF4_HUMAN, NR1H3_HUMAN, NCOR1_HUMAN, NR1H2_HUMAN, PPARG_HUMAN, PPARA_HUMAN, HNF4A_HUMAN, NCOR2_HUMAN	281	50	1154	1.23203	1	0.998721	99.8284
Annotation Cluster 38	Enrichment Score: 0,9215318192374947
Category	Term	Count	%	PValue	Genes	List Total	Pop Hits	Pop Total	Fold Enrichment	Bonferroni	Benjamini	FDR
KEGG_PATHWAY	hsa03320:PPAR signaling pathway	7	2.4735	0.0125878	RXRA_HUMAN, RXRB_HUMAN, NR1H3_HUMAN, PPARG_HUMAN, PPARA_HUMAN, PPARD_HUMAN, RXRG_HUMAN	63	7	163	2.5873	0.501785	0.501785	11.7148
GOTERM_BP_FAT	GO:0010876~lipid localization	5	1.76678	0.0334648	STA5B_HUMAN, STA5A_HUMAN, PPARG_HUMAN, PPARA_HUMAN, PPARD_HUMAN	281	6	1154	3.4223	1	0.831282	43.6175
GOTERM_MF_FAT	GO:0008144~drug binding	4	1.41343	0.0461255	NFAC1_HUMAN, PPARG_HUMAN, PPARA_HUMAN, PPARD_HUMAN	282	4	1161	4.11702	0.999776	0.37311	44.0429
BIOCARTA	h_pparPathway:Basic mechanism of action of PPARa, PPARb(d) and PPARg and effects on gene expression	4	1.41343	0.127286	RXRA_HUMAN, PPARG_HUMAN, PPARA_HUMAN, PPARD_HUMAN	52	4	144	2.76923	1	0.984275	79.1445
INTERPRO	IPR003074:Peroxisome proliferator-activated receptor	3	1.06007	0.149014	PPARG_HUMAN, PPARA_HUMAN, PPARD_HUMAN	283	3	1157	4.08834	1	0.684446	86.6102
PIR_SUPERFAMILY	PIRSF036754:peroxisome proliferator activated receptor (PPAR)	3	1.06007	0.206214	PPARG_HUMAN, PPARA_HUMAN, PPARD_HUMAN	121	3	410	3.38843	1	0.962348	90.9008
GOTERM_BP_FAT	GO:0006869~lipid transport	3	1.06007	0.249155	PPARG_HUMAN, PPARA_HUMAN, PPARD_HUMAN	281	4	1154	3.08007	1	0.997503	99.1966
GOTERM_BP_FAT	GO:0015908~fatty acid transport	3	1.06007	0.249155	PPARG_HUMAN, PPARA_HUMAN, PPARD_HUMAN	281	4	1154	3.08007	1	0.997503	99.1966
GOTERM_BP_FAT	GO:0015718~monocarboxylic acid transport	3	1.06007	0.249155	PPARG_HUMAN, PPARA_HUMAN, PPARD_HUMAN	281	4	1154	3.08007	1	0.997503	99.1966
GOTERM_BP_FAT	GO:0015849~organic acid transport	3	1.06007	0.249155	PPARG_HUMAN, PPARA_HUMAN, PPARD_HUMAN	281	4	1154	3.08007	1	0.997503	99.1966
GOTERM_BP_FAT	GO:0046942~carboxylic acid transport	3	1.06007	0.249155	PPARG_HUMAN, PPARA_HUMAN, PPARD_HUMAN	281	4	1154	3.08007	1	0.997503	99.1966
Annotation Cluster 39	Enrichment Score: 0,9152191130500623
Category	Term	Count	%	PValue	Genes	List Total	Pop Hits	Pop Total	Fold Enrichment	Bonferroni	Benjamini	FDR
GOTERM_BP_FAT	GO:0006109~regulation of carbohydrate metabolic process	5	1.76678	0.0137754	HIF1A_HUMAN, NR1H4_HUMAN, ARNT_HUMAN, HNF4A_HUMAN, GCR_HUMAN	281	5	1154	4.10676	1	0.686616	20.8256
GOTERM_BP_FAT	GO:0010675~regulation of cellular carbohydrate metabolic process	4	1.41343	0.0464441	HIF1A_HUMAN, ARNT_HUMAN, HNF4A_HUMAN, GCR_HUMAN	281	4	1154	4.10676	1	0.897022	55.0946
GOTERM_BP_FAT	GO:0010906~regulation of glucose metabolic process	4	1.41343	0.0464441	HIF1A_HUMAN, ARNT_HUMAN, HNF4A_HUMAN, GCR_HUMAN	281	4	1154	4.10676	1	0.897022	55.0946
GOTERM_BP_FAT	GO:0045913~positive regulation of carbohydrate metabolic process	3	1.06007	0.147799	HIF1A_HUMAN, ARNT_HUMAN, HNF4A_HUMAN	281	3	1154	4.10676	1	0.99008	93.2284
GOTERM_BP_FAT	GO:0010907~positive regulation of glucose metabolic process	3	1.06007	0.147799	HIF1A_HUMAN, ARNT_HUMAN, HNF4A_HUMAN	281	3	1154	4.10676	1	0.99008	93.2284
GOTERM_BP_FAT	GO:0010676~positive regulation of cellular carbohydrate metabolic process	3	1.06007	0.147799	HIF1A_HUMAN, ARNT_HUMAN, HNF4A_HUMAN	281	3	1154	4.10676	1	0.99008	93.2284
GOTERM_BP_FAT	GO:0046885~regulation of hormone biosynthetic process	3	1.06007	0.249155	HIF1A_HUMAN, ARNT_HUMAN, GCR_HUMAN	281	4	1154	3.08007	1	0.997503	99.1966
GOTERM_BP_FAT	GO:0032350~regulation of hormone metabolic process	3	1.06007	0.351626	HIF1A_HUMAN, ARNT_HUMAN, GCR_HUMAN	281	5	1154	2.46406	1	0.999339	99.9321
GOTERM_MF_FAT	GO:0003705~RNA polymerase II transcription factor activity, enhancer binding	8	2.82686	0.689434	HIF1A_HUMAN, ARNT_HUMAN, IRF8_HUMAN, TF65_HUMAN, HNF4A_HUMAN, RFX3_HUMAN, NR5A2_HUMAN, GLI1_HUMAN	282	32	1161	1.02926	1	0.997806	99.9999
Annotation Cluster 40	Enrichment Score: 0,9062183692640197
Category	Term	Count	%	PValue	Genes	List Total	Pop Hits	Pop Total	Fold Enrichment	Bonferroni	Benjamini	FDR
SP_PIR_KEYWORDS	host-virus interaction	11	3.88693	0.0158307	RXRA_HUMAN, IRF3_HUMAN, TBP_HUMAN, STAT1_HUMAN, TF65_HUMAN, P53_HUMAN, KAT5_HUMAN, STAT2_HUMAN, IRF7_HUMAN, STAT3_HUMAN, SP110_HUMAN	283	21	1163	2.15262	0.85027	0.135904	16.715
GOTERM_BP_FAT	GO:0009615~response to virus	6	2.12014	0.0689592	IRF3_HUMAN, STAT1_HUMAN, TF65_HUMAN, BCL3_HUMAN, STAT2_HUMAN, IRF7_HUMAN	281	10	1154	2.46406	1	0.937961	69.967
KEGG_PATHWAY	hsa04620:Toll-like receptor signaling pathway	7	2.4735	0.0732228	IRF5_HUMAN, IRF3_HUMAN, STAT1_HUMAN, TF65_HUMAN, FOS_HUMAN, NFKB1_HUMAN, IRF7_HUMAN	63	9	163	2.01235	0.984737	0.501949	52.6658
KEGG_PATHWAY	hsa04622:RIG-I-like receptor signaling pathway	5	1.76678	0.148823	IRF3_HUMAN, TF65_HUMAN, IKBB_HUMAN, NFKB1_HUMAN, IRF7_HUMAN	63	6	163	2.15608	0.999858	0.669717	79.5032
KEGG_PATHWAY	hsa04623:Cytosolic DNA-sensing pathway	5	1.76678	0.148823	IRF3_HUMAN, TF65_HUMAN, IKBB_HUMAN, NFKB1_HUMAN, IRF7_HUMAN	63	6	163	2.15608	0.999858	0.669717	79.5032
SP_PIR_KEYWORDS	Antiviral defense	4	1.41343	0.157191	IRF3_HUMAN, STAT1_HUMAN, STAT2_HUMAN, IRF7_HUMAN	283	6	1163	2.73969	1	0.62057	85.9165
KEGG_PATHWAY	hsa04722:Neurotrophin signaling pathway	6	2.12014	0.411451	TF65_HUMAN, P53_HUMAN, IKBB_HUMAN, ZN274_HUMAN, P73_HUMAN, NFKB1_HUMAN	63	11	163	1.41126	1	0.911928	99.456
KEGG_PATHWAY	hsa04621:NOD-like receptor signaling pathway	3	1.06007	0.491391	TF65_HUMAN, IKBB_HUMAN, NFKB1_HUMAN	63	4	163	1.94048	1	0.929772	99.8706
Annotation Cluster 41	Enrichment Score: 0,8960199419684861
Category	Term	Count	%	PValue	Genes	List Total	Pop Hits	Pop Total	Fold Enrichment	Bonferroni	Benjamini	FDR
GOTERM_BP_FAT	GO:0016573~histone acetylation	4	1.41343	0.0954472	IRF4_HUMAN, TAD2A_HUMAN, KAT5_HUMAN, DMAP1_HUMAN	281	5	1154	3.28541	1	0.971866	81.5252
GOTERM_BP_FAT	GO:0043543~protein amino acid acylation	4	1.41343	0.0954472	IRF4_HUMAN, TAD2A_HUMAN, KAT5_HUMAN, DMAP1_HUMAN	281	5	1154	3.28541	1	0.971866	81.5252
GOTERM_BP_FAT	GO:0006473~protein amino acid acetylation	4	1.41343	0.0954472	IRF4_HUMAN, TAD2A_HUMAN, KAT5_HUMAN, DMAP1_HUMAN	281	5	1154	3.28541	1	0.971866	81.5252
GOTERM_BP_FAT	GO:0016570~histone modification	5	1.76678	0.103125	IRF4_HUMAN, TAD2A_HUMAN, CTCFL_HUMAN, KAT5_HUMAN, DMAP1_HUMAN	281	8	1154	2.56673	1	0.969854	83.9951
GOTERM_BP_FAT	GO:0016569~covalent chromatin modification	5	1.76678	0.151407	IRF4_HUMAN, TAD2A_HUMAN, CTCFL_HUMAN, KAT5_HUMAN, DMAP1_HUMAN	281	9	1154	2.28153	1	0.99049	93.6951
GOTERM_CC_FAT	GO:0000123~histone acetyltransferase complex	3	1.06007	0.309798	TAD2A_HUMAN, KAT5_HUMAN, DMAP1_HUMAN	92	4	327	2.66576	1	0.999882	98.6003
Annotation Cluster 42	Enrichment Score: 0,8771710047663431
Category	Term	Count	%	PValue	Genes	List Total	Pop Hits	Pop Total	Fold Enrichment	Bonferroni	Benjamini	FDR
UP_SEQ_FEATURE	region of interest:Calcineurin-binding	4	1.41343	0.0463622	NFAC4_HUMAN, NFAC1_HUMAN, NFAC2_HUMAN, NFAC3_HUMAN	283	4	1163	4.10954	1	0.674679	51.0299
UP_SEQ_FEATURE	repeat:2	7	2.4735	0.130867	TBP_HUMAN, NR0B1_HUMAN, NFAC1_HUMAN, DNMT1_HUMAN, MLL2_HUMAN, NFAC2_HUMAN, NFAC3_HUMAN	283	15	1163	1.91779	1	0.904322	87.8698
UP_SEQ_FEATURE	repeat:1	7	2.4735	0.130867	TBP_HUMAN, NR0B1_HUMAN, NFAC1_HUMAN, DNMT1_HUMAN, MLL2_HUMAN, NFAC2_HUMAN, NFAC3_HUMAN	283	15	1163	1.91779	1	0.904322	87.8698
UP_SEQ_FEATURE	repeat:3	5	1.76678	0.390386	NR0B1_HUMAN, NFAC1_HUMAN, DNMT1_HUMAN, MLL2_HUMAN, NFAC3_HUMAN	283	13	1163	1.58059	1	0.99814	99.9415
Annotation Cluster 43	Enrichment Score: 0,8476006060308166
Category	Term	Count	%	PValue	Genes	List Total	Pop Hits	Pop Total	Fold Enrichment	Bonferroni	Benjamini	FDR
UP_SEQ_FEATURE	domain:IPT/TIG	6	2.12014	0.0110005	COE2_HUMAN, SUH_HUMAN, RBPJL_HUMAN, NFAC4_HUMAN, COE4_HUMAN, COE3_HUMAN	283	7	1163	3.52246	0.999494	0.377655	15.3261
UP_SEQ_FEATURE	zinc finger region:C5-type	3	1.06007	0.248892	COE2_HUMAN, COE4_HUMAN, COE3_HUMAN	283	4	1163	3.08216	1	0.98181	98.6492
INTERPRO	IPR018350:Transcription factor COE, conserved site	3	1.06007	0.250995	COE2_HUMAN, COE4_HUMAN, COE3_HUMAN	283	4	1157	3.06625	1	0.834588	97.2712
INTERPRO	IPR003523:Transcription factor COE	3	1.06007	0.250995	COE2_HUMAN, COE4_HUMAN, COE3_HUMAN	283	4	1157	3.06625	1	0.834588	97.2712
PIR_SUPERFAMILY	PIRSF018314:transcription factor, collier type	3	1.06007	0.335153	COE2_HUMAN, COE4_HUMAN, COE3_HUMAN	121	4	410	2.54132	1	0.992016	98.5546
Annotation Cluster 44	Enrichment Score: 0,8408755449340225
Category	Term	Count	%	PValue	Genes	List Total	Pop Hits	Pop Total	Fold Enrichment	Bonferroni	Benjamini	FDR
GOTERM_BP_FAT	GO:0010876~lipid localization	5	1.76678	0.0334648	STA5B_HUMAN, STA5A_HUMAN, PPARG_HUMAN, PPARA_HUMAN, PPARD_HUMAN	281	6	1154	3.4223	1	0.831282	43.6175
GOTERM_BP_FAT	GO:0050727~regulation of inflammatory response	4	1.41343	0.0954472	STA5B_HUMAN, STA5A_HUMAN, TTP_HUMAN, PPARG_HUMAN	281	5	1154	3.28541	1	0.971866	81.5252
GOTERM_BP_FAT	GO:0006631~fatty acid metabolic process	4	1.41343	0.15743	STA5B_HUMAN, STA5A_HUMAN, PPARA_HUMAN, PPARD_HUMAN	281	6	1154	2.73784	1	0.990887	94.4075
GOTERM_BP_FAT	GO:0032101~regulation of response to external stimulus	5	1.76678	0.328089	STA5B_HUMAN, STA5A_HUMAN, TTP_HUMAN, PPARG_HUMAN, PPARA_HUMAN	281	12	1154	1.71115	1	0.998949	99.8762
GOTERM_BP_FAT	GO:0045638~negative regulation of myeloid cell differentiation	4	1.41343	0.378611	STA5B_HUMAN, STA5A_HUMAN, RUNX1_HUMAN, TTP_HUMAN	281	9	1154	1.82523	1	0.99956	99.9668
Annotation Cluster 45	Enrichment Score: 0,8227472504634846
Category	Term	Count	%	PValue	Genes	List Total	Pop Hits	Pop Total	Fold Enrichment	Bonferroni	Benjamini	FDR
GOTERM_BP_FAT	GO:0048545~response to steroid hormone stimulus	8	2.82686	0.0319457	STA5B_HUMAN, RXRA_HUMAN, RARA_HUMAN, TF65_HUMAN, PPARG_HUMAN, FOS_HUMAN, STAT3_HUMAN, ESR2_HUMAN	281	14	1154	2.34672	1	0.84634	42.1069
GOTERM_BP_FAT	GO:0043627~response to estrogen stimulus	4	1.41343	0.302876	STA5B_HUMAN, RARA_HUMAN, PPARG_HUMAN, STAT3_HUMAN	281	8	1154	2.05338	1	0.998482	99.7698
GOTERM_BP_FAT	GO:0032355~response to estradiol stimulus	3	1.06007	0.351626	STA5B_HUMAN, RARA_HUMAN, STAT3_HUMAN	281	5	1154	2.46406	1	0.999339	99.9321
Annotation Cluster 46	Enrichment Score: 0,7820491167670238
Category	Term	Count	%	PValue	Genes	List Total	Pop Hits	Pop Total	Fold Enrichment	Bonferroni	Benjamini	FDR
GOTERM_BP_FAT	GO:0042108~positive regulation of cytokine biosynthetic process	7	2.4735	0.00347389	STA5B_HUMAN, IRF4_HUMAN, STA5A_HUMAN, IRF1_HUMAN, TF65_HUMAN, BCL3_HUMAN, REL_HUMAN	281	8	1154	3.59342	0.997038	0.410963	5.69007
GOTERM_BP_FAT	GO:0019221~cytokine-mediated signaling pathway	7	2.4735	0.0467243	STA5B_HUMAN, STAT6_HUMAN, STA5A_HUMAN, STAT4_HUMAN, STAT1_HUMAN, TF65_HUMAN, STAT3_HUMAN	281	12	1154	2.39561	1	0.891797	55.3162
GOTERM_BP_FAT	GO:0031349~positive regulation of defense response	4	1.41343	0.0954472	STA5B_HUMAN, STA5A_HUMAN, TF65_HUMAN, IRF7_HUMAN	281	5	1154	3.28541	1	0.971866	81.5252
GOTERM_MF_FAT	GO:0043168~anion binding	3	1.06007	0.147138	STA5A_HUMAN, RUNX1_HUMAN, TF65_HUMAN	282	3	1161	4.11702	1	0.708216	85.8685
GOTERM_BP_FAT	GO:0002684~positive regulation of immune system process	6	2.12014	0.186727	STA5B_HUMAN, STAT6_HUMAN, STA5A_HUMAN, RARA_HUMAN, TF65_HUMAN, TBX21_HUMAN	281	13	1154	1.89543	1	0.995106	96.9178
GOTERM_BP_FAT	GO:0050778~positive regulation of immune response	3	1.06007	0.249155	STA5B_HUMAN, STA5A_HUMAN, TF65_HUMAN	281	4	1154	3.08007	1	0.997503	99.1966
GOTERM_BP_FAT	GO:0045088~regulation of innate immune response	3	1.06007	0.249155	STA5B_HUMAN, STA5A_HUMAN, TF65_HUMAN	281	4	1154	3.08007	1	0.997503	99.1966
GOTERM_BP_FAT	GO:0045089~positive regulation of innate immune response	3	1.06007	0.249155	STA5B_HUMAN, STA5A_HUMAN, TF65_HUMAN	281	4	1154	3.08007	1	0.997503	99.1966
GOTERM_BP_FAT	GO:0048584~positive regulation of response to stimulus	4	1.41343	0.378611	STA5B_HUMAN, STA5A_HUMAN, TF65_HUMAN, IRF7_HUMAN	281	9	1154	1.82523	1	0.99956	99.9668
KEGG_PATHWAY	hsa05221:Acute myeloid leukemia	8	2.82686	0.404972	STA5B_HUMAN, STA5A_HUMAN, RARA_HUMAN, RUNX1_HUMAN, TF65_HUMAN, PPARD_HUMAN, NFKB1_HUMAN, STAT3_HUMAN	63	16	163	1.29365	1	0.925409	99.3941
GOTERM_BP_FAT	GO:0006916~anti-apoptosis	6	2.12014	0.604225	STA5B_HUMAN, STA5A_HUMAN, TF65_HUMAN, P63_HUMAN, NFKB1_HUMAN, ESR2_HUMAN	281	21	1154	1.17336	1	0.99999	100
KEGG_PATHWAY	hsa05220:Chronic myeloid leukemia	6	2.12014	0.676291	STA5B_HUMAN, STA5A_HUMAN, RUNX1_HUMAN, TF65_HUMAN, P53_HUMAN, NFKB1_HUMAN	63	14	163	1.10884	1	0.96814	99.9985
Annotation Cluster 47	Enrichment Score: 0,78123165775964
Category	Term	Count	%	PValue	Genes	List Total	Pop Hits	Pop Total	Fold Enrichment	Bonferroni	Benjamini	FDR
UP_SEQ_FEATURE	domain:SWIRM	3	1.06007	0.147627	TAD2A_HUMAN, SMRC2_HUMAN, SMRC1_HUMAN	283	3	1163	4.10954	1	0.926388	90.9493
INTERPRO	IPR007526:SWIRM	3	1.06007	0.149014	TAD2A_HUMAN, SMRC2_HUMAN, SMRC1_HUMAN	283	3	1157	4.08834	1	0.684446	86.6102
UP_SEQ_FEATURE	domain:SANT	5	1.76678	0.206021	TAD2A_HUMAN, SMRC2_HUMAN, DMAP1_HUMAN, CRML_HUMAN, SMRC1_HUMAN	283	10	1163	2.05477	1	0.967948	96.8872
Annotation Cluster 48	Enrichment Score: 0,7671074777052305
Category	Term	Count	%	PValue	Genes	List Total	Pop Hits	Pop Total	Fold Enrichment	Bonferroni	Benjamini	FDR
UP_SEQ_FEATURE	metal ion-binding site:Zinc	9	3.18021	7.8653e-05	MLL4_HUMAN, GMEB2_HUMAN, GMEB1_HUMAN, DNMT1_HUMAN, P53_HUMAN, MLL2_HUMAN, P63_HUMAN, P73_HUMAN, MLL1_HUMAN	283	9	1163	4.10954	0.0525282	0.0107336	0.118228
INTERPRO	IPR002857:Zinc finger, CXXC-type	6	2.12014	0.0040169	CXXC1_HUMAN, MLL4_HUMAN, DNMT1_HUMAN, KDM2A_HUMAN, MBD1_HUMAN, MLL1_HUMAN	283	6	1157	4.08834	0.540135	0.0473917	4.89177
UP_SEQ_FEATURE	zinc finger region:CXXC-type	5	1.76678	0.013743	CXXC1_HUMAN, MLL4_HUMAN, DNMT1_HUMAN, KDM2A_HUMAN, MLL1_HUMAN	283	5	1163	4.10954	0.999925	0.3779	18.7895
SMART	SM00249:PHD	8	2.82686	0.0310951	LY10_HUMAN, AIRE_HUMAN, CXXC1_HUMAN, MLL4_HUMAN, KDM2A_HUMAN, MLL2_HUMAN, MLL1_HUMAN, SP110_HUMAN	269	14	1110	2.35794	0.787296	0.121015	26.1307
INTERPRO	IPR001965:Zinc finger, PHD-type	8	2.82686	0.0327144	LY10_HUMAN, AIRE_HUMAN, CXXC1_HUMAN, MLL4_HUMAN, KDM2A_HUMAN, MLL2_HUMAN, MLL1_HUMAN, SP110_HUMAN	283	14	1157	2.33619	0.99837	0.263384	33.9306
INTERPRO	IPR019787:Zinc finger, PHD-finger	8	2.82686	0.0488733	LY10_HUMAN, AIRE_HUMAN, CXXC1_HUMAN, MLL4_HUMAN, KDM2A_HUMAN, MLL2_HUMAN, MLL1_HUMAN, SP110_HUMAN	283	15	1157	2.18045	0.999937	0.320796	46.441
UP_SEQ_FEATURE	zinc finger region:PHD-type	4	1.41343	0.0952909	LY10_HUMAN, CXXC1_HUMAN, KDM2A_HUMAN, SP110_HUMAN	283	5	1163	3.28763	1	0.828208	77.823
SMART	SM00541:FYRN	3	1.06007	0.146476	MLL4_HUMAN, MLL2_HUMAN, MLL1_HUMAN	269	3	1110	4.12639	0.999574	0.40392	78.0973
SMART	SM00542:FYRC	3	1.06007	0.146476	MLL4_HUMAN, MLL2_HUMAN, MLL1_HUMAN	269	3	1110	4.12639	0.999574	0.40392	78.0973
UP_SEQ_FEATURE	binding site:S-adenosyl-L-methionine	3	1.06007	0.147627	MLL4_HUMAN, MLL2_HUMAN, MLL1_HUMAN	283	3	1163	4.10954	1	0.926388	90.9493
UP_SEQ_FEATURE	region of interest:S-adenosyl-L-methionine binding	3	1.06007	0.147627	MLL4_HUMAN, MLL2_HUMAN, MLL1_HUMAN	283	3	1163	4.10954	1	0.926388	90.9493
INTERPRO	IPR018518:FY-rich, N-terminal subgroup	3	1.06007	0.149014	MLL4_HUMAN, MLL2_HUMAN, MLL1_HUMAN	283	3	1157	4.08834	1	0.684446	86.6102
INTERPRO	IPR003889:FY-rich, C-terminal	3	1.06007	0.149014	MLL4_HUMAN, MLL2_HUMAN, MLL1_HUMAN	283	3	1157	4.08834	1	0.684446	86.6102
INTERPRO	IPR018516:FY-rich, C-terminal subgroup	3	1.06007	0.149014	MLL4_HUMAN, MLL2_HUMAN, MLL1_HUMAN	283	3	1157	4.08834	1	0.684446	86.6102
INTERPRO	IPR003888:FY-rich, N-terminal	3	1.06007	0.149014	MLL4_HUMAN, MLL2_HUMAN, MLL1_HUMAN	283	3	1157	4.08834	1	0.684446	86.6102
INTERPRO	IPR015722:MLL Transcription Factor	3	1.06007	0.149014	MLL4_HUMAN, MLL2_HUMAN, MLL1_HUMAN	283	3	1157	4.08834	1	0.684446	86.6102
INTERPRO	IPR019786:Zinc finger, PHD-type, conserved site	7	2.4735	0.171966	LY10_HUMAN, AIRE_HUMAN, CXXC1_HUMAN, MLL4_HUMAN, KDM2A_HUMAN, MLL1_HUMAN, SP110_HUMAN	283	16	1157	1.78865	1	0.715162	90.4761
GOTERM_CC_FAT	GO:0035097~histone methyltransferase complex	3	1.06007	0.188405	MLL4_HUMAN, MLL2_HUMAN, MLL1_HUMAN	92	3	327	3.55435	1	0.999997	90.9602
GOTERM_CC_FAT	GO:0034708~methyltransferase complex	3	1.06007	0.188405	MLL4_HUMAN, MLL2_HUMAN, MLL1_HUMAN	92	3	327	3.55435	1	0.999997	90.9602
SP_PIR_KEYWORDS	methyltransferase	5	1.76678	0.206021	MLL4_HUMAN, DNMT1_HUMAN, MLL2_HUMAN, DMAP1_HUMAN, MLL1_HUMAN	283	10	1163	2.05477	1	0.681418	92.8941
SMART	SM00508:PostSET	3	1.06007	0.247154	MLL4_HUMAN, MLL2_HUMAN, MLL1_HUMAN	269	4	1110	3.0948	0.999999	0.580808	93.4255
UP_SEQ_FEATURE	domain:Post-SET	3	1.06007	0.248892	MLL4_HUMAN, MLL2_HUMAN, MLL1_HUMAN	283	4	1163	3.08216	1	0.98181	98.6492
UP_SEQ_FEATURE	domain:HSR	3	1.06007	0.248892	LY10_HUMAN, AIRE_HUMAN, SP110_HUMAN	283	4	1163	3.08216	1	0.98181	98.6492
INTERPRO	IPR004865:Sp100	3	1.06007	0.250995	LY10_HUMAN, AIRE_HUMAN, SP110_HUMAN	283	4	1157	3.06625	1	0.834588	97.2712
INTERPRO	IPR003616:Post-SET zinc-binding region	3	1.06007	0.250995	MLL4_HUMAN, MLL2_HUMAN, MLL1_HUMAN	283	4	1157	3.06625	1	0.834588	97.2712
SP_PIR_KEYWORDS	transferase	6	2.12014	0.288081	MLL4_HUMAN, DNMT1_HUMAN, KAT5_HUMAN, MLL2_HUMAN, DMAP1_HUMAN, MLL1_HUMAN	283	15	1163	1.64382	1	0.776333	97.965
SP_PIR_KEYWORDS	s-adenosyl-l-methionine	4	1.41343	0.302488	MLL4_HUMAN, DNMT1_HUMAN, MLL2_HUMAN, MLL1_HUMAN	283	8	1163	2.05477	1	0.783682	98.3901
SP_PIR_KEYWORDS	bromodomain	3	1.06007	0.351293	LY10_HUMAN, MLL1_HUMAN, SP110_HUMAN	283	5	1163	2.46572	1	0.830663	99.299
UP_SEQ_FEATURE	zinc finger region:PHD-type 1	4	1.41343	0.378168	AIRE_HUMAN, MLL4_HUMAN, MLL2_HUMAN, MLL1_HUMAN	283	9	1163	1.82646	1	0.997865	99.9211
UP_SEQ_FEATURE	zinc finger region:PHD-type 2	4	1.41343	0.378168	AIRE_HUMAN, MLL4_HUMAN, MLL2_HUMAN, MLL1_HUMAN	283	9	1163	1.82646	1	0.997865	99.9211
SMART	SM00297:BROMO	3	1.06007	0.445868	LY10_HUMAN, MLL1_HUMAN, SP110_HUMAN	269	6	1110	2.0632	1	0.799526	99.6518
UP_SEQ_FEATURE	zinc finger region:PHD-type 3	3	1.06007	0.448344	MLL4_HUMAN, MLL2_HUMAN, MLL1_HUMAN	283	6	1163	2.05477	1	0.9994	99.987
INTERPRO	IPR001487:Bromodomain	3	1.06007	0.451361	LY10_HUMAN, MLL1_HUMAN, SP110_HUMAN	283	6	1157	2.04417	1	0.966882	99.9436
GOTERM_MF_FAT	GO:0016279~protein-lysine N-methyltransferase activity	3	1.06007	0.535491	MLL4_HUMAN, MLL2_HUMAN, MLL1_HUMAN	282	7	1161	1.76444	1	0.989428	99.9919
GOTERM_MF_FAT	GO:0016278~lysine N-methyltransferase activity	3	1.06007	0.535491	MLL4_HUMAN, MLL2_HUMAN, MLL1_HUMAN	282	7	1161	1.76444	1	0.989428	99.9919
GOTERM_MF_FAT	GO:0008276~protein methyltransferase activity	3	1.06007	0.535491	MLL4_HUMAN, MLL2_HUMAN, MLL1_HUMAN	282	7	1161	1.76444	1	0.989428	99.9919
GOTERM_MF_FAT	GO:0008170~N-methyltransferase activity	3	1.06007	0.535491	MLL4_HUMAN, MLL2_HUMAN, MLL1_HUMAN	282	7	1161	1.76444	1	0.989428	99.9919
GOTERM_MF_FAT	GO:0042054~histone methyltransferase activity	3	1.06007	0.535491	MLL4_HUMAN, MLL2_HUMAN, MLL1_HUMAN	282	7	1161	1.76444	1	0.989428	99.9919
GOTERM_MF_FAT	GO:0018024~histone-lysine N-methyltransferase activity	3	1.06007	0.535491	MLL4_HUMAN, MLL2_HUMAN, MLL1_HUMAN	282	7	1161	1.76444	1	0.989428	99.9919
SMART	SM00317:SET	3	1.06007	0.910017	MLL4_HUMAN, MLL2_HUMAN, MLL1_HUMAN	269	15	1110	0.825279	1	0.99726	100
UP_SEQ_FEATURE	domain:SET	3	1.06007	0.911373	MLL4_HUMAN, MLL2_HUMAN, MLL1_HUMAN	283	15	1163	0.821908	1	1	100
INTERPRO	IPR001214:SET	3	1.06007	0.913085	MLL4_HUMAN, MLL2_HUMAN, MLL1_HUMAN	283	15	1157	0.817668	1	0.999997	100
Annotation Cluster 49	Enrichment Score: 0,7669800944095031
Category	Term	Count	%	PValue	Genes	List Total	Pop Hits	Pop Total	Fold Enrichment	Bonferroni	Benjamini	FDR
GOTERM_BP_FAT	GO:0043085~positive regulation of catalytic activity	7	2.4735	0.0467243	HIF1A_HUMAN, VDR_HUMAN, STAT1_HUMAN, NR1H3_HUMAN, NR1H2_HUMAN, P53_HUMAN, NR4A2_HUMAN	281	12	1154	2.39561	1	0.891797	55.3162
GOTERM_BP_FAT	GO:0044093~positive regulation of molecular function	9	3.18021	0.0472126	HIF1A_HUMAN, VDR_HUMAN, IRF4_HUMAN, STAT1_HUMAN, NR1H3_HUMAN, NR1H2_HUMAN, TF65_HUMAN, P53_HUMAN, NR4A2_HUMAN	281	18	1154	2.05338	1	0.887726	55.7
GOTERM_BP_FAT	GO:0051336~regulation of hydrolase activity	5	1.76678	0.26595	STAT1_HUMAN, NR1H3_HUMAN, NR1H2_HUMAN, P53_HUMAN, NR4A1_HUMAN	281	11	1154	1.86671	1	0.997557	99.4511
GOTERM_BP_FAT	GO:0051345~positive regulation of hydrolase activity	4	1.41343	0.302876	STAT1_HUMAN, NR1H3_HUMAN, NR1H2_HUMAN, P53_HUMAN	281	8	1154	2.05338	1	0.998482	99.7698
GOTERM_BP_FAT	GO:0010552~positive regulation of specific transcription from RNA polymerase II promoter	6	2.12014	0.823062	IRF4_HUMAN, NR1H3_HUMAN, NR1H2_HUMAN, P53_HUMAN, PPARG_HUMAN, HNF4A_HUMAN	281	27	1154	0.912614	1	1	100
Annotation Cluster 50	Enrichment Score: 0,7109987552855626
Category	Term	Count	%	PValue	Genes	List Total	Pop Hits	Pop Total	Fold Enrichment	Bonferroni	Benjamini	FDR
GOTERM_BP_FAT	GO:0019218~regulation of steroid metabolic process	6	2.12014	0.0110313	STA5B_HUMAN, STF1_HUMAN, STA5A_HUMAN, GFI1_HUMAN, NFKB1_HUMAN, GCR_HUMAN	281	7	1154	3.52008	1	0.686472	17.034
GOTERM_BP_FAT	GO:0003006~reproductive developmental process	19	6.71378	0.0317504	STF1_HUMAN, STA5A_HUMAN, DMRT2_HUMAN, DMRT3_HUMAN, NR0B1_HUMAN, DMRTB_HUMAN, DMRT1_HUMAN, P63_HUMAN, PRGR_HUMAN, SOX2_HUMAN, ANDR_HUMAN, DMRTD_HUMAN, STA5B_HUMAN, VDR_HUMAN, DMRTA_HUMAN, NR2C2_HUMAN, DEAF1_HUMAN, PPARD_HUMAN, TBPL1_HUMAN	281	49	1154	1.59242	1	0.85454	41.91
GOTERM_BP_FAT	GO:0007548~sex differentiation	14	4.947	0.0586644	STF1_HUMAN, DMRT2_HUMAN, STA5A_HUMAN, DMRT3_HUMAN, NR0B1_HUMAN, DMRTB_HUMAN, DMRT1_HUMAN, P63_HUMAN, PRGR_HUMAN, SOX2_HUMAN, ANDR_HUMAN, DMRTD_HUMAN, STA5B_HUMAN, DMRTA_HUMAN	281	35	1154	1.6427	1	0.920226	63.8593
GOTERM_BP_FAT	GO:0030879~mammary gland development	7	2.4735	0.0978208	STA5B_HUMAN, STA5A_HUMAN, TBX2_HUMAN, GLI2_HUMAN, IRF6_HUMAN, PRGR_HUMAN, GLI3_HUMAN	281	14	1154	2.05338	1	0.970244	82.3246
GOTERM_BP_FAT	GO:0045137~development of primary sexual characteristics	10	3.53357	0.10211	STA5B_HUMAN, STF1_HUMAN, STA5A_HUMAN, DMRT2_HUMAN, NR0B1_HUMAN, DMRT1_HUMAN, P63_HUMAN, PRGR_HUMAN, SOX2_HUMAN, ANDR_HUMAN	281	24	1154	1.71115	1	0.972783	83.6874
GOTERM_BP_FAT	GO:0001553~luteinization	3	1.06007	0.147799	STA5B_HUMAN, STF1_HUMAN, STA5A_HUMAN	281	3	1154	4.10676	1	0.99008	93.2284
GOTERM_BP_FAT	GO:0008406~gonad development	8	2.82686	0.153553	STA5B_HUMAN, STF1_HUMAN, STA5A_HUMAN, DMRT2_HUMAN, NR0B1_HUMAN, DMRT1_HUMAN, PRGR_HUMAN, ANDR_HUMAN	281	19	1154	1.72916	1	0.990423	93.9583
GOTERM_BP_FAT	GO:0007530~sex determination	5	1.76678	0.206373	STF1_HUMAN, DMRT2_HUMAN, NR0B1_HUMAN, DMRT1_HUMAN, ANDR_HUMAN	281	10	1154	2.05338	1	0.996885	97.9579
GOTERM_BP_FAT	GO:0030856~regulation of epithelial cell differentiation	4	1.41343	0.22797	OVOL2_HUMAN, STA5B_HUMAN, STA5A_HUMAN, P63_HUMAN	281	7	1154	2.34672	1	0.997749	98.7166
GOTERM_BP_FAT	GO:0046661~male sex differentiation	8	2.82686	0.229114	STA5B_HUMAN, STF1_HUMAN, STA5A_HUMAN, DMRT2_HUMAN, NR0B1_HUMAN, DMRT1_HUMAN, SOX2_HUMAN, ANDR_HUMAN	281	21	1154	1.56448	1	0.997634	98.7482
GOTERM_BP_FAT	GO:0022602~ovulation cycle process	4	1.41343	0.302876	STA5B_HUMAN, STF1_HUMAN, STA5A_HUMAN, PRGR_HUMAN	281	8	1154	2.05338	1	0.998482	99.7698
GOTERM_BP_FAT	GO:0048608~reproductive structure development	9	3.18021	0.32253	STA5B_HUMAN, STF1_HUMAN, STA5A_HUMAN, DMRT2_HUMAN, NR0B1_HUMAN, DMRT1_HUMAN, P63_HUMAN, PRGR_HUMAN, ANDR_HUMAN	281	27	1154	1.36892	1	0.99887	99.8577
GOTERM_BP_FAT	GO:0046660~female sex differentiation	5	1.76678	0.328089	STA5B_HUMAN, STF1_HUMAN, STA5A_HUMAN, P63_HUMAN, PRGR_HUMAN	281	12	1154	1.71115	1	0.998949	99.8762
GOTERM_BP_FAT	GO:0046545~development of primary female sexual characteristics	5	1.76678	0.328089	STA5B_HUMAN, STF1_HUMAN, STA5A_HUMAN, P63_HUMAN, PRGR_HUMAN	281	12	1154	1.71115	1	0.998949	99.8762
GOTERM_BP_FAT	GO:0008585~female gonad development	4	1.41343	0.378611	STA5B_HUMAN, STF1_HUMAN, STA5A_HUMAN, PRGR_HUMAN	281	9	1154	1.82523	1	0.99956	99.9668
GOTERM_BP_FAT	GO:0042698~ovulation cycle	4	1.41343	0.378611	STA5B_HUMAN, STF1_HUMAN, STA5A_HUMAN, PRGR_HUMAN	281	9	1154	1.82523	1	0.99956	99.9668
GOTERM_BP_FAT	GO:0008584~male gonad development	5	1.76678	0.390917	STF1_HUMAN, DMRT2_HUMAN, NR0B1_HUMAN, DMRT1_HUMAN, ANDR_HUMAN	281	13	1154	1.57952	1	0.999656	99.9763
GOTERM_BP_FAT	GO:0046546~development of primary male sexual characteristics	6	2.12014	0.397738	STF1_HUMAN, DMRT2_HUMAN, NR0B1_HUMAN, DMRT1_HUMAN, SOX2_HUMAN, ANDR_HUMAN	281	17	1154	1.44945	1	0.99969	99.9804
GOTERM_BP_FAT	GO:0006916~anti-apoptosis	6	2.12014	0.604225	STA5B_HUMAN, STA5A_HUMAN, TF65_HUMAN, P63_HUMAN, NFKB1_HUMAN, ESR2_HUMAN	281	21	1154	1.17336	1	0.99999	100
GOTERM_BP_FAT	GO:0048511~rhythmic process	5	1.76678	0.847574	STA5B_HUMAN, STF1_HUMAN, STA5A_HUMAN, NR1D1_HUMAN, PRGR_HUMAN	281	23	1154	0.892774	1	1	100
Annotation Cluster 51	Enrichment Score: 0,7056530297638792
Category	Term	Count	%	PValue	Genes	List Total	Pop Hits	Pop Total	Fold Enrichment	Bonferroni	Benjamini	FDR
GOTERM_BP_FAT	GO:0051051~negative regulation of transport	6	2.12014	0.0427731	NR1H3_HUMAN, NR1H2_HUMAN, IKBB_HUMAN, IKBL1_HUMAN, HNF4A_HUMAN, NFKB1_HUMAN	281	9	1154	2.73784	1	0.890979	52.0938
GOTERM_BP_FAT	GO:0033157~regulation of intracellular protein transport	5	1.76678	0.151407	IKBB_HUMAN, IKBL1_HUMAN, HNF4A_HUMAN, BCL3_HUMAN, GLI3_HUMAN	281	9	1154	2.28153	1	0.99049	93.6951
GOTERM_BP_FAT	GO:0042306~regulation of protein import into nucleus	5	1.76678	0.151407	IKBB_HUMAN, IKBL1_HUMAN, HNF4A_HUMAN, BCL3_HUMAN, GLI3_HUMAN	281	9	1154	2.28153	1	0.99049	93.6951
GOTERM_BP_FAT	GO:0032386~regulation of intracellular transport	5	1.76678	0.151407	IKBB_HUMAN, IKBL1_HUMAN, HNF4A_HUMAN, BCL3_HUMAN, GLI3_HUMAN	281	9	1154	2.28153	1	0.99049	93.6951
GOTERM_BP_FAT	GO:0046822~regulation of nucleocytoplasmic transport	5	1.76678	0.151407	IKBB_HUMAN, IKBL1_HUMAN, HNF4A_HUMAN, BCL3_HUMAN, GLI3_HUMAN	281	9	1154	2.28153	1	0.99049	93.6951
GOTERM_BP_FAT	GO:0051651~maintenance of location in cell	4	1.41343	0.15743	STF1_HUMAN, IKBB_HUMAN, IKBL1_HUMAN, BCL3_HUMAN	281	6	1154	2.73784	1	0.990887	94.4075
GOTERM_BP_FAT	GO:0032507~maintenance of protein location in cell	4	1.41343	0.15743	STF1_HUMAN, IKBB_HUMAN, IKBL1_HUMAN, BCL3_HUMAN	281	6	1154	2.73784	1	0.990887	94.4075
GOTERM_BP_FAT	GO:0051235~maintenance of location	4	1.41343	0.15743	STF1_HUMAN, IKBB_HUMAN, IKBL1_HUMAN, BCL3_HUMAN	281	6	1154	2.73784	1	0.990887	94.4075
GOTERM_BP_FAT	GO:0045185~maintenance of protein location	4	1.41343	0.15743	STF1_HUMAN, IKBB_HUMAN, IKBL1_HUMAN, BCL3_HUMAN	281	6	1154	2.73784	1	0.990887	94.4075
GOTERM_BP_FAT	GO:0070201~regulation of establishment of protein localization	5	1.76678	0.206373	IKBB_HUMAN, IKBL1_HUMAN, HNF4A_HUMAN, BCL3_HUMAN, GLI3_HUMAN	281	10	1154	2.05338	1	0.996885	97.9579
GOTERM_BP_FAT	GO:0032880~regulation of protein localization	5	1.76678	0.206373	IKBB_HUMAN, IKBL1_HUMAN, HNF4A_HUMAN, BCL3_HUMAN, GLI3_HUMAN	281	10	1154	2.05338	1	0.996885	97.9579
GOTERM_BP_FAT	GO:0051223~regulation of protein transport	5	1.76678	0.206373	IKBB_HUMAN, IKBL1_HUMAN, HNF4A_HUMAN, BCL3_HUMAN, GLI3_HUMAN	281	10	1154	2.05338	1	0.996885	97.9579
GOTERM_BP_FAT	GO:0008104~protein localization	8	2.82686	0.229114	STF1_HUMAN, NR0B1_HUMAN, P53_HUMAN, IKBB_HUMAN, PPARG_HUMAN, IKBL1_HUMAN, BCL3_HUMAN, GLI3_HUMAN	281	21	1154	1.56448	1	0.997634	98.7482
GOTERM_BP_FAT	GO:0032387~negative regulation of intracellular transport	3	1.06007	0.351626	IKBB_HUMAN, IKBL1_HUMAN, HNF4A_HUMAN	281	5	1154	2.46406	1	0.999339	99.9321
GOTERM_BP_FAT	GO:0051224~negative regulation of protein transport	3	1.06007	0.448725	IKBB_HUMAN, IKBL1_HUMAN, HNF4A_HUMAN	281	6	1154	2.05338	1	0.999827	99.9956
GOTERM_BP_FAT	GO:0042990~regulation of transcription factor import into nucleus	3	1.06007	0.448725	IKBB_HUMAN, IKBL1_HUMAN, BCL3_HUMAN	281	6	1154	2.05338	1	0.999827	99.9956
GOTERM_BP_FAT	GO:0060341~regulation of cellular localization	5	1.76678	0.512563	IKBB_HUMAN, IKBL1_HUMAN, HNF4A_HUMAN, BCL3_HUMAN, GLI3_HUMAN	281	15	1154	1.36892	1	0.999943	99.9994
Annotation Cluster 52	Enrichment Score: 0,704500837054935
Category	Term	Count	%	PValue	Genes	List Total	Pop Hits	Pop Total	Fold Enrichment	Bonferroni	Benjamini	FDR
GOTERM_BP_FAT	GO:0006979~response to oxidative stress	6	2.12014	0.141674	HIF1A_HUMAN, ARNT_HUMAN, STAT1_HUMAN, TF65_HUMAN, FOS_HUMAN, MTF1_HUMAN	281	12	1154	2.05338	1	0.988711	92.3606
GOTERM_BP_FAT	GO:0009894~regulation of catabolic process	4	1.41343	0.22797	HIF1A_HUMAN, ARNT_HUMAN, TF65_HUMAN, PPARA_HUMAN	281	7	1154	2.34672	1	0.997749	98.7166
BIOCARTA	h_eponfkbPathway:Erythropoietin mediated neuroprotection through NF-kB	4	1.41343	0.238414	HIF1A_HUMAN, ARNT_HUMAN, TF65_HUMAN, NFKB1_HUMAN	52	5	144	2.21538	1	0.9987	95.6534
Annotation Cluster 53	Enrichment Score: 0,679318387727712
Category	Term	Count	%	PValue	Genes	List Total	Pop Hits	Pop Total	Fold Enrichment	Bonferroni	Benjamini	FDR
GOTERM_BP_FAT	GO:0042108~positive regulation of cytokine biosynthetic process	7	2.4735	0.00347389	STA5B_HUMAN, IRF4_HUMAN, STA5A_HUMAN, IRF1_HUMAN, TF65_HUMAN, BCL3_HUMAN, REL_HUMAN	281	8	1154	3.59342	0.997038	0.410963	5.69007
GOTERM_BP_FAT	GO:0032663~regulation of interleukin-2 production	4	1.41343	0.0954472	STA5B_HUMAN, IRF4_HUMAN, STA5A_HUMAN, KAT5_HUMAN	281	5	1154	3.28541	1	0.971866	81.5252
GOTERM_BP_FAT	GO:0002694~regulation of leukocyte activation	7	2.4735	0.0978208	STA5B_HUMAN, STAT6_HUMAN, IRF4_HUMAN, STA5A_HUMAN, RARA_HUMAN, TBX21_HUMAN, RORA_HUMAN	281	14	1154	2.05338	1	0.970244	82.3246
GOTERM_BP_FAT	GO:0050865~regulation of cell activation	7	2.4735	0.0978208	STA5B_HUMAN, STAT6_HUMAN, IRF4_HUMAN, STA5A_HUMAN, RARA_HUMAN, TBX21_HUMAN, RORA_HUMAN	281	14	1154	2.05338	1	0.970244	82.3246
GOTERM_BP_FAT	GO:0045086~positive regulation of interleukin-2 biosynthetic process	3	1.06007	0.147799	STA5B_HUMAN, IRF4_HUMAN, STA5A_HUMAN	281	3	1154	4.10676	1	0.99008	93.2284
GOTERM_BP_FAT	GO:0002696~positive regulation of leukocyte activation	5	1.76678	0.151407	STA5B_HUMAN, STAT6_HUMAN, STA5A_HUMAN, RARA_HUMAN, TBX21_HUMAN	281	9	1154	2.28153	1	0.99049	93.6951
GOTERM_BP_FAT	GO:0051251~positive regulation of lymphocyte activation	5	1.76678	0.151407	STA5B_HUMAN, STAT6_HUMAN, STA5A_HUMAN, RARA_HUMAN, TBX21_HUMAN	281	9	1154	2.28153	1	0.99049	93.6951
GOTERM_BP_FAT	GO:0050867~positive regulation of cell activation	5	1.76678	0.151407	STA5B_HUMAN, STAT6_HUMAN, STA5A_HUMAN, RARA_HUMAN, TBX21_HUMAN	281	9	1154	2.28153	1	0.99049	93.6951
GOTERM_BP_FAT	GO:0050871~positive regulation of B cell activation	4	1.41343	0.15743	STA5B_HUMAN, STAT6_HUMAN, STA5A_HUMAN, TBX21_HUMAN	281	6	1154	2.73784	1	0.990887	94.4075
GOTERM_BP_FAT	GO:0002684~positive regulation of immune system process	6	2.12014	0.186727	STA5B_HUMAN, STAT6_HUMAN, STA5A_HUMAN, RARA_HUMAN, TF65_HUMAN, TBX21_HUMAN	281	13	1154	1.89543	1	0.995106	96.9178
GOTERM_BP_FAT	GO:0051249~regulation of lymphocyte activation	6	2.12014	0.186727	STA5B_HUMAN, STAT6_HUMAN, IRF4_HUMAN, STA5A_HUMAN, RARA_HUMAN, TBX21_HUMAN	281	13	1154	1.89543	1	0.995106	96.9178
GOTERM_BP_FAT	GO:0002703~regulation of leukocyte mediated immunity	4	1.41343	0.22797	STA5B_HUMAN, STAT6_HUMAN, STA5A_HUMAN, TBX21_HUMAN	281	7	1154	2.34672	1	0.997749	98.7166
GOTERM_BP_FAT	GO:0002706~regulation of lymphocyte mediated immunity	4	1.41343	0.22797	STA5B_HUMAN, STAT6_HUMAN, STA5A_HUMAN, TBX21_HUMAN	281	7	1154	2.34672	1	0.997749	98.7166
GOTERM_BP_FAT	GO:0050864~regulation of B cell activation	4	1.41343	0.22797	STA5B_HUMAN, STAT6_HUMAN, STA5A_HUMAN, TBX21_HUMAN	281	7	1154	2.34672	1	0.997749	98.7166
GOTERM_BP_FAT	GO:0045076~regulation of interleukin-2 biosynthetic process	3	1.06007	0.249155	STA5B_HUMAN, IRF4_HUMAN, STA5A_HUMAN	281	4	1154	3.08007	1	0.997503	99.1966
GOTERM_BP_FAT	GO:0002697~regulation of immune effector process	4	1.41343	0.302876	STA5B_HUMAN, STAT6_HUMAN, STA5A_HUMAN, TBX21_HUMAN	281	8	1154	2.05338	1	0.998482	99.7698
GOTERM_BP_FAT	GO:0045582~positive regulation of T cell differentiation	3	1.06007	0.351626	STA5B_HUMAN, STA5A_HUMAN, RARA_HUMAN	281	5	1154	2.46406	1	0.999339	99.9321
GOTERM_BP_FAT	GO:0045621~positive regulation of lymphocyte differentiation	3	1.06007	0.351626	STA5B_HUMAN, STA5A_HUMAN, RARA_HUMAN	281	5	1154	2.46406	1	0.999339	99.9321
GOTERM_BP_FAT	GO:0050870~positive regulation of T cell activation	3	1.06007	0.351626	STA5B_HUMAN, STA5A_HUMAN, RARA_HUMAN	281	5	1154	2.46406	1	0.999339	99.9321
GOTERM_BP_FAT	GO:0045580~regulation of T cell differentiation	4	1.41343	0.378611	STA5B_HUMAN, IRF4_HUMAN, STA5A_HUMAN, RARA_HUMAN	281	9	1154	1.82523	1	0.99956	99.9668
GOTERM_BP_FAT	GO:0045619~regulation of lymphocyte differentiation	4	1.41343	0.378611	STA5B_HUMAN, IRF4_HUMAN, STA5A_HUMAN, RARA_HUMAN	281	9	1154	1.82523	1	0.99956	99.9668
GOTERM_BP_FAT	GO:0042110~T cell activation	7	2.4735	0.450983	STA5B_HUMAN, IRF4_HUMAN, STA5A_HUMAN, IRF1_HUMAN, RELB_HUMAN, P53_HUMAN, BCL3_HUMAN	281	22	1154	1.3067	1	0.999825	99.9959
GOTERM_BP_FAT	GO:0050863~regulation of T cell activation	4	1.41343	0.452427	STA5B_HUMAN, IRF4_HUMAN, STA5A_HUMAN, RARA_HUMAN	281	10	1154	1.6427	1	0.999818	99.996
GOTERM_BP_FAT	GO:0002822~regulation of adaptive immune response based on somatic recombination of immune receptors built from immunoglobulin superfamily domains	3	1.06007	0.537027	STAT6_HUMAN, RARA_HUMAN, TBX21_HUMAN	281	7	1154	1.76004	1	0.999964	99.9998
GOTERM_BP_FAT	GO:0002819~regulation of adaptive immune response	3	1.06007	0.537027	STAT6_HUMAN, RARA_HUMAN, TBX21_HUMAN	281	7	1154	1.76004	1	0.999964	99.9998
GOTERM_BP_FAT	GO:0046649~lymphocyte activation	7	2.4735	0.742972	STA5B_HUMAN, IRF4_HUMAN, STA5A_HUMAN, IRF1_HUMAN, RELB_HUMAN, P53_HUMAN, BCL3_HUMAN	281	29	1154	0.991287	1	1	100
Annotation Cluster 54	Enrichment Score: 0,6728128681081782
Category	Term	Count	%	PValue	Genes	List Total	Pop Hits	Pop Total	Fold Enrichment	Bonferroni	Benjamini	FDR
GOTERM_BP_FAT	GO:0032868~response to insulin stimulus	6	2.12014	0.102111	RXRA_HUMAN, STAT1_HUMAN, TF65_HUMAN, PPARG_HUMAN, PPARA_HUMAN, ANDR_HUMAN	281	11	1154	2.24005	1	0.970791	83.6877
GOTERM_CC_FAT	GO:0043005~neuron projection	5	1.76678	0.219787	RXRA_HUMAN, STAT1_HUMAN, P63_HUMAN, ESR2_HUMAN, ANDR_HUMAN	92	9	327	1.97464	1	0.999484	94.2591
GOTERM_CC_FAT	GO:0030424~axon	3	1.06007	0.427056	RXRA_HUMAN, STAT1_HUMAN, ANDR_HUMAN	92	5	327	2.13261	1	0.998881	99.8359
Annotation Cluster 55	Enrichment Score: 0,6664305220594945
Category	Term	Count	%	PValue	Genes	List Total	Pop Hits	Pop Total	Fold Enrichment	Bonferroni	Benjamini	FDR
GOTERM_BP_FAT	GO:0012502~induction of programmed cell death	9	3.18021	0.0862394	VDR_HUMAN, RUNX3_HUMAN, STAT1_HUMAN, P53_HUMAN, IKBL1_HUMAN, NR4A1_HUMAN, P63_HUMAN, P73_HUMAN, BCL3_HUMAN	281	20	1154	1.84804	1	0.965019	78.0908
GOTERM_BP_FAT	GO:0006917~induction of apoptosis	9	3.18021	0.0862394	VDR_HUMAN, RUNX3_HUMAN, STAT1_HUMAN, P53_HUMAN, IKBL1_HUMAN, NR4A1_HUMAN, P63_HUMAN, P73_HUMAN, BCL3_HUMAN	281	20	1154	1.84804	1	0.965019	78.0908
GOTERM_BP_FAT	GO:0010942~positive regulation of cell death	13	4.59364	0.0965169	RARB_HUMAN, VDR_HUMAN, RXRA_HUMAN, RUNX3_HUMAN, STAT1_HUMAN, P53_HUMAN, IKBL1_HUMAN, NR4A1_HUMAN, P63_HUMAN, P73_HUMAN, BCL3_HUMAN, RARG_HUMAN, GCR_HUMAN	281	34	1154	1.57023	1	0.970918	81.8896
GOTERM_BP_FAT	GO:0043065~positive regulation of apoptosis	13	4.59364	0.0965169	RARB_HUMAN, VDR_HUMAN, RXRA_HUMAN, RUNX3_HUMAN, STAT1_HUMAN, P53_HUMAN, IKBL1_HUMAN, NR4A1_HUMAN, P63_HUMAN, P73_HUMAN, BCL3_HUMAN, RARG_HUMAN, GCR_HUMAN	281	34	1154	1.57023	1	0.970918	81.8896
GOTERM_BP_FAT	GO:0043068~positive regulation of programmed cell death	13	4.59364	0.0965169	RARB_HUMAN, VDR_HUMAN, RXRA_HUMAN, RUNX3_HUMAN, STAT1_HUMAN, P53_HUMAN, IKBL1_HUMAN, NR4A1_HUMAN, P63_HUMAN, P73_HUMAN, BCL3_HUMAN, RARG_HUMAN, GCR_HUMAN	281	34	1154	1.57023	1	0.970918	81.8896
GOTERM_BP_FAT	GO:0010941~regulation of cell death	23	8.12721	0.177871	STA5A_HUMAN, RUNX3_HUMAN, STAT1_HUMAN, NR2E1_HUMAN, TF65_HUMAN, P53_HUMAN, PAX2_HUMAN, NR4A2_HUMAN, ADNP_HUMAN, P63_HUMAN, NR4A1_HUMAN, NFKB1_HUMAN, GCR_HUMAN, RARB_HUMAN, RXRA_HUMAN, STA5B_HUMAN, VDR_HUMAN, IKBL1_HUMAN, P73_HUMAN, BCL3_HUMAN, RARG_HUMAN, ESR2_HUMAN, GLI3_HUMAN	281	75	1154	1.25941	1	0.99449	96.3014
GOTERM_BP_FAT	GO:0043067~regulation of programmed cell death	23	8.12721	0.177871	STA5A_HUMAN, RUNX3_HUMAN, STAT1_HUMAN, NR2E1_HUMAN, TF65_HUMAN, P53_HUMAN, PAX2_HUMAN, NR4A2_HUMAN, ADNP_HUMAN, P63_HUMAN, NR4A1_HUMAN, NFKB1_HUMAN, GCR_HUMAN, RARB_HUMAN, RXRA_HUMAN, STA5B_HUMAN, VDR_HUMAN, IKBL1_HUMAN, P73_HUMAN, BCL3_HUMAN, RARG_HUMAN, ESR2_HUMAN, GLI3_HUMAN	281	75	1154	1.25941	1	0.99449	96.3014
GOTERM_BP_FAT	GO:0042981~regulation of apoptosis	22	7.77385	0.234669	STA5A_HUMAN, RUNX3_HUMAN, STAT1_HUMAN, NR2E1_HUMAN, P53_HUMAN, TF65_HUMAN, NR4A2_HUMAN, ADNP_HUMAN, P63_HUMAN, NR4A1_HUMAN, NFKB1_HUMAN, GCR_HUMAN, RARB_HUMAN, RXRA_HUMAN, STA5B_HUMAN, VDR_HUMAN, IKBL1_HUMAN, P73_HUMAN, BCL3_HUMAN, RARG_HUMAN, ESR2_HUMAN, GLI3_HUMAN	281	74	1154	1.22093	1	0.997435	98.8917
GOTERM_BP_FAT	GO:0060548~negative regulation of cell death	13	4.59364	0.441835	STA5A_HUMAN, NR2E1_HUMAN, P53_HUMAN, PAX2_HUMAN, TF65_HUMAN, NR4A2_HUMAN, P63_HUMAN, ADNP_HUMAN, NFKB1_HUMAN, STA5B_HUMAN, P73_HUMAN, BCL3_HUMAN, ESR2_HUMAN	281	46	1154	1.16061	1	0.999822	99.9945
GOTERM_BP_FAT	GO:0043069~negative regulation of programmed cell death	13	4.59364	0.441835	STA5A_HUMAN, NR2E1_HUMAN, P53_HUMAN, PAX2_HUMAN, TF65_HUMAN, NR4A2_HUMAN, P63_HUMAN, ADNP_HUMAN, NFKB1_HUMAN, STA5B_HUMAN, P73_HUMAN, BCL3_HUMAN, ESR2_HUMAN	281	46	1154	1.16061	1	0.999822	99.9945
GOTERM_BP_FAT	GO:0043066~negative regulation of apoptosis	12	4.24028	0.547852	STA5B_HUMAN, STA5A_HUMAN, NR2E1_HUMAN, TF65_HUMAN, P53_HUMAN, NR4A2_HUMAN, P63_HUMAN, ADNP_HUMAN, P73_HUMAN, NFKB1_HUMAN, BCL3_HUMAN, ESR2_HUMAN	281	45	1154	1.09514	1	0.999966	99.9998
GOTERM_BP_FAT	GO:0006916~anti-apoptosis	6	2.12014	0.604225	STA5B_HUMAN, STA5A_HUMAN, TF65_HUMAN, P63_HUMAN, NFKB1_HUMAN, ESR2_HUMAN	281	21	1154	1.17336	1	0.99999	100
KEGG_PATHWAY	hsa05220:Chronic myeloid leukemia	6	2.12014	0.676291	STA5B_HUMAN, STA5A_HUMAN, RUNX1_HUMAN, TF65_HUMAN, P53_HUMAN, NFKB1_HUMAN	63	14	163	1.10884	1	0.96814	99.9985
Annotation Cluster 56	Enrichment Score: 0,6041991948507587
Category	Term	Count	%	PValue	Genes	List Total	Pop Hits	Pop Total	Fold Enrichment	Bonferroni	Benjamini	FDR
GOTERM_MF_FAT	GO:0003708~retinoic acid receptor activity	6	2.12014	0.00388492	RARB_HUMAN, RXRA_HUMAN, RARA_HUMAN, RXRB_HUMAN, RXRG_HUMAN, RARG_HUMAN	282	6	1161	4.11702	0.499858	0.074096	4.67291
KEGG_PATHWAY	hsa03320:PPAR signaling pathway	7	2.4735	0.0125878	RXRA_HUMAN, RXRB_HUMAN, NR1H3_HUMAN, PPARG_HUMAN, PPARA_HUMAN, PPARD_HUMAN, RXRG_HUMAN	63	7	163	2.5873	0.501785	0.501785	11.7148
KEGG_PATHWAY	hsa04920:Adipocytokine signaling pathway	8	2.82686	0.0159162	RXRA_HUMAN, RXRB_HUMAN, TF65_HUMAN, IKBB_HUMAN, PPARA_HUMAN, NFKB1_HUMAN, RXRG_HUMAN, STAT3_HUMAN	63	9	163	2.29982	0.586225	0.356747	14.5987
GOTERM_MF_FAT	GO:0004886~retinoid-X receptor activity	3	1.06007	0.147138	RXRA_HUMAN, RXRB_HUMAN, RXRG_HUMAN	282	3	1161	4.11702	1	0.708216	85.8685
PIR_SUPERFAMILY	PIRSF500848:retinoid X receptor (RXR)	3	1.06007	0.206214	RXRA_HUMAN, RXRB_HUMAN, RXRG_HUMAN	121	3	410	3.38843	1	0.962348	90.9008
GOTERM_BP_FAT	GO:0055012~ventricular cardiac muscle cell differentiation	3	1.06007	0.351626	RARB_HUMAN, RXRA_HUMAN, RXRB_HUMAN	281	5	1154	2.46406	1	0.999339	99.9321
KEGG_PATHWAY	hsa05222:Small cell lung cancer	7	2.4735	0.364216	RARB_HUMAN, RXRA_HUMAN, RXRB_HUMAN, TF65_HUMAN, P53_HUMAN, NFKB1_HUMAN, RXRG_HUMAN	63	13	163	1.39316	1	0.917167	98.8375
KEGG_PATHWAY	hsa05216:Thyroid cancer	6	2.12014	0.411451	RXRA_HUMAN, RXRB_HUMAN, P53_HUMAN, PPARG_HUMAN, PAX8_HUMAN, RXRG_HUMAN	63	11	163	1.41126	1	0.911928	99.456
GOTERM_BP_FAT	GO:0048738~cardiac muscle tissue development	5	1.76678	0.452836	RARB_HUMAN, RXRA_HUMAN, TBX2_HUMAN, RXRB_HUMAN, FOG2_HUMAN	281	14	1154	1.4667	1	0.999806	99.9961
KEGG_PATHWAY	hsa05223:Non-small cell lung cancer	5	1.76678	0.468181	RARB_HUMAN, RXRA_HUMAN, RXRB_HUMAN, P53_HUMAN, RXRG_HUMAN	63	9	163	1.43739	1	0.930853	99.7992
GOTERM_BP_FAT	GO:0055007~cardiac muscle cell differentiation	3	1.06007	0.615077	RARB_HUMAN, RXRA_HUMAN, RXRB_HUMAN	281	8	1154	1.54004	1	0.999991	100
GOTERM_BP_FAT	GO:0035051~cardiac cell differentiation	3	1.06007	0.682638	RARB_HUMAN, RXRA_HUMAN, RXRB_HUMAN	281	9	1154	1.36892	1	0.999998	100
GOTERM_BP_FAT	GO:0051146~striated muscle cell differentiation	3	1.06007	0.788599	RARB_HUMAN, RXRA_HUMAN, RXRB_HUMAN	281	11	1154	1.12003	1	1	100
GOTERM_BP_FAT	GO:0060537~muscle tissue development	7	2.4735	0.802056	RARB_HUMAN, RXRA_HUMAN, TBX2_HUMAN, RXRB_HUMAN, FOG2_HUMAN, P63_HUMAN, RXRG_HUMAN	281	31	1154	0.927333	1	1	100
GOTERM_BP_FAT	GO:0042692~muscle cell differentiation	4	1.41343	0.876637	RARB_HUMAN, RXRA_HUMAN, TBX2_HUMAN, RXRB_HUMAN	281	19	1154	0.864581	1	1	100
GOTERM_BP_FAT	GO:0014706~striated muscle tissue development	6	2.12014	0.888836	RARB_HUMAN, RXRA_HUMAN, TBX2_HUMAN, RXRB_HUMAN, FOG2_HUMAN, RXRG_HUMAN	281	30	1154	0.821352	1	1	100
GOTERM_BP_FAT	GO:0007517~muscle organ development	8	2.82686	0.980541	RARB_HUMAN, RXRA_HUMAN, TBX2_HUMAN, RXRB_HUMAN, FOG2_HUMAN, P63_HUMAN, TEAD4_HUMAN, RXRG_HUMAN	281	51	1154	0.644198	1	1	100
Annotation Cluster 57	Enrichment Score: 0,5992503264560584
Category	Term	Count	%	PValue	Genes	List Total	Pop Hits	Pop Total	Fold Enrichment	Bonferroni	Benjamini	FDR
GOTERM_BP_FAT	GO:0051603~proteolysis involved in cellular protein catabolic process	4	1.41343	0.22797	TF65_HUMAN, KDM2A_HUMAN, NFKB1_HUMAN, CNOT4_HUMAN	281	7	1154	2.34672	1	0.997749	98.7166
GOTERM_BP_FAT	GO:0030163~protein catabolic process	4	1.41343	0.22797	TF65_HUMAN, KDM2A_HUMAN, NFKB1_HUMAN, CNOT4_HUMAN	281	7	1154	2.34672	1	0.997749	98.7166
GOTERM_BP_FAT	GO:0044257~cellular protein catabolic process	4	1.41343	0.22797	TF65_HUMAN, KDM2A_HUMAN, NFKB1_HUMAN, CNOT4_HUMAN	281	7	1154	2.34672	1	0.997749	98.7166
GOTERM_BP_FAT	GO:0044265~cellular macromolecule catabolic process	5	1.76678	0.26595	TTP_HUMAN, TF65_HUMAN, KDM2A_HUMAN, NFKB1_HUMAN, CNOT4_HUMAN	281	11	1154	1.86671	1	0.997557	99.4511
GOTERM_BP_FAT	GO:0009057~macromolecule catabolic process	5	1.76678	0.26595	TTP_HUMAN, TF65_HUMAN, KDM2A_HUMAN, NFKB1_HUMAN, CNOT4_HUMAN	281	11	1154	1.86671	1	0.997557	99.4511
GOTERM_BP_FAT	GO:0006508~proteolysis	4	1.41343	0.302876	TF65_HUMAN, KDM2A_HUMAN, NFKB1_HUMAN, CNOT4_HUMAN	281	8	1154	2.05338	1	0.998482	99.7698
Annotation Cluster 58	Enrichment Score: 0,5829503490157337
Category	Term	Count	%	PValue	Genes	List Total	Pop Hits	Pop Total	Fold Enrichment	Bonferroni	Benjamini	FDR
GOTERM_BP_FAT	GO:0010628~positive regulation of gene expression	77	27.2085	0.19646	HIF1A_HUMAN, GLI2_HUMAN, THA_HUMAN, P53_HUMAN, NR4A2_HUMAN, NR4A1_HUMAN, SOX2_HUMAN, ANDR_HUMAN, OVOL2_HUMAN, IRF4_HUMAN, IRF6_HUMAN, PPARG_HUMAN, PPARA_HUMAN, NF2L2_HUMAN, TEAD2_HUMAN, P73_HUMAN, STAT3_HUMAN, COE2_HUMAN, ERR3_HUMAN, CTCFL_HUMAN, DNMT1_HUMAN, RORA_HUMAN, THB_HUMAN, RORB_HUMAN, PAX8_HUMAN, TBX20_HUMAN, REL_HUMAN, COE3_HUMAN, STA5B_HUMAN, NR1H4_HUMAN, RUNX1_HUMAN, NR2E3_HUMAN, HNF4…	281	289	1154	1.09419	1	0.996091	97.4833
GOTERM_BP_FAT	GO:0010604~positive regulation of macromolecule metabolic process	78	27.5618	0.207171	HIF1A_HUMAN, GLI2_HUMAN, THA_HUMAN, P53_HUMAN, NR4A2_HUMAN, NR4A1_HUMAN, SOX2_HUMAN, ANDR_HUMAN, OVOL2_HUMAN, IRF4_HUMAN, IRF6_HUMAN, PPARG_HUMAN, PPARA_HUMAN, NF2L2_HUMAN, TEAD2_HUMAN, P73_HUMAN, STAT3_HUMAN, COE2_HUMAN, ERR3_HUMAN, CTCFL_HUMAN, DNMT1_HUMAN, RORA_HUMAN, THB_HUMAN, RORB_HUMAN, PAX8_HUMAN, TBX20_HUMAN, REL_HUMAN, COE3_HUMAN, STA5B_HUMAN, NR1H4_HUMAN, RUNX1_HUMAN, NR2E3_HUMAN, HNF4…	281	294	1154	1.08955	1	0.996692	97.9922
GOTERM_BP_FAT	GO:0045935~positive regulation of nucleobase, nucleoside, nucleotide and nucleic acid metabolic process	76	26.8551	0.207678	HIF1A_HUMAN, GLI2_HUMAN, THA_HUMAN, P53_HUMAN, NR4A2_HUMAN, NR4A1_HUMAN, SOX2_HUMAN, ANDR_HUMAN, OVOL2_HUMAN, IRF4_HUMAN, IRF6_HUMAN, PPARG_HUMAN, PPARA_HUMAN, NF2L2_HUMAN, TEAD2_HUMAN, P73_HUMAN, STAT3_HUMAN, COE2_HUMAN, ERR3_HUMAN, RORA_HUMAN, THB_HUMAN, RORB_HUMAN, PAX8_HUMAN, TBX20_HUMAN, REL_HUMAN, COE3_HUMAN, STA5B_HUMAN, NR1H4_HUMAN, RUNX1_HUMAN, NR2E3_HUMAN, HNF4A_HUMAN, MTF1_HUMAN, MLL1_…	281	286	1154	1.09131	1	0.996462	98.0137
GOTERM_BP_FAT	GO:0051173~positive regulation of nitrogen compound metabolic process	76	26.8551	0.207678	HIF1A_HUMAN, GLI2_HUMAN, THA_HUMAN, P53_HUMAN, NR4A2_HUMAN, NR4A1_HUMAN, SOX2_HUMAN, ANDR_HUMAN, OVOL2_HUMAN, IRF4_HUMAN, IRF6_HUMAN, PPARG_HUMAN, PPARA_HUMAN, NF2L2_HUMAN, TEAD2_HUMAN, P73_HUMAN, STAT3_HUMAN, COE2_HUMAN, ERR3_HUMAN, RORA_HUMAN, THB_HUMAN, RORB_HUMAN, PAX8_HUMAN, TBX20_HUMAN, REL_HUMAN, COE3_HUMAN, STA5B_HUMAN, NR1H4_HUMAN, RUNX1_HUMAN, NR2E3_HUMAN, HNF4A_HUMAN, MTF1_HUMAN, MLL1_…	281	286	1154	1.09131	1	0.996462	98.0137
GOTERM_BP_FAT	GO:0045941~positive regulation of transcription	75	26.5018	0.231105	HIF1A_HUMAN, GLI2_HUMAN, THA_HUMAN, P53_HUMAN, NR4A2_HUMAN, NR4A1_HUMAN, SOX2_HUMAN, ANDR_HUMAN, OVOL2_HUMAN, IRF4_HUMAN, IRF6_HUMAN, PPARG_HUMAN, PPARA_HUMAN, NF2L2_HUMAN, TEAD2_HUMAN, P73_HUMAN, STAT3_HUMAN, COE2_HUMAN, ERR3_HUMAN, RORA_HUMAN, THB_HUMAN, RORB_HUMAN, PAX8_HUMAN, TBX20_HUMAN, REL_HUMAN, COE3_HUMAN, STA5B_HUMAN, NR1H4_HUMAN, RUNX1_HUMAN, NR2E3_HUMAN, HNF4A_HUMAN, MTF1_HUMAN, MLL1_…	281	284	1154	1.08453	1	0.997577	98.8016
GOTERM_BP_FAT	GO:0045893~positive regulation of transcription, DNA-dependent	69	24.3816	0.245443	HIF1A_HUMAN, GLI2_HUMAN, THA_HUMAN, P53_HUMAN, NR4A2_HUMAN, NR4A1_HUMAN, SOX2_HUMAN, ANDR_HUMAN, OVOL2_HUMAN, IRF4_HUMAN, PPARG_HUMAN, PPARA_HUMAN, NF2L2_HUMAN, TEAD2_HUMAN, P73_HUMAN, STAT3_HUMAN, ERR3_HUMAN, RORA_HUMAN, THB_HUMAN, RORB_HUMAN, PAX8_HUMAN, TBX20_HUMAN, REL_HUMAN, STA5B_HUMAN, NR1H4_HUMAN, RUNX1_HUMAN, NR2E3_HUMAN, HNF4A_HUMAN, MTF1_HUMAN, BCL3_HUMAN, MLL1_HUMAN, NR5A2_HUMAN, GLI1…	281	261	1154	1.0857	1	0.99762	99.1271
GOTERM_BP_FAT	GO:0051254~positive regulation of RNA metabolic process	69	24.3816	0.245443	HIF1A_HUMAN, GLI2_HUMAN, THA_HUMAN, P53_HUMAN, NR4A2_HUMAN, NR4A1_HUMAN, SOX2_HUMAN, ANDR_HUMAN, OVOL2_HUMAN, IRF4_HUMAN, PPARG_HUMAN, PPARA_HUMAN, NF2L2_HUMAN, TEAD2_HUMAN, P73_HUMAN, STAT3_HUMAN, ERR3_HUMAN, RORA_HUMAN, THB_HUMAN, RORB_HUMAN, PAX8_HUMAN, TBX20_HUMAN, REL_HUMAN, STA5B_HUMAN, NR1H4_HUMAN, RUNX1_HUMAN, NR2E3_HUMAN, HNF4A_HUMAN, MTF1_HUMAN, BCL3_HUMAN, MLL1_HUMAN, NR5A2_HUMAN, GLI1…	281	261	1154	1.0857	1	0.99762	99.1271
GOTERM_BP_FAT	GO:0031328~positive regulation of cellular biosynthetic process	75	26.5018	0.255587	HIF1A_HUMAN, GLI2_HUMAN, THA_HUMAN, P53_HUMAN, NR4A2_HUMAN, NR4A1_HUMAN, SOX2_HUMAN, ANDR_HUMAN, OVOL2_HUMAN, IRF4_HUMAN, IRF6_HUMAN, PPARG_HUMAN, PPARA_HUMAN, NF2L2_HUMAN, TEAD2_HUMAN, P73_HUMAN, STAT3_HUMAN, COE2_HUMAN, ERR3_HUMAN, RORA_HUMAN, THB_HUMAN, RORB_HUMAN, PAX8_HUMAN, TBX20_HUMAN, REL_HUMAN, COE3_HUMAN, STA5B_HUMAN, NR1H4_HUMAN, RUNX1_HUMAN, NR2E3_HUMAN, HNF4A_HUMAN, MTF1_HUMAN, MLL1_…	281	286	1154	1.07695	1	0.997575	99.3049
GOTERM_BP_FAT	GO:0010557~positive regulation of macromolecule biosynthetic process	75	26.5018	0.255587	HIF1A_HUMAN, GLI2_HUMAN, THA_HUMAN, P53_HUMAN, NR4A2_HUMAN, NR4A1_HUMAN, SOX2_HUMAN, ANDR_HUMAN, OVOL2_HUMAN, IRF4_HUMAN, IRF6_HUMAN, PPARG_HUMAN, PPARA_HUMAN, NF2L2_HUMAN, TEAD2_HUMAN, P73_HUMAN, STAT3_HUMAN, COE2_HUMAN, ERR3_HUMAN, RORA_HUMAN, THB_HUMAN, RORB_HUMAN, PAX8_HUMAN, TBX20_HUMAN, REL_HUMAN, COE3_HUMAN, STA5B_HUMAN, NR1H4_HUMAN, RUNX1_HUMAN, NR2E3_HUMAN, HNF4A_HUMAN, MTF1_HUMAN, MLL1_…	281	286	1154	1.07695	1	0.997575	99.3049
GOTERM_BP_FAT	GO:0009891~positive regulation of biosynthetic process	75	26.5018	0.255587	HIF1A_HUMAN, GLI2_HUMAN, THA_HUMAN, P53_HUMAN, NR4A2_HUMAN, NR4A1_HUMAN, SOX2_HUMAN, ANDR_HUMAN, OVOL2_HUMAN, IRF4_HUMAN, IRF6_HUMAN, PPARG_HUMAN, PPARA_HUMAN, NF2L2_HUMAN, TEAD2_HUMAN, P73_HUMAN, STAT3_HUMAN, COE2_HUMAN, ERR3_HUMAN, RORA_HUMAN, THB_HUMAN, RORB_HUMAN, PAX8_HUMAN, TBX20_HUMAN, REL_HUMAN, COE3_HUMAN, STA5B_HUMAN, NR1H4_HUMAN, RUNX1_HUMAN, NR2E3_HUMAN, HNF4A_HUMAN, MTF1_HUMAN, MLL1_…	281	286	1154	1.07695	1	0.997575	99.3049
GOTERM_BP_FAT	GO:0045944~positive regulation of transcription from RNA polymerase II promoter	57	20.1413	0.352494	HIF1A_HUMAN, GLI2_HUMAN, THA_HUMAN, P53_HUMAN, NR4A1_HUMAN, NR4A2_HUMAN, SOX2_HUMAN, ANDR_HUMAN, IRF4_HUMAN, PPARG_HUMAN, PPARA_HUMAN, TEAD2_HUMAN, STAT3_HUMAN, RORA_HUMAN, THB_HUMAN, PAX8_HUMAN, STA5B_HUMAN, NR1H4_HUMAN, RUNX1_HUMAN, NR2E3_HUMAN, HNF4A_HUMAN, MTF1_HUMAN, BCL3_HUMAN, MLL1_HUMAN, NR5A2_HUMAN, GLI1_HUMAN, RARG_HUMAN, TEAD1_HUMAN, STF1_HUMAN, RXRB_HUMAN, KAT5_HUMAN, NFAC3_HUMAN, P63…	281	220	1154	1.06402	1	0.999305	99.9336
GOTERM_BP_FAT	GO:0006357~regulation of transcription from RNA polymerase II promoter	91	32.1555	0.702636	HIF1A_HUMAN, GLI2_HUMAN, THA_HUMAN, P53_HUMAN, NR4A2_HUMAN, NR4A1_HUMAN, SOX2_HUMAN, ST18_HUMAN, ZN202_HUMAN, ANDR_HUMAN, IRF4_HUMAN, IRF8_HUMAN, PPARG_HUMAN, PPARA_HUMAN, TEAD2_HUMAN, ZN143_HUMAN, IRF7_HUMAN, STAT3_HUMAN, TYY1_HUMAN, DNMT1_HUMAN, RORA_HUMAN, THB_HUMAN, PAX8_HUMAN, VDR_HUMAN, STA5B_HUMAN, NR1H4_HUMAN, HNF4G_HUMAN, RUNX1_HUMAN, NR2E3_HUMAN, HNF4A_HUMAN, SMCA5_HUMAN, IRF2_HUMAN, MT…	281	384	1154	0.973217	1	0.999999	100
Annotation Cluster 59	Enrichment Score: 0,575377864708589
Category	Term	Count	%	PValue	Genes	List Total	Pop Hits	Pop Total	Fold Enrichment	Bonferroni	Benjamini	FDR
GOTERM_BP_FAT	GO:0045137~development of primary sexual characteristics	10	3.53357	0.10211	STA5B_HUMAN, STF1_HUMAN, STA5A_HUMAN, DMRT2_HUMAN, NR0B1_HUMAN, DMRT1_HUMAN, P63_HUMAN, PRGR_HUMAN, SOX2_HUMAN, ANDR_HUMAN	281	24	1154	1.71115	1	0.972783	83.6874
GOTERM_BP_FAT	GO:0048732~gland development	16	5.65371	0.346972	STF1_HUMAN, TF2L1_HUMAN, STA5A_HUMAN, GLI2_HUMAN, NR0B1_HUMAN, P63_HUMAN, PRGR_HUMAN, PAX8_HUMAN, GCR_HUMAN, SOX2_HUMAN, ANDR_HUMAN, STA5B_HUMAN, TBX2_HUMAN, IRF6_HUMAN, GLI1_HUMAN, GLI3_HUMAN	281	55	1154	1.19469	1	0.999307	99.9234
GOTERM_BP_FAT	GO:0007267~cell-cell signaling	9	3.18021	0.530276	STF1_HUMAN, GLI2_HUMAN, P63_HUMAN, PRGR_HUMAN, SNAI2_HUMAN, GLI1_HUMAN, SOX2_HUMAN, ESR2_HUMAN, ANDR_HUMAN	281	32	1154	1.15503	1	0.999959	99.9997
Annotation Cluster 60	Enrichment Score: 0,5703446701665431
Category	Term	Count	%	PValue	Genes	List Total	Pop Hits	Pop Total	Fold Enrichment	Bonferroni	Benjamini	FDR
KEGG_PATHWAY	hsa05200:Pathways in cancer	24	8.48057	0.0505816	HIF1A_HUMAN, STA5A_HUMAN, RARA_HUMAN, GLI2_HUMAN, STAT1_HUMAN, RXRB_HUMAN, P53_HUMAN, TF65_HUMAN, FOS_HUMAN, PAX8_HUMAN, RXRG_HUMAN, NFKB1_HUMAN, ANDR_HUMAN, RARB_HUMAN, RXRA_HUMAN, STA5B_HUMAN, RUNX1_HUMAN, ARNT_HUMAN, PPARG_HUMAN, PPARD_HUMAN, NFKB2_HUMAN, GLI1_HUMAN, STAT3_HUMAN, GLI3_HUMAN	63	47	163	1.32118	0.942434	0.510173	39.9826
GOTERM_BP_FAT	GO:0045597~positive regulation of cell differentiation	16	5.65371	0.556555	HIF1A_HUMAN, STA5A_HUMAN, RARA_HUMAN, GLI2_HUMAN, TF65_HUMAN, THB_HUMAN, GFI1_HUMAN, NFKB1_HUMAN, SOX2_HUMAN, RUNX2_HUMAN, STA5B_HUMAN, RUNX1_HUMAN, ARNT_HUMAN, PPARG_HUMAN, PPARD_HUMAN, GLI3_HUMAN	281	62	1154	1.05981	1	0.999969	99.9999
GOTERM_BP_FAT	GO:0051094~positive regulation of developmental process	16	5.65371	0.69098	HIF1A_HUMAN, STA5A_HUMAN, RARA_HUMAN, GLI2_HUMAN, TF65_HUMAN, THB_HUMAN, GFI1_HUMAN, NFKB1_HUMAN, SOX2_HUMAN, RUNX2_HUMAN, STA5B_HUMAN, RUNX1_HUMAN, ARNT_HUMAN, PPARG_HUMAN, PPARD_HUMAN, GLI3_HUMAN	281	67	1154	0.980719	1	0.999999	100
Annotation Cluster 61	Enrichment Score: 0,5253632469563821
Category	Term	Count	%	PValue	Genes	List Total	Pop Hits	Pop Total	Fold Enrichment	Bonferroni	Benjamini	FDR
GOTERM_BP_FAT	GO:0051569~regulation of histone H3-K4 methylation	3	1.06007	0.147799	DNMT1_HUMAN, CTCFL_HUMAN, MLL1_HUMAN	281	3	1154	4.10676	1	0.99008	93.2284
GOTERM_BP_FAT	GO:0006259~DNA metabolic process	10	3.53357	0.185596	SUH_HUMAN, DNMT1_HUMAN, CTCFL_HUMAN, P53_HUMAN, KAT5_HUMAN, DNJC2_HUMAN, FOS_HUMAN, DMAP1_HUMAN, P73_HUMAN, MLL1_HUMAN	281	27	1154	1.52102	1	0.99533	96.8449
SP_PIR_KEYWORDS	methyltransferase	5	1.76678	0.206021	MLL4_HUMAN, DNMT1_HUMAN, MLL2_HUMAN, DMAP1_HUMAN, MLL1_HUMAN	283	10	1163	2.05477	1	0.681418	92.8941
GOTERM_BP_FAT	GO:0031060~regulation of histone methylation	3	1.06007	0.249155	DNMT1_HUMAN, CTCFL_HUMAN, MLL1_HUMAN	281	4	1154	3.08007	1	0.997503	99.1966
GOTERM_BP_FAT	GO:0006304~DNA modification	5	1.76678	0.26595	DNMT1_HUMAN, CTCFL_HUMAN, FOS_HUMAN, DMAP1_HUMAN, MLL1_HUMAN	281	11	1154	1.86671	1	0.997557	99.4511
GOTERM_BP_FAT	GO:0006306~DNA methylation	5	1.76678	0.26595	DNMT1_HUMAN, CTCFL_HUMAN, FOS_HUMAN, DMAP1_HUMAN, MLL1_HUMAN	281	11	1154	1.86671	1	0.997557	99.4511
GOTERM_BP_FAT	GO:0006305~DNA alkylation	5	1.76678	0.26595	DNMT1_HUMAN, CTCFL_HUMAN, FOS_HUMAN, DMAP1_HUMAN, MLL1_HUMAN	281	11	1154	1.86671	1	0.997557	99.4511
SP_PIR_KEYWORDS	transferase	6	2.12014	0.288081	MLL4_HUMAN, DNMT1_HUMAN, KAT5_HUMAN, MLL2_HUMAN, DMAP1_HUMAN, MLL1_HUMAN	283	15	1163	1.64382	1	0.776333	97.965
GOTERM_BP_FAT	GO:0043414~biopolymer methylation	5	1.76678	0.328089	DNMT1_HUMAN, CTCFL_HUMAN, FOS_HUMAN, DMAP1_HUMAN, MLL1_HUMAN	281	12	1154	1.71115	1	0.998949	99.8762
GOTERM_BP_FAT	GO:0033043~regulation of organelle organization	5	1.76678	0.328089	DNMT1_HUMAN, CTCFL_HUMAN, IKBL1_HUMAN, MLL1_HUMAN, LMBL1_HUMAN	281	12	1154	1.71115	1	0.998949	99.8762
GOTERM_BP_FAT	GO:0032259~methylation	5	1.76678	0.328089	DNMT1_HUMAN, CTCFL_HUMAN, FOS_HUMAN, DMAP1_HUMAN, MLL1_HUMAN	281	12	1154	1.71115	1	0.998949	99.8762
GOTERM_BP_FAT	GO:0031056~regulation of histone modification	3	1.06007	0.351626	DNMT1_HUMAN, CTCFL_HUMAN, MLL1_HUMAN	281	5	1154	2.46406	1	0.999339	99.9321
GOTERM_BP_FAT	GO:0031399~regulation of protein modification process	5	1.76678	0.390917	DNMT1_HUMAN, CTCFL_HUMAN, HNF4A_HUMAN, P73_HUMAN, MLL1_HUMAN	281	13	1154	1.57952	1	0.999656	99.9763
GOTERM_BP_FAT	GO:0006730~one-carbon metabolic process	5	1.76678	0.390917	DNMT1_HUMAN, CTCFL_HUMAN, FOS_HUMAN, DMAP1_HUMAN, MLL1_HUMAN	281	13	1154	1.57952	1	0.999656	99.9763
GOTERM_BP_FAT	GO:0040029~regulation of gene expression, epigenetic	6	2.12014	0.50516	MLL4_HUMAN, DNMT1_HUMAN, CTCFL_HUMAN, FOS_HUMAN, DMAP1_HUMAN, MLL1_HUMAN	281	19	1154	1.29687	1	0.999935	99.9993
GOTERM_BP_FAT	GO:0033044~regulation of chromosome organization	3	1.06007	0.537027	DNMT1_HUMAN, CTCFL_HUMAN, MLL1_HUMAN	281	7	1154	1.76004	1	0.999964	99.9998
Annotation Cluster 62	Enrichment Score: 0,5047444451200702
Category	Term	Count	%	PValue	Genes	List Total	Pop Hits	Pop Total	Fold Enrichment	Bonferroni	Benjamini	FDR
GOTERM_BP_FAT	GO:0042108~positive regulation of cytokine biosynthetic process	7	2.4735	0.00347389	STA5B_HUMAN, IRF4_HUMAN, STA5A_HUMAN, IRF1_HUMAN, TF65_HUMAN, BCL3_HUMAN, REL_HUMAN	281	8	1154	3.59342	0.997038	0.410963	5.69007
GOTERM_BP_FAT	GO:0042035~regulation of cytokine biosynthetic process	8	2.82686	0.0116288	STA5B_HUMAN, IRF4_HUMAN, STA5A_HUMAN, IRF1_HUMAN, TF65_HUMAN, ZN287_HUMAN, BCL3_HUMAN, REL_HUMAN	281	12	1154	2.73784	1	0.662829	17.8739
GOTERM_BP_FAT	GO:0033077~T cell differentiation in the thymus	3	1.06007	0.147799	STA5B_HUMAN, STA5A_HUMAN, P53_HUMAN	281	3	1154	4.10676	1	0.99008	93.2284
GOTERM_BP_FAT	GO:0002286~T cell activation during immune response	3	1.06007	0.249155	RELB_HUMAN, P53_HUMAN, BCL3_HUMAN	281	4	1154	3.08007	1	0.997503	99.1966
GOTERM_BP_FAT	GO:0006955~immune response	10	3.53357	0.253778	XBP1_HUMAN, AIRE_HUMAN, RELB_HUMAN, IRF8_HUMAN, TF65_HUMAN, P53_HUMAN, PPARG_HUMAN, NFKB2_HUMAN, BCL3_HUMAN, PO2F2_HUMAN	281	29	1154	1.41612	1	0.997633	99.2759
GOTERM_BP_FAT	GO:0002366~leukocyte activation during immune response	3	1.06007	0.351626	RELB_HUMAN, P53_HUMAN, BCL3_HUMAN	281	5	1154	2.46406	1	0.999339	99.9321
GOTERM_BP_FAT	GO:0002263~cell activation during immune response	3	1.06007	0.351626	RELB_HUMAN, P53_HUMAN, BCL3_HUMAN	281	5	1154	2.46406	1	0.999339	99.9321
GOTERM_BP_FAT	GO:0002285~lymphocyte activation during immune response	3	1.06007	0.351626	RELB_HUMAN, P53_HUMAN, BCL3_HUMAN	281	5	1154	2.46406	1	0.999339	99.9321
GOTERM_BP_FAT	GO:0030217~T cell differentiation	6	2.12014	0.397738	STA5B_HUMAN, STA5A_HUMAN, IRF1_HUMAN, RELB_HUMAN, P53_HUMAN, BCL3_HUMAN	281	17	1154	1.44945	1	0.99969	99.9804
GOTERM_BP_FAT	GO:0001775~cell activation	10	3.53357	0.407108	STA5B_HUMAN, IRF4_HUMAN, STA5A_HUMAN, IRF1_HUMAN, RELB_HUMAN, P53_HUMAN, IKBL1_HUMAN, NFKB2_HUMAN, BCL3_HUMAN, ZNF3_HUMAN	281	33	1154	1.24447	1	0.999696	99.9849
GOTERM_BP_FAT	GO:0042110~T cell activation	7	2.4735	0.450983	STA5B_HUMAN, IRF4_HUMAN, STA5A_HUMAN, IRF1_HUMAN, RELB_HUMAN, P53_HUMAN, BCL3_HUMAN	281	22	1154	1.3067	1	0.999825	99.9959
GOTERM_BP_FAT	GO:0046632~alpha-beta T cell differentiation	3	1.06007	0.537027	IRF1_HUMAN, RELB_HUMAN, BCL3_HUMAN	281	7	1154	1.76004	1	0.999964	99.9998
GOTERM_BP_FAT	GO:0002521~leukocyte differentiation	8	2.82686	0.537404	STA5B_HUMAN, IRF4_HUMAN, STA5A_HUMAN, IRF1_HUMAN, RELB_HUMAN, P53_HUMAN, PPARG_HUMAN, BCL3_HUMAN	281	28	1154	1.17336	1	0.999961	99.9998
GOTERM_BP_FAT	GO:0046631~alpha-beta T cell activation	3	1.06007	0.615077	IRF1_HUMAN, RELB_HUMAN, BCL3_HUMAN	281	8	1154	1.54004	1	0.999991	100
GOTERM_BP_FAT	GO:0045321~leukocyte activation	8	2.82686	0.619073	STA5B_HUMAN, IRF4_HUMAN, STA5A_HUMAN, IRF1_HUMAN, RELB_HUMAN, P53_HUMAN, BCL3_HUMAN, ZNF3_HUMAN	281	30	1154	1.09514	1	0.999991	100
GOTERM_BP_FAT	GO:0030097~hemopoiesis	12	4.24028	0.674045	STA5B_HUMAN, IRF4_HUMAN, STA5A_HUMAN, IRF1_HUMAN, RUNX1_HUMAN, RELB_HUMAN, IRF8_HUMAN, P53_HUMAN, PPARG_HUMAN, MLL1_HUMAN, BCL3_HUMAN, LMBL1_HUMAN	281	49	1154	1.00574	1	0.999998	100
GOTERM_BP_FAT	GO:0030098~lymphocyte differentiation	6	2.12014	0.729209	STA5B_HUMAN, STA5A_HUMAN, IRF1_HUMAN, RELB_HUMAN, P53_HUMAN, BCL3_HUMAN	281	24	1154	1.02669	1	0.999999	100
GOTERM_BP_FAT	GO:0046649~lymphocyte activation	7	2.4735	0.742972	STA5B_HUMAN, IRF4_HUMAN, STA5A_HUMAN, IRF1_HUMAN, RELB_HUMAN, P53_HUMAN, BCL3_HUMAN	281	29	1154	0.991287	1	1	100
GOTERM_BP_FAT	GO:0048534~hemopoietic or lymphoid organ development	13	4.59364	0.7881	STA5A_HUMAN, RELB_HUMAN, P53_HUMAN, STA5B_HUMAN, IRF4_HUMAN, RUNX1_HUMAN, IRF1_HUMAN, IRF8_HUMAN, PPARG_HUMAN, BCL3_HUMAN, MLL1_HUMAN, NFKB2_HUMAN, LMBL1_HUMAN	281	58	1154	0.920481	1	1	100
GOTERM_BP_FAT	GO:0002520~immune system development	13	4.59364	0.808446	STA5A_HUMAN, RELB_HUMAN, P53_HUMAN, STA5B_HUMAN, IRF4_HUMAN, RUNX1_HUMAN, IRF1_HUMAN, IRF8_HUMAN, PPARG_HUMAN, BCL3_HUMAN, MLL1_HUMAN, NFKB2_HUMAN, LMBL1_HUMAN	281	59	1154	0.90488	1	1	100
GOTERM_BP_FAT	GO:0030099~myeloid cell differentiation	5	1.76678	0.820344	IRF4_HUMAN, RUNX1_HUMAN, RELB_HUMAN, IRF8_HUMAN, PPARG_HUMAN	281	22	1154	0.933355	1	1	100
Annotation Cluster 63	Enrichment Score: 0,495315965702401
Category	Term	Count	%	PValue	Genes	List Total	Pop Hits	Pop Total	Fold Enrichment	Bonferroni	Benjamini	FDR
GOTERM_BP_FAT	GO:0009894~regulation of catabolic process	4	1.41343	0.22797	HIF1A_HUMAN, ARNT_HUMAN, TF65_HUMAN, PPARA_HUMAN	281	7	1154	2.34672	1	0.997749	98.7166
GOTERM_BP_FAT	GO:0070482~response to oxygen levels	5	1.76678	0.328089	HIF1A_HUMAN, STA5B_HUMAN, ARNT_HUMAN, PPARA_HUMAN, NR4A2_HUMAN	281	12	1154	1.71115	1	0.998949	99.8762
GOTERM_BP_FAT	GO:0001666~response to hypoxia	5	1.76678	0.328089	HIF1A_HUMAN, STA5B_HUMAN, ARNT_HUMAN, PPARA_HUMAN, NR4A2_HUMAN	281	12	1154	1.71115	1	0.998949	99.8762
GOTERM_BP_FAT	GO:0009896~positive regulation of catabolic process	3	1.06007	0.351626	HIF1A_HUMAN, ARNT_HUMAN, PPARA_HUMAN	281	5	1154	2.46406	1	0.999339	99.9321
GOTERM_BP_FAT	GO:0031329~regulation of cellular catabolic process	3	1.06007	0.351626	HIF1A_HUMAN, ARNT_HUMAN, PPARA_HUMAN	281	5	1154	2.46406	1	0.999339	99.9321
GOTERM_BP_FAT	GO:0031331~positive regulation of cellular catabolic process	3	1.06007	0.351626	HIF1A_HUMAN, ARNT_HUMAN, PPARA_HUMAN	281	5	1154	2.46406	1	0.999339	99.9321
Annotation Cluster 64	Enrichment Score: 0,49502534512743257
Category	Term	Count	%	PValue	Genes	List Total	Pop Hits	Pop Total	Fold Enrichment	Bonferroni	Benjamini	FDR
SP_PIR_KEYWORDS	Apoptosis	6	2.12014	0.235676	ZIM2_HUMAN, P53_HUMAN, P63_HUMAN, P73_HUMAN, NFKB1_HUMAN, MLL1_HUMAN	283	14	1163	1.76123	1	0.70774	95.4066
GOTERM_BP_FAT	GO:0016265~death	12	4.24028	0.237832	ZIM2_HUMAN, TBP_HUMAN, STAT1_HUMAN, P53_HUMAN, IKBL1_HUMAN, PPARD_HUMAN, NR4A2_HUMAN, P63_HUMAN, P73_HUMAN, NFKB1_HUMAN, MLL1_HUMAN, ANDR_HUMAN	281	36	1154	1.36892	1	0.997467	98.9664
GOTERM_BP_FAT	GO:0008219~cell death	11	3.88693	0.297528	ZIM2_HUMAN, TBP_HUMAN, STAT1_HUMAN, P53_HUMAN, IKBL1_HUMAN, PPARD_HUMAN, P63_HUMAN, P73_HUMAN, NFKB1_HUMAN, MLL1_HUMAN, ANDR_HUMAN	281	34	1154	1.32866	1	0.998375	99.7382
GOTERM_BP_FAT	GO:0012501~programmed cell death	9	3.18021	0.448105	ZIM2_HUMAN, STAT1_HUMAN, P53_HUMAN, IKBL1_HUMAN, PPARD_HUMAN, P63_HUMAN, P73_HUMAN, NFKB1_HUMAN, MLL1_HUMAN	281	30	1154	1.23203	1	0.999837	99.9955
GOTERM_BP_FAT	GO:0006915~apoptosis	9	3.18021	0.448105	ZIM2_HUMAN, STAT1_HUMAN, P53_HUMAN, IKBL1_HUMAN, PPARD_HUMAN, P63_HUMAN, P73_HUMAN, NFKB1_HUMAN, MLL1_HUMAN	281	30	1154	1.23203	1	0.999837	99.9955
Annotation Cluster 65	Enrichment Score: 0,48449497209975423
Category	Term	Count	%	PValue	Genes	List Total	Pop Hits	Pop Total	Fold Enrichment	Bonferroni	Benjamini	FDR
GOTERM_BP_FAT	GO:0032868~response to insulin stimulus	6	2.12014	0.102111	RXRA_HUMAN, STAT1_HUMAN, TF65_HUMAN, PPARG_HUMAN, PPARA_HUMAN, ANDR_HUMAN	281	11	1154	2.24005	1	0.970791	83.6877
GOTERM_BP_FAT	GO:0003013~circulatory system process	4	1.41343	0.587111	STAT1_HUMAN, PPARG_HUMAN, PPARA_HUMAN, TBX20_HUMAN	281	12	1154	1.36892	1	0.999984	100
GOTERM_BP_FAT	GO:0008015~blood circulation	4	1.41343	0.587111	STAT1_HUMAN, PPARG_HUMAN, PPARA_HUMAN, TBX20_HUMAN	281	12	1154	1.36892	1	0.999984	100
Annotation Cluster 66	Enrichment Score: 0,4705032852665056
Category	Term	Count	%	PValue	Genes	List Total	Pop Hits	Pop Total	Fold Enrichment	Bonferroni	Benjamini	FDR
GOTERM_BP_FAT	GO:0010605~negative regulation of macromolecule metabolic process	60	21.2014	0.234279	GLI2_HUMAN, THA_HUMAN, P53_HUMAN, THAP7_HUMAN, SOX2_HUMAN, ST18_HUMAN, ZN202_HUMAN, OVOL2_HUMAN, RCOR2_HUMAN, IRF8_HUMAN, PPARG_HUMAN, BHE40_HUMAN, PPARA_HUMAN, DMAP1_HUMAN, MBD1_HUMAN, IRF7_HUMAN, STAT3_HUMAN, LMBL1_HUMAN, SUH_HUMAN, DNMT1_HUMAN, THB_HUMAN, TBX20_HUMAN, VDR_HUMAN, NR1H4_HUMAN, NR2E3_HUMAN, HNF4A_HUMAN, IRF2_HUMAN, BCL3_HUMAN, ZN254_HUMAN, RARG_HUMAN, UBIP1_HUMAN, TF2L1_HUMAN, NR…	281	224	1154	1.10003	1	0.997606	98.8822
GOTERM_BP_FAT	GO:0051172~negative regulation of nitrogen compound metabolic process	58	20.4947	0.247833	GLI2_HUMAN, THA_HUMAN, P53_HUMAN, THAP7_HUMAN, SOX2_HUMAN, ST18_HUMAN, ZN202_HUMAN, OVOL2_HUMAN, RCOR2_HUMAN, IRF8_HUMAN, PPARG_HUMAN, BHE40_HUMAN, PPARA_HUMAN, DMAP1_HUMAN, MBD1_HUMAN, IRF7_HUMAN, STAT3_HUMAN, LMBL1_HUMAN, SUH_HUMAN, DNMT1_HUMAN, THB_HUMAN, TBX20_HUMAN, VDR_HUMAN, NR1H4_HUMAN, NR2E3_HUMAN, IRF2_HUMAN, BCL3_HUMAN, ZN254_HUMAN, RARG_HUMAN, UBIP1_HUMAN, TF2L1_HUMAN, NR2E1_HUMAN, NR…	281	217	1154	1.09766	1	0.997597	99.1725
GOTERM_BP_FAT	GO:0045934~negative regulation of nucleobase, nucleoside, nucleotide and nucleic acid metabolic process	58	20.4947	0.247833	GLI2_HUMAN, THA_HUMAN, P53_HUMAN, THAP7_HUMAN, SOX2_HUMAN, ST18_HUMAN, ZN202_HUMAN, OVOL2_HUMAN, RCOR2_HUMAN, IRF8_HUMAN, PPARG_HUMAN, BHE40_HUMAN, PPARA_HUMAN, DMAP1_HUMAN, MBD1_HUMAN, IRF7_HUMAN, STAT3_HUMAN, LMBL1_HUMAN, SUH_HUMAN, DNMT1_HUMAN, THB_HUMAN, TBX20_HUMAN, VDR_HUMAN, NR1H4_HUMAN, NR2E3_HUMAN, IRF2_HUMAN, BCL3_HUMAN, ZN254_HUMAN, RARG_HUMAN, UBIP1_HUMAN, TF2L1_HUMAN, NR2E1_HUMAN, NR…	281	217	1154	1.09766	1	0.997597	99.1725
GOTERM_BP_FAT	GO:0016481~negative regulation of transcription	58	20.4947	0.247833	GLI2_HUMAN, THA_HUMAN, P53_HUMAN, THAP7_HUMAN, SOX2_HUMAN, ST18_HUMAN, ZN202_HUMAN, OVOL2_HUMAN, RCOR2_HUMAN, IRF8_HUMAN, PPARG_HUMAN, BHE40_HUMAN, PPARA_HUMAN, DMAP1_HUMAN, MBD1_HUMAN, IRF7_HUMAN, STAT3_HUMAN, LMBL1_HUMAN, SUH_HUMAN, DNMT1_HUMAN, THB_HUMAN, TBX20_HUMAN, VDR_HUMAN, NR1H4_HUMAN, NR2E3_HUMAN, IRF2_HUMAN, BCL3_HUMAN, ZN254_HUMAN, RARG_HUMAN, UBIP1_HUMAN, TF2L1_HUMAN, NR2E1_HUMAN, NR…	281	217	1154	1.09766	1	0.997597	99.1725
GOTERM_BP_FAT	GO:0031327~negative regulation of cellular biosynthetic process	58	20.4947	0.261715	GLI2_HUMAN, THA_HUMAN, P53_HUMAN, THAP7_HUMAN, SOX2_HUMAN, ST18_HUMAN, ZN202_HUMAN, OVOL2_HUMAN, RCOR2_HUMAN, IRF8_HUMAN, PPARG_HUMAN, BHE40_HUMAN, PPARA_HUMAN, DMAP1_HUMAN, MBD1_HUMAN, IRF7_HUMAN, STAT3_HUMAN, LMBL1_HUMAN, SUH_HUMAN, DNMT1_HUMAN, THB_HUMAN, TBX20_HUMAN, VDR_HUMAN, NR1H4_HUMAN, NR2E3_HUMAN, IRF2_HUMAN, BCL3_HUMAN, ZN254_HUMAN, RARG_HUMAN, UBIP1_HUMAN, TF2L1_HUMAN, NR2E1_HUMAN, NR…	281	218	1154	1.09262	1	0.997451	99.3952
GOTERM_BP_FAT	GO:0009890~negative regulation of biosynthetic process	58	20.4947	0.261715	GLI2_HUMAN, THA_HUMAN, P53_HUMAN, THAP7_HUMAN, SOX2_HUMAN, ST18_HUMAN, ZN202_HUMAN, OVOL2_HUMAN, RCOR2_HUMAN, IRF8_HUMAN, PPARG_HUMAN, BHE40_HUMAN, PPARA_HUMAN, DMAP1_HUMAN, MBD1_HUMAN, IRF7_HUMAN, STAT3_HUMAN, LMBL1_HUMAN, SUH_HUMAN, DNMT1_HUMAN, THB_HUMAN, TBX20_HUMAN, VDR_HUMAN, NR1H4_HUMAN, NR2E3_HUMAN, IRF2_HUMAN, BCL3_HUMAN, ZN254_HUMAN, RARG_HUMAN, UBIP1_HUMAN, TF2L1_HUMAN, NR2E1_HUMAN, NR…	281	218	1154	1.09262	1	0.997451	99.3952
GOTERM_BP_FAT	GO:0010558~negative regulation of macromolecule biosynthetic process	58	20.4947	0.261715	GLI2_HUMAN, THA_HUMAN, P53_HUMAN, THAP7_HUMAN, SOX2_HUMAN, ST18_HUMAN, ZN202_HUMAN, OVOL2_HUMAN, RCOR2_HUMAN, IRF8_HUMAN, PPARG_HUMAN, BHE40_HUMAN, PPARA_HUMAN, DMAP1_HUMAN, MBD1_HUMAN, IRF7_HUMAN, STAT3_HUMAN, LMBL1_HUMAN, SUH_HUMAN, DNMT1_HUMAN, THB_HUMAN, TBX20_HUMAN, VDR_HUMAN, NR1H4_HUMAN, NR2E3_HUMAN, IRF2_HUMAN, BCL3_HUMAN, ZN254_HUMAN, RARG_HUMAN, UBIP1_HUMAN, TF2L1_HUMAN, NR2E1_HUMAN, NR…	281	218	1154	1.09262	1	0.997451	99.3952
GOTERM_BP_FAT	GO:0010629~negative regulation of gene expression	58	20.4947	0.275945	GLI2_HUMAN, THA_HUMAN, P53_HUMAN, THAP7_HUMAN, SOX2_HUMAN, ST18_HUMAN, ZN202_HUMAN, OVOL2_HUMAN, RCOR2_HUMAN, IRF8_HUMAN, PPARG_HUMAN, BHE40_HUMAN, PPARA_HUMAN, DMAP1_HUMAN, MBD1_HUMAN, IRF7_HUMAN, STAT3_HUMAN, LMBL1_HUMAN, SUH_HUMAN, DNMT1_HUMAN, THB_HUMAN, TBX20_HUMAN, VDR_HUMAN, NR1H4_HUMAN, NR2E3_HUMAN, IRF2_HUMAN, BCL3_HUMAN, ZN254_HUMAN, RARG_HUMAN, UBIP1_HUMAN, TF2L1_HUMAN, NR2E1_HUMAN, NR…	281	219	1154	1.08764	1	0.997989	99.5642
GOTERM_BP_FAT	GO:0000122~negative regulation of transcription from RNA polymerase II promoter	39	13.7809	0.425434	TF2L1_HUMAN, GLI2_HUMAN, NR2E1_HUMAN, NR0B1_HUMAN, P53_HUMAN, KAT5_HUMAN, P63_HUMAN, ZN238_HUMAN, SNAI2_HUMAN, NFKB1_HUMAN, SOX2_HUMAN, ST18_HUMAN, GFI1B_HUMAN, ZN202_HUMAN, IRF8_HUMAN, PPARG_HUMAN, PPARD_HUMAN, PPARA_HUMAN, OVOL1_HUMAN, IRF7_HUMAN, NCOR2_HUMAN, STAT3_HUMAN, PAX2_HUMAN, DNMT1_HUMAN, GFI1_HUMAN, COT1_HUMAN, RARB_HUMAN, VDR_HUMAN, RXRA_HUMAN, NR1H4_HUMAN, TBX2_HUMAN, NCOR1_HUMAN, N…	281	151	1154	1.06069	1	0.999781	99.9911
GOTERM_BP_FAT	GO:0051253~negative regulation of RNA metabolic process	45	15.9011	0.615763	TF2L1_HUMAN, GLI2_HUMAN, NR2E1_HUMAN, NR0B1_HUMAN, P53_HUMAN, KAT5_HUMAN, P63_HUMAN, ZN238_HUMAN, SNAI2_HUMAN, NFKB1_HUMAN, SOX2_HUMAN, ST18_HUMAN, GFI1B_HUMAN, ZN202_HUMAN, OVOL2_HUMAN, IRF8_HUMAN, PPARG_HUMAN, BHE40_HUMAN, PPARD_HUMAN, PPARA_HUMAN, DMAP1_HUMAN, OVOL1_HUMAN, IRF7_HUMAN, NCOR2_HUMAN, STAT3_HUMAN, SUH_HUMAN, PAX2_HUMAN, DNMT1_HUMAN, GFI1_HUMAN, TBX20_HUMAN, COT1_HUMAN, RARB_HUMAN,…	281	186	1154	0.993571	1	0.999991	100
GOTERM_BP_FAT	GO:0045892~negative regulation of transcription, DNA-dependent	45	15.9011	0.615763	TF2L1_HUMAN, GLI2_HUMAN, NR2E1_HUMAN, NR0B1_HUMAN, P53_HUMAN, KAT5_HUMAN, P63_HUMAN, ZN238_HUMAN, SNAI2_HUMAN, NFKB1_HUMAN, SOX2_HUMAN, ST18_HUMAN, GFI1B_HUMAN, ZN202_HUMAN, OVOL2_HUMAN, IRF8_HUMAN, PPARG_HUMAN, BHE40_HUMAN, PPARD_HUMAN, PPARA_HUMAN, DMAP1_HUMAN, OVOL1_HUMAN, IRF7_HUMAN, NCOR2_HUMAN, STAT3_HUMAN, SUH_HUMAN, PAX2_HUMAN, DNMT1_HUMAN, GFI1_HUMAN, TBX20_HUMAN, COT1_HUMAN, RARB_HUMAN,…	281	186	1154	0.993571	1	0.999991	100
GOTERM_MF_FAT	GO:0016564~transcription repressor activity	34	12.0141	0.793929	UBIP1_HUMAN, TF2L1_HUMAN, RELB_HUMAN, THA_HUMAN, NR2E1_HUMAN, NR0B1_HUMAN, THAP7_HUMAN, KAT5_HUMAN, P63_HUMAN, NFKB1_HUMAN, ST18_HUMAN, ZN253_HUMAN, RCOR2_HUMAN, PPARG_HUMAN, BHE40_HUMAN, PPARD_HUMAN, DMAP1_HUMAN, MBD1_HUMAN, NCOR2_HUMAN, LMBL1_HUMAN, TYY1_HUMAN, RBAK_HUMAN, THB_HUMAN, ZN274_HUMAN, RFX3_HUMAN, ZN263_HUMAN, NR1H4_HUMAN, TBX2_HUMAN, NCOR1_HUMAN, NR0B2_HUMAN, NR1D1_HUMAN, FOG2_HUMAN…	282	151	1161	0.927011	1	0.999499	100
Annotation Cluster 67	Enrichment Score: 0,4602643943714349
Category	Term	Count	%	PValue	Genes	List Total	Pop Hits	Pop Total	Fold Enrichment	Bonferroni	Benjamini	FDR
GOTERM_BP_FAT	GO:0051240~positive regulation of multicellular organismal process	7	2.4735	0.256283	HIF1A_HUMAN, STA5B_HUMAN, STA5A_HUMAN, RARA_HUMAN, ARNT_HUMAN, IKBL1_HUMAN, BCL3_HUMAN	281	18	1154	1.59707	1	0.997441	99.3158
GOTERM_BP_FAT	GO:0045646~regulation of erythrocyte differentiation	4	1.41343	0.302876	HIF1A_HUMAN, STA5B_HUMAN, STA5A_HUMAN, ARNT_HUMAN	281	8	1154	2.05338	1	0.998482	99.7698
GOTERM_BP_FAT	GO:0045637~regulation of myeloid cell differentiation	8	2.82686	0.314483	HIF1A_HUMAN, STA5B_HUMAN, STA5A_HUMAN, RUNX1_HUMAN, ARNT_HUMAN, TTP_HUMAN, ERR1_HUMAN, LMBL1_HUMAN	281	23	1154	1.42844	1	0.998794	99.8265
GOTERM_BP_FAT	GO:0045639~positive regulation of myeloid cell differentiation	4	1.41343	0.452427	HIF1A_HUMAN, STA5A_HUMAN, RUNX1_HUMAN, ARNT_HUMAN	281	10	1154	1.6427	1	0.999818	99.996
GOTERM_BP_FAT	GO:0032844~regulation of homeostatic process	4	1.41343	0.452427	HIF1A_HUMAN, STA5B_HUMAN, STA5A_HUMAN, ARNT_HUMAN	281	10	1154	1.6427	1	0.999818	99.996
Annotation Cluster 68	Enrichment Score: 0,43228713487712683
Category	Term	Count	%	PValue	Genes	List Total	Pop Hits	Pop Total	Fold Enrichment	Bonferroni	Benjamini	FDR
GOTERM_BP_FAT	GO:0032268~regulation of cellular protein metabolic process	9	3.18021	0.11117	NR1H3_HUMAN, NR1H2_HUMAN, DNMT1_HUMAN, CTCFL_HUMAN, HNF4A_HUMAN, P73_HUMAN, NFKB1_HUMAN, MLL1_HUMAN, BCL3_HUMAN	281	21	1154	1.76004	1	0.974039	86.2477
GOTERM_BP_FAT	GO:0032270~positive regulation of cellular protein metabolic process	4	1.41343	0.522356	NR1H3_HUMAN, NR1H2_HUMAN, DNMT1_HUMAN, BCL3_HUMAN	281	11	1154	1.49337	1	0.999953	99.9996
GOTERM_BP_FAT	GO:0051247~positive regulation of protein metabolic process	4	1.41343	0.522356	NR1H3_HUMAN, NR1H2_HUMAN, DNMT1_HUMAN, BCL3_HUMAN	281	11	1154	1.49337	1	0.999953	99.9996
GOTERM_BP_FAT	GO:0051129~negative regulation of cellular component organization	3	1.06007	0.615077	NR1H3_HUMAN, NR1H2_HUMAN, DNMT1_HUMAN	281	8	1154	1.54004	1	0.999991	100
Annotation Cluster 69	Enrichment Score: 0,3764338340492898
Category	Term	Count	%	PValue	Genes	List Total	Pop Hits	Pop Total	Fold Enrichment	Bonferroni	Benjamini	FDR
GOTERM_CC_FAT	GO:0000267~cell fraction	5	1.76678	0.219787	GLI2_HUMAN, NR0B1_HUMAN, P53_HUMAN, FOS_HUMAN, P63_HUMAN	92	9	327	1.97464	1	0.999484	94.2591
GOTERM_CC_FAT	GO:0005626~insoluble fraction	5	1.76678	0.219787	GLI2_HUMAN, NR0B1_HUMAN, P53_HUMAN, FOS_HUMAN, P63_HUMAN	92	9	327	1.97464	1	0.999484	94.2591
GOTERM_CC_FAT	GO:0005624~membrane fraction	4	1.41343	0.392695	GLI2_HUMAN, NR0B1_HUMAN, FOS_HUMAN, P63_HUMAN	92	8	327	1.77717	1	0.998841	99.6792
GOTERM_MF_FAT	GO:0003690~double-stranded DNA binding	10	3.53357	0.77606	STA5B_HUMAN, STF1_HUMAN, RXRA_HUMAN, NR1H4_HUMAN, NR0B1_HUMAN, P53_HUMAN, DEAF1_HUMAN, FOS_HUMAN, P63_HUMAN, THB_HUMAN	282	44	1161	0.935687	1	0.999388	100
GOTERM_MF_FAT	GO:0043566~structure-specific DNA binding	10	3.53357	0.890995	STA5B_HUMAN, STF1_HUMAN, RXRA_HUMAN, NR1H4_HUMAN, NR0B1_HUMAN, P53_HUMAN, DEAF1_HUMAN, FOS_HUMAN, P63_HUMAN, THB_HUMAN	282	50	1161	0.823404	1	0.999917	100
Annotation Cluster 70	Enrichment Score: 0,3664019527731355
Category	Term	Count	%	PValue	Genes	List Total	Pop Hits	Pop Total	Fold Enrichment	Bonferroni	Benjamini	FDR
GOTERM_CC_FAT	GO:0016591~DNA-directed RNA polymerase II, holoenzyme	4	1.41343	0.214935	TBP_HUMAN, P53_HUMAN, ZN768_HUMAN, TBPL1_HUMAN	92	6	327	2.36957	1	0.999947	93.8344
GOTERM_BP_FAT	GO:0070271~protein complex biogenesis	7	2.4735	0.352509	TBP_HUMAN, P53_HUMAN, SMCA5_HUMAN, P63_HUMAN, TBPL1_HUMAN, MLL1_HUMAN, IRF7_HUMAN	281	20	1154	1.43737	1	0.999253	99.9336
GOTERM_BP_FAT	GO:0006461~protein complex assembly	7	2.4735	0.352509	TBP_HUMAN, P53_HUMAN, SMCA5_HUMAN, P63_HUMAN, TBPL1_HUMAN, MLL1_HUMAN, IRF7_HUMAN	281	20	1154	1.43737	1	0.999253	99.9336
GOTERM_BP_FAT	GO:0065003~macromolecular complex assembly	7	2.4735	0.352509	TBP_HUMAN, P53_HUMAN, SMCA5_HUMAN, P63_HUMAN, TBPL1_HUMAN, MLL1_HUMAN, IRF7_HUMAN	281	20	1154	1.43737	1	0.999253	99.9336
GOTERM_CC_FAT	GO:0005669~transcription factor TFIID complex	3	1.06007	0.427056	TBP_HUMAN, P53_HUMAN, TBPL1_HUMAN	92	5	327	2.13261	1	0.998881	99.8359
GOTERM_BP_FAT	GO:0006352~transcription initiation	4	1.41343	0.452427	TBP_HUMAN, SMCA5_HUMAN, TBPL1_HUMAN, IRF7_HUMAN	281	10	1154	1.6427	1	0.999818	99.996
GOTERM_BP_FAT	GO:0043933~macromolecular complex subunit organization	7	2.4735	0.49916	TBP_HUMAN, P53_HUMAN, SMCA5_HUMAN, P63_HUMAN, TBPL1_HUMAN, MLL1_HUMAN, IRF7_HUMAN	281	23	1154	1.24988	1	0.99993	99.9991
GOTERM_BP_FAT	GO:0006367~transcription initiation from RNA polymerase II promoter	3	1.06007	0.615077	TBP_HUMAN, TBPL1_HUMAN, IRF7_HUMAN	281	8	1154	1.54004	1	0.999991	100
KEGG_PATHWAY	hsa05016:Huntington's disease	4	1.41343	0.902323	TBP_HUMAN, P53_HUMAN, PPARG_HUMAN, TBPL1_HUMAN	63	12	163	0.862434	1	0.998333	100
Annotation Cluster 71	Enrichment Score: 0,35549617176670034
Category	Term	Count	%	PValue	Genes	List Total	Pop Hits	Pop Total	Fold Enrichment	Bonferroni	Benjamini	FDR
GOTERM_BP_FAT	GO:0008544~epidermis development	9	3.18021	0.281957	RUNX3_HUMAN, GLI2_HUMAN, IRF6_HUMAN, TF65_HUMAN, PPARA_HUMAN, PPARD_HUMAN, P63_HUMAN, OVOL1_HUMAN, GLI1_HUMAN	281	26	1154	1.42157	1	0.998023	99.6213
GOTERM_BP_FAT	GO:0042633~hair cycle	4	1.41343	0.452427	RUNX3_HUMAN, TF65_HUMAN, PPARD_HUMAN, P63_HUMAN	281	10	1154	1.6427	1	0.999818	99.996
GOTERM_BP_FAT	GO:0022405~hair cycle process	4	1.41343	0.452427	RUNX3_HUMAN, TF65_HUMAN, PPARD_HUMAN, P63_HUMAN	281	10	1154	1.6427	1	0.999818	99.996
GOTERM_BP_FAT	GO:0022404~molting cycle process	4	1.41343	0.452427	RUNX3_HUMAN, TF65_HUMAN, PPARD_HUMAN, P63_HUMAN	281	10	1154	1.6427	1	0.999818	99.996
GOTERM_BP_FAT	GO:0042303~molting cycle	4	1.41343	0.452427	RUNX3_HUMAN, TF65_HUMAN, PPARD_HUMAN, P63_HUMAN	281	10	1154	1.6427	1	0.999818	99.996
GOTERM_BP_FAT	GO:0001942~hair follicle development	4	1.41343	0.452427	RUNX3_HUMAN, TF65_HUMAN, PPARD_HUMAN, P63_HUMAN	281	10	1154	1.6427	1	0.999818	99.996
GOTERM_BP_FAT	GO:0007398~ectoderm development	9	3.18021	0.607576	RUNX3_HUMAN, GLI2_HUMAN, IRF6_HUMAN, TF65_HUMAN, PPARA_HUMAN, PPARD_HUMAN, P63_HUMAN, OVOL1_HUMAN, GLI1_HUMAN	281	34	1154	1.08708	1	0.99999	100
Annotation Cluster 72	Enrichment Score: 0,3505661111032786
Category	Term	Count	%	PValue	Genes	List Total	Pop Hits	Pop Total	Fold Enrichment	Bonferroni	Benjamini	FDR
GOTERM_BP_FAT	GO:0007049~cell cycle	14	4.947	0.281038	DMTF1_HUMAN, P53_HUMAN, CTCFL_HUMAN, DNJC2_HUMAN, GFI1_HUMAN, GFI1B_HUMAN, ZN655_HUMAN, NCOR1_HUMAN, NFAC1_HUMAN, IRF6_HUMAN, P73_HUMAN, MLL1_HUMAN, OVOL1_HUMAN, CDC5L_HUMAN	281	45	1154	1.27766	1	0.998113	99.613
GOTERM_BP_FAT	GO:0022402~cell cycle process	10	3.53357	0.290607	ZN655_HUMAN, NFAC1_HUMAN, NCOR1_HUMAN, IRF6_HUMAN, P53_HUMAN, DNJC2_HUMAN, GFI1_HUMAN, P73_HUMAN, OVOL1_HUMAN, GFI1B_HUMAN	281	30	1154	1.36892	1	0.998186	99.6912
GOTERM_BP_FAT	GO:0022403~cell cycle phase	7	2.4735	0.401867	ZN655_HUMAN, NFAC1_HUMAN, NCOR1_HUMAN, DNJC2_HUMAN, GFI1_HUMAN, OVOL1_HUMAN, GFI1B_HUMAN	281	21	1154	1.36892	1	0.9997	99.9825
GOTERM_BP_FAT	GO:0051325~interphase	5	1.76678	0.452836	ZN655_HUMAN, NFAC1_HUMAN, DNJC2_HUMAN, GFI1_HUMAN, GFI1B_HUMAN	281	14	1154	1.4667	1	0.999806	99.9961
GOTERM_BP_FAT	GO:0051329~interphase of mitotic cell cycle	4	1.41343	0.64597	NFAC1_HUMAN, DNJC2_HUMAN, GFI1_HUMAN, GFI1B_HUMAN	281	13	1154	1.26362	1	0.999996	100
GOTERM_BP_FAT	GO:0000278~mitotic cell cycle	4	1.41343	0.820911	NFAC1_HUMAN, DNJC2_HUMAN, GFI1_HUMAN, GFI1B_HUMAN	281	17	1154	0.966297	1	1	100
Annotation Cluster 73	Enrichment Score: 0,34630297517525244
Category	Term	Count	%	PValue	Genes	List Total	Pop Hits	Pop Total	Fold Enrichment	Bonferroni	Benjamini	FDR
GOTERM_BP_FAT	GO:0051336~regulation of hydrolase activity	5	1.76678	0.26595	STAT1_HUMAN, NR1H3_HUMAN, NR1H2_HUMAN, P53_HUMAN, NR4A1_HUMAN	281	11	1154	1.86671	1	0.997557	99.4511
GOTERM_BP_FAT	GO:0043281~regulation of caspase activity	3	1.06007	0.537027	STAT1_HUMAN, P53_HUMAN, NR4A1_HUMAN	281	7	1154	1.76004	1	0.999964	99.9998
GOTERM_BP_FAT	GO:0052547~regulation of peptidase activity	3	1.06007	0.537027	STAT1_HUMAN, P53_HUMAN, NR4A1_HUMAN	281	7	1154	1.76004	1	0.999964	99.9998
GOTERM_BP_FAT	GO:0052548~regulation of endopeptidase activity	3	1.06007	0.537027	STAT1_HUMAN, P53_HUMAN, NR4A1_HUMAN	281	7	1154	1.76004	1	0.999964	99.9998
Annotation Cluster 74	Enrichment Score: 0,34509888523751997
Category	Term	Count	%	PValue	Genes	List Total	Pop Hits	Pop Total	Fold Enrichment	Bonferroni	Benjamini	FDR
SMART	SM00298:CHROMO	3	1.06007	0.349106	SMRC2_HUMAN, KAT5_HUMAN, SMRC1_HUMAN	269	5	1110	2.47584	1	0.709952	98.3709
INTERPRO	IPR000953:Chromo domain	3	1.06007	0.353948	SMRC2_HUMAN, KAT5_HUMAN, SMRC1_HUMAN	283	5	1157	2.453	1	0.922313	99.5677
GOTERM_BP_FAT	GO:0006333~chromatin assembly or disassembly	4	1.41343	0.452427	SMRC2_HUMAN, KAT5_HUMAN, SMCA5_HUMAN, SMRC1_HUMAN	281	10	1154	1.6427	1	0.999818	99.996
GOTERM_CC_FAT	GO:0000785~chromatin	7	2.4735	0.745004	RCOR2_HUMAN, VDR_HUMAN, IRF4_HUMAN, SMRC2_HUMAN, KAT5_HUMAN, SMRC1_HUMAN, LMBL1_HUMAN	92	25	327	0.995217	1	0.999845	100
Annotation Cluster 75	Enrichment Score: 0,33344609996576957
Category	Term	Count	%	PValue	Genes	List Total	Pop Hits	Pop Total	Fold Enrichment	Bonferroni	Benjamini	FDR
GOTERM_BP_FAT	GO:0051052~regulation of DNA metabolic process	5	1.76678	0.206373	STAT6_HUMAN, GLI2_HUMAN, P53_HUMAN, TBX21_HUMAN, GLI1_HUMAN	281	10	1154	2.05338	1	0.996885	97.9579
GOTERM_BP_FAT	GO:0006275~regulation of DNA replication	3	1.06007	0.351626	GLI2_HUMAN, P53_HUMAN, GLI1_HUMAN	281	5	1154	2.46406	1	0.999339	99.9321
KEGG_PATHWAY	hsa05217:Basal cell carcinoma	4	1.41343	0.646923	GLI2_HUMAN, P53_HUMAN, GLI1_HUMAN, GLI3_HUMAN	63	8	163	1.29365	1	0.972087	99.9964
GOTERM_BP_FAT	GO:0051960~regulation of nervous system development	7	2.4735	0.98771	GLI2_HUMAN, NR2E1_HUMAN, TF65_HUMAN, P53_HUMAN, PPARG_HUMAN, GLI1_HUMAN, SOX2_HUMAN	281	48	1154	0.598903	1	1	100
Annotation Cluster 76	Enrichment Score: 0,3252539340742107
Category	Term	Count	%	PValue	Genes	List Total	Pop Hits	Pop Total	Fold Enrichment	Bonferroni	Benjamini	FDR
GOTERM_BP_FAT	GO:0019953~sexual reproduction	12	4.24028	0.372486	ZNF35_HUMAN, NR2C2_HUMAN, TBP_HUMAN, NR0B1_HUMAN, CTCFL_HUMAN, DEAF1_HUMAN, TBPL1_HUMAN, PRGR_HUMAN, ZSCA2_HUMAN, OVOL1_HUMAN, GLI1_HUMAN, STAT3_HUMAN	281	40	1154	1.23203	1	0.999521	99.9608
GOTERM_BP_FAT	GO:0032504~multicellular organism reproduction	14	4.947	0.440274	STF1_HUMAN, STA5A_HUMAN, TBP_HUMAN, NR0B1_HUMAN, CTCFL_HUMAN, PRGR_HUMAN, ZNF35_HUMAN, STA5B_HUMAN, NR2C2_HUMAN, DEAF1_HUMAN, TBPL1_HUMAN, ZSCA2_HUMAN, OVOL1_HUMAN, GLI1_HUMAN	281	50	1154	1.14989	1	0.999828	99.9943
GOTERM_BP_FAT	GO:0048609~reproductive process in a multicellular organism	14	4.947	0.440274	STF1_HUMAN, STA5A_HUMAN, TBP_HUMAN, NR0B1_HUMAN, CTCFL_HUMAN, PRGR_HUMAN, ZNF35_HUMAN, STA5B_HUMAN, NR2C2_HUMAN, DEAF1_HUMAN, TBPL1_HUMAN, ZSCA2_HUMAN, OVOL1_HUMAN, GLI1_HUMAN	281	50	1154	1.14989	1	0.999828	99.9943
GOTERM_BP_FAT	GO:0048610~reproductive cellular process	5	1.76678	0.452836	NR2C2_HUMAN, NR0B1_HUMAN, CTCFL_HUMAN, DEAF1_HUMAN, TBPL1_HUMAN	281	14	1154	1.4667	1	0.999806	99.9961
GOTERM_BP_FAT	GO:0007276~gamete generation	11	3.88693	0.482058	ZNF35_HUMAN, NR2C2_HUMAN, TBP_HUMAN, NR0B1_HUMAN, CTCFL_HUMAN, DEAF1_HUMAN, TBPL1_HUMAN, PRGR_HUMAN, ZSCA2_HUMAN, OVOL1_HUMAN, GLI1_HUMAN	281	39	1154	1.15832	1	0.999896	99.9985
GOTERM_BP_FAT	GO:0007283~spermatogenesis	8	2.82686	0.57918	ZNF35_HUMAN, NR2C2_HUMAN, TBP_HUMAN, NR0B1_HUMAN, TBPL1_HUMAN, ZSCA2_HUMAN, OVOL1_HUMAN, GLI1_HUMAN	281	29	1154	1.1329	1	0.999981	100
GOTERM_BP_FAT	GO:0048232~male gamete generation	8	2.82686	0.57918	ZNF35_HUMAN, NR2C2_HUMAN, TBP_HUMAN, NR0B1_HUMAN, TBPL1_HUMAN, ZSCA2_HUMAN, OVOL1_HUMAN, GLI1_HUMAN	281	29	1154	1.1329	1	0.999981	100
Annotation Cluster 77	Enrichment Score: 0,29635139235990077
Category	Term	Count	%	PValue	Genes	List Total	Pop Hits	Pop Total	Fold Enrichment	Bonferroni	Benjamini	FDR
UP_SEQ_FEATURE	short sequence motif:LXXLL motif 3	3	1.06007	0.448344	AIRE_HUMAN, NR0B1_HUMAN, MLL2_HUMAN	283	6	1163	2.05477	1	0.9994	99.987
UP_SEQ_FEATURE	short sequence motif:LXXLL motif 2	3	1.06007	0.536621	AIRE_HUMAN, NR0B1_HUMAN, MLL2_HUMAN	283	7	1163	1.76123	1	0.999919	99.9991
UP_SEQ_FEATURE	short sequence motif:LXXLL motif 1	3	1.06007	0.536621	AIRE_HUMAN, NR0B1_HUMAN, MLL2_HUMAN	283	7	1163	1.76123	1	0.999919	99.9991
Annotation Cluster 78	Enrichment Score: 0,28062619255339505
Category	Term	Count	%	PValue	Genes	List Total	Pop Hits	Pop Total	Fold Enrichment	Bonferroni	Benjamini	FDR
GOTERM_CC_FAT	GO:0044430~cytoskeletal part	3	1.06007	0.427056	LY10_HUMAN, NCOR1_HUMAN, PAX2_HUMAN	92	5	327	2.13261	1	0.998881	99.8359
GOTERM_CC_FAT	GO:0015630~microtubule cytoskeleton	3	1.06007	0.533116	LY10_HUMAN, NCOR1_HUMAN, PAX2_HUMAN	92	6	327	1.77717	1	0.999567	99.9845
GOTERM_CC_FAT	GO:0005856~cytoskeleton	4	1.41343	0.632142	LY10_HUMAN, ZNF44_HUMAN, NCOR1_HUMAN, PAX2_HUMAN	92	11	327	1.29249	1	0.999916	99.999
Annotation Cluster 79	Enrichment Score: 0,2789419994124709
Category	Term	Count	%	PValue	Genes	List Total	Pop Hits	Pop Total	Fold Enrichment	Bonferroni	Benjamini	FDR
GOTERM_BP_FAT	GO:0045885~positive regulation of survival gene product expression	3	1.06007	0.448725	STA5B_HUMAN, STA5A_HUMAN, ESR2_HUMAN	281	6	1154	2.05338	1	0.999827	99.9956
GOTERM_BP_FAT	GO:0045884~regulation of survival gene product expression	3	1.06007	0.537027	STA5B_HUMAN, STA5A_HUMAN, ESR2_HUMAN	281	7	1154	1.76004	1	0.999964	99.9998
GOTERM_BP_FAT	GO:0006916~anti-apoptosis	6	2.12014	0.604225	STA5B_HUMAN, STA5A_HUMAN, TF65_HUMAN, P63_HUMAN, NFKB1_HUMAN, ESR2_HUMAN	281	21	1154	1.17336	1	0.99999	100
Annotation Cluster 80	Enrichment Score: 0,2259639208032295
Category	Term	Count	%	PValue	Genes	List Total	Pop Hits	Pop Total	Fold Enrichment	Bonferroni	Benjamini	FDR
KEGG_PATHWAY	hsa04722:Neurotrophin signaling pathway	6	2.12014	0.411451	TF65_HUMAN, P53_HUMAN, IKBB_HUMAN, ZN274_HUMAN, P73_HUMAN, NFKB1_HUMAN	63	11	163	1.41126	1	0.911928	99.456
BBID	99,NF-kB_activation	3	1.06007	0.488795	TF65_HUMAN, P53_HUMAN, NFKB1_HUMAN	18	4	45	1.875	1	0.998781	99.6706
KEGG_PATHWAY	hsa04210:Apoptosis	3	1.06007	0.491391	TF65_HUMAN, P53_HUMAN, NFKB1_HUMAN	63	4	163	1.94048	1	0.929772	99.8706
[truncated: 283 more rows]

## Sheet: Negative_Migrants
Annotation Cluster 1	Enrichment Score: 110,96432219805544
[truncated: 924 more rows]

[truncated: 1 more sheets: Unclassified]
